# Supplementary material for: Quantitative single-cell proteomics as a tool to characterize cellular hierarchies
Source: Nat Commun. 2021 Jun 7;12:3341. doi: 10.1038/s41467-021-23667-y (PMC8185083; doi:10.1038/s41467-021-23667-y)
Supplement: Supplementary file 4 — Supplementary Data 1 [file 41467_2021_23667_MOESM4_ESM.xlsx]

## Sheet: single_cell_sorting_layout
Single Cell Plate
	1	2	3	4	5	6	7	8	9	10	11	12	13	14	15	16	17	18	19	20	21	22	23	24
A	empty	empty	empty	empty	empty	empty	empty	empty	empty	empty	empty	empty	empty	empty	empty	empty	empty	empty	empty	empty	empty	empty	empty	empty
B	BLAST	BLAST	BLAST	BLAST	BLAST	BLAST	BLAST	BLAST	BLAST	BLAST	BLAST	BLAST	BLAST	BLAST	BLAST	BLAST	BLAST	BLAST	BLAST	BLAST	BLAST	BLAST	BLAST	BLAST
C	empty	empty	empty	empty	empty	empty	empty	empty	empty	empty	empty	empty	empty	empty	empty	empty	empty	empty	empty	empty	empty	empty	empty	empty
D	BLAST	BLAST	BLAST	BLAST	BLAST	BLAST	BLAST	BLAST	BLAST	BLAST	BLAST	BLAST	BLAST	BLAST	BLAST	BLAST	BLAST	BLAST	BLAST	BLAST	BLAST	BLAST	BLAST	BLAST
E	BLAST	BLAST	BLAST	BLAST	BLAST	BLAST	BLAST	BLAST	BLAST	BLAST	BLAST	BLAST	BLAST	BLAST	BLAST	BLAST	BLAST	BLAST	BLAST	BLAST	BLAST	BLAST	BLAST	BLAST
F	BLAST	BLAST	BLAST	BLAST	BLAST	BLAST	BLAST	BLAST	BLAST	BLAST	BLAST	BLAST	BLAST	BLAST	BLAST	BLAST	BLAST	BLAST	BLAST	BLAST	BLAST	BLAST	BLAST	BLAST
G	PROG	PROG	PROG	PROG	PROG	PROG	PROG	PROG	PROG	PROG	PROG	PROG	PROG	PROG	PROG	PROG	PROG	PROG	PROG	PROG	PROG	PROG	PROG	PROG
H	PROG	PROG	PROG	PROG	PROG	PROG	PROG	PROG	PROG	PROG	PROG	PROG	PROG	PROG	PROG	PROG	PROG	PROG	PROG	PROG	PROG	PROG	PROG	PROG
I	PROG	PROG	PROG	PROG	PROG	PROG	PROG	PROG	PROG	PROG	PROG	PROG	PROG	PROG	PROG	PROG	PROG	PROG	PROG	PROG	PROG	PROG	PROG	PROG
J	PROG	PROG	PROG	PROG	PROG	PROG	PROG	PROG	PROG	PROG	PROG	PROG	PROG	PROG	PROG	PROG	PROG	PROG	PROG	PROG	PROG	PROG	PROG	PROG
K	PROG	PROG	PROG	PROG	PROG	PROG	PROG	PROG	PROG	PROG	PROG	PROG	PROG	PROG	PROG	PROG	PROG	PROG	PROG	PROG	PROG	PROG	PROG	PROG
L	LSC	LSC	LSC	LSC	LSC	LSC	LSC	LSC	LSC	LSC	LSC	LSC	LSC	LSC	LSC	LSC	LSC	LSC	LSC	LSC	LSC	LSC	LSC	LSC
M	LSC	LSC	LSC	LSC	LSC	LSC	LSC	LSC	LSC	LSC	LSC	LSC	LSC	LSC	LSC	LSC	LSC	LSC	LSC	LSC	LSC	LSC	LSC	LSC
N	LSC	LSC	LSC	LSC	LSC	LSC	LSC	LSC	LSC	LSC	LSC	LSC	LSC	LSC	LSC	LSC	LSC	LSC	LSC	LSC	LSC	LSC	LSC	LSC
O	LSC	LSC	LSC	LSC	LSC	LSC	LSC	LSC	LSC	LSC	LSC	LSC	LSC	LSC	LSC	LSC	LSC	LSC	LSC	LSC	LSC	LSC	LSC	LSC
P	LSC	LSC	LSC	LSC	LSC	LSC	LSC	LSC	LSC	LSC	LSC	LSC	LSC	LSC	LSC	LSC	LSC	LSC	LSC	LSC	LSC	LSC	LSC	LSC
Booster Plate
	1	2	3	4	5	6	7	8	9	10	11	12	13	14	15	16	17	18	19	20	21	22	23	24
A	BLAST	BLAST	BLAST	BLAST	BLAST	BLAST	BLAST	BLAST	BLAST	BLAST	BLAST	BLAST	BLAST	BLAST	BLAST	BLAST	BLAST	BLAST	BLAST	BLAST	BLAST	BLAST	BLAST	BLAST
B	LSC	LSC	LSC	LSC	LSC	LSC	LSC	LSC	LSC	LSC	LSC	LSC	LSC	LSC	LSC	LSC	LSC	LSC	LSC	LSC	LSC	LSC	LSC	LSC
C	PROG	PROG	PROG	PROG	PROG	PROG	PROG	PROG	PROG	PROG	PROG	PROG	PROG	PROG	PROG	PROG	PROG	PROG	PROG	PROG	PROG	PROG	PROG	PROG
D	BLAST	BLAST	BLAST	BLAST	BLAST	BLAST	BLAST	BLAST	BLAST	BLAST	BLAST	BLAST	BLAST	BLAST	BLAST	BLAST	BLAST	BLAST	BLAST	BLAST	BLAST	BLAST	BLAST	BLAST
E	LSC	LSC	LSC	LSC	LSC	LSC	LSC	LSC	LSC	LSC	LSC	LSC	LSC	LSC	LSC	LSC	LSC	LSC	LSC	LSC	LSC	LSC	LSC	LSC
F	PROG	PROG	PROG	PROG	PROG	PROG	PROG	PROG	PROG	PROG	PROG	PROG	PROG	PROG	PROG	PROG	PROG	PROG	PROG	PROG	PROG	PROG	PROG	PROG
G	BLAST	BLAST	BLAST	BLAST	BLAST	BLAST	BLAST	BLAST	BLAST	BLAST	BLAST	BLAST	BLAST	BLAST	BLAST	BLAST	BLAST	BLAST	BLAST	BLAST	BLAST	BLAST	BLAST	BLAST
H	LSC	LSC	LSC	LSC	LSC	LSC	LSC	LSC	LSC	LSC	LSC	LSC	LSC	LSC	LSC	LSC	LSC	LSC	LSC	LSC	LSC	LSC	LSC	LSC
I	PROG	PROG	PROG	PROG	PROG	PROG	PROG	PROG	PROG	PROG	PROG	PROG	PROG	PROG	PROG	PROG	PROG	PROG	PROG	PROG	PROG	PROG	PROG	PROG
J	BLAST	BLAST	BLAST	BLAST	BLAST	BLAST	BLAST	BLAST	BLAST	BLAST	BLAST	BLAST	BLAST	BLAST	BLAST	BLAST	BLAST	BLAST	BLAST	BLAST	BLAST	BLAST	BLAST	BLAST
K	LSC	LSC	LSC	LSC	LSC	LSC	LSC	LSC	LSC	LSC	LSC	LSC	LSC	LSC	LSC	LSC	LSC	LSC	LSC	LSC	LSC	LSC	LSC	LSC
L	PROG	PROG	PROG	PROG	PROG	PROG	PROG	PROG	PROG	PROG	PROG	PROG	PROG	PROG	PROG	PROG	PROG	PROG	PROG	PROG	PROG	PROG	PROG	PROG
M	BLAST	BLAST	BLAST	BLAST	BLAST	BLAST	BLAST	BLAST	BLAST	BLAST	BLAST	BLAST	BLAST	BLAST	BLAST	BLAST	BLAST	BLAST	BLAST	BLAST	BLAST	BLAST	BLAST	BLAST
N	LSC	LSC	LSC	LSC	LSC	LSC	LSC	LSC	LSC	LSC	LSC	LSC	LSC	LSC	LSC	LSC	LSC	LSC	LSC	LSC	LSC	LSC	LSC	LSC
O	PROG	PROG	PROG	PROG	PROG	PROG	PROG	PROG	PROG	PROG	PROG	PROG	PROG	PROG	PROG	PROG	PROG	PROG	PROG	PROG	PROG	PROG	PROG	PROG
P	BLAST	BLAST	BLAST	BLAST	BLAST	BLAST	BLAST	BLAST	BLAST	BLAST	BLAST	BLAST	BLAST	BLAST	BLAST	BLAST	BLAST	BLAST	BLAST	BLAST	BLAST	BLAST	BLAST	BLAST
Labeling Layout 1
	1	2	3	4	5	6	7	8	9	10	11	12	13	14	15	16	17	18	19	20	21	22	23	24
A	empty	empty	empty	empty	empty	empty	empty	empty	empty	empty	empty	empty	empty	empty	empty	empty	empty	empty	empty	empty	empty	empty	empty	empty
B	127N	129C	128C	133C	130N	132N	129N	127N	131N	132C	130C	131N	134N	130N	129C	130C	133N	128C	133C	131C	132N	133C	134N	133N
C	empty	empty	empty	empty	empty	empty	empty	empty	empty	empty	empty	empty	empty	empty	empty	empty	empty	empty	empty	empty	empty	empty	empty	empty
D	128N	132N	132C	128C	128N	129N	130C	131N	130N	131C	128N	133N	132N	129C	127N	129C	128C	134N	131C	129N	131N	132C	133N	127N
E	129C	128N	132N	130N	129N	133C	131N	128N	131C	130C	133N	132N	130N	127N	133C	128C	129C	132C	128C	132C	129N	131C	130C	131N
F	131C	127N	129C	130C	133C	130N	132N	128C	133N	129N	131C	127N	131N	130C	130N	128N	132C	129C	129N	128C	132C	133N	127N	132N
G	128C	131N	133N	129N	129C	131N	131C	130N	130C	127N	132C	130C	133N	132N	128C	127N	134N	129N	129C	132N	131C	130N	132C	133C
H	132C	131C	127N	129C	132N	130C	128C	129N	129N	133N	131N	131C	133C	128C	128N	133C	130C	132N	132C	133N	130N	127N	128N	130N
I	131N	133C	129N	132C	130C	134N	128N	132N	128C	133C	132N	129C	127N	131N	133N	130N	128N	131C	133N	129C	128C	129N	131C	132C
J	133C	128C	130N	131N	132C	129C	130N	131C	127N	128C	133C	128N	130C	133N	130C	132C	129N	128N	127N	131N	133C	134N	129N	131C
K	130C	129N	128N	127N	131N	133N	134N	132C	132N	128N	128C	132C	129C	133C	131N	133N	130N	130C	132N	134N	129C	128C	133C	129N
L	133N	130N	130C	134N	131C	128C	129C	130C	132C	134N	127N	130N	131C	128N	132N	129N	132N	133N	131N	133C	128N	129C	128C	134N
M	129N	132C	134N	132N	128C	128N	127N	133N	133C	130N	129C	134N	132C	131C	129N	134N	131C	131N	130C	130N	127N	128N	131N	129C
N	132N	133N	131N	128N	134N	131C	132C	133C	134N	129C	129N	128C	128N	129N	132C	132N	127N	133C	130N	127N	130C	131N	129C	130C
O	134N	130C	133C	131C	133N	127N	133N	129C	128N	132N	130N	133C	129N	132C	134N	131C	131N	130N	134N	128N	134N	130C	132N	128C
P	130N	134N	131C	133N	127N	132C	133C	134N	129C	131N	134N	129N	128C	134N	131C	131N	133C	127N	128N	130C	133N	132N	130N	128N
Labeling Layout 2
	1	2	3	4	5	6	7	8	9	10	11	12	13	14	15	16	17	18	19	20	21	22	23	24
A	empty	empty	empty	empty	empty	empty	empty	empty	empty	empty	empty	empty	empty	empty	empty	empty	empty	empty	empty	empty	empty	empty	empty	empty
B	134N	127N	130C	130N	129C	131C	128N	134N	132C	131N	133C	132C	128C	129C	127N	133C	129N	130C	130N	132N	131C	130N	128C	129N
C	empty	empty	empty	empty	empty	empty	empty	empty	empty	empty	empty	empty	empty	empty	empty	empty	empty	empty	empty	empty	empty	empty	empty	empty
D	133N	131C	131N	130C	133N	128N	133C	132C	129C	132N	133N	129N	131C	127N	134N	127N	130C	128C	132N	128N	132C	131N	129N	134N
E	127N	133N	131C	129C	128N	130N	132C	133N	132N	133C	129N	131C	129C	134N	130N	130C	127N	131N	130C	131N	128N	132N	133C	132C
F	132N	134N	127N	133C	130N	129C	131C	130C	129N	128N	132N	134N	132C	133C	129C	133N	131N	127N	128N	130C	131N	129N	134N	131C
G	130C	132C	129N	128N	127N	132C	132N	129C	133C	134N	131N	133C	129N	131C	130C	134N	128C	128N	127N	131C	132N	129C	131N	130N
H	131N	132N	134N	127N	131C	133C	130C	128N	128N	129N	132C	132N	130N	130C	133N	130N	133C	131C	131N	129N	129C	134N	133N	129C
I	132C	130N	128N	131N	133C	128C	133N	131C	130C	130N	131C	127N	134N	132C	129N	129C	133N	132N	129N	127N	130C	128N	132N	131N
J	130N	130C	129C	132C	131N	127N	129C	132N	134N	130C	130N	133N	133C	129N	133C	131N	128N	133N	134N	132C	130N	128C	128N	132N
K	133C	128N	133N	134N	132C	129N	128C	131N	131C	133N	130C	131N	127N	130N	132C	129N	129C	133C	131C	128C	127N	130C	130N	128N
L	129N	129C	133C	128C	132N	130C	127N	133C	131N	128C	134N	129C	132N	133N	131C	128N	131C	129N	132C	130N	133N	127N	130C	128C
M	128N	131N	128C	131C	130C	133N	134N	129N	130N	129C	127N	128C	131N	132N	128N	128C	132N	132C	133C	129C	134N	133N	132C	127N
N	131C	129N	132C	133N	128C	132N	131N	130N	128C	127N	128N	130C	133N	128N	131N	131C	134N	130N	129C	134N	133C	132C	127N	133C
O	128C	133C	130N	132N	129N	134N	129N	127N	133N	131C	129C	130N	128N	131N	128C	132N	132C	129C	128C	133N	128C	133C	131C	130C
P	129C	128C	132N	129N	134N	131N	130N	128C	127N	132C	128C	128N	130C	128C	132N	132C	130N	134N	133N	133C	129N	131C	129C	133N
