# Supplementary material for: Quantitative single-cell proteomics as a tool to characterize cellular hierarchies
Source: Nat Commun. 2021 Jun 7;12:3341. doi: 10.1038/s41467-021-23667-y (PMC8185083; doi:10.1038/s41467-021-23667-y)
Supplement: Supplementary file 5 — Supplementary Data 2 [file 41467_2021_23667_MOESM5_ESM.xlsx]

## Sheet: 500ms_de_prot_LSC_PROG_vs_BLAST
gene	pval	log2foldchange	size1	size2	pval_adj
LYZ	5.016e-40	-3.07859	164	89	3.75698e-37
PRTN3	3.41523e-31	-2.62889	166	89	8.52669e-29
S100A9	1.53865e-13	-1.85183	143	84	2.91759e-12
ELANE	1.78722e-25	-1.76235	122	86	1.57486e-23
S100A8	8.07668e-18	-1.72125	166	89	2.74974e-16
MPO	8.66977e-44	-1.40385	166	89	1.29873e-40
S100A11	2.37351e-29	-1.30229	157	89	3.55552e-27
ANXA3	3.96649e-30	-1.17076	166	89	6.602e-28
RETN	0.000599825	-1.12575	21	27	0.00255994
S100P	6.21556e-11	-1.05632	70	42	7.8906e-10
MNDA	2.15032e-10	-1.03441	62	40	2.45892e-09
CTSG	1.87394e-11	-1.01205	122	73	2.55197e-10
FRMPD2	0.00465807	-1.01203	15	11	0.016115
LGALS1	7.53043e-14	-0.920165	166	89	1.50408e-12
ANXA5	1.12997e-23	-0.864195	159	88	7.35955e-22
TMSB4X	2.37994e-17	-0.853174	150	79	7.27582e-16
CST7	3.39798e-08	-0.831207	146	83	2.92539e-07
ANXA6	1.75112e-34	-0.773136	166	89	6.55795e-32
G6PD	2.46332e-17	-0.765215	145	74	7.38012e-16
P4HB	1.32915e-36	-0.697131	166	89	6.6369e-34
DCD	2.12401e-07	-0.657255	156	86	1.66584e-06
VIM	7.85619e-12	-0.619357	166	89	1.15378e-10
CALML5	2.75452e-06	-0.605095	56	31	1.82579e-05
APMAP	4.85525e-17	-0.580085	149	81	1.39869e-15
NPC2	1.61938e-17	-0.565788	158	83	5.31333e-16
AZU1	5.19623e-16	-0.557541	124	69	1.31931e-14
PGD	4.94601e-28	-0.55126	166	89	6.17427e-26
GNB2	6.04452e-18	-0.546666	99	51	2.15588e-16
LPCAT2	0.000159468	-0.542032	29	14	0.000758358
NCF4	5.42885e-09	-0.540648	58	36	5.05119e-08
GSN	7.30467e-11	-0.538847	130	76	8.98666e-10
SKP1	8.0186e-16	-0.535296	140	72	1.96916e-14
RAB32	0.000173976	-0.512107	40	21	0.000822134
SRSF1	3.69824e-17	0.513165	166	88	1.08627e-15
LDHB	3.27024e-30	0.514588	166	89	6.12352e-28
NCL	1.73641e-30	0.515873	166	89	3.71592e-28
RPS27	6.39685e-06	0.517209	83	41	3.95971e-05
RPL10	9.10626e-14	0.522105	139	74	1.77158e-12
RPS13	6.81909e-16	0.533291	166	89	1.7025e-14
FUS	2.41508e-20	0.533449	166	89	1.20593e-18
RPS5	3.80861e-15	0.55169	166	86	8.91454e-14
PRDX1	2.69057e-24	0.562792	166	87	1.91928e-22
PTMA	2.10751e-14	0.652902	166	88	4.44655e-13
RPL37	7.51601e-18	0.655344	150	76	2.61837e-16
RPL17	6.20998e-14	0.657526	166	83	1.27432e-12
RPL36	3.60756e-18	0.692734	150	75	1.42214e-16
HLA-DRB3	9.2929e-15	0.699591	129	63	2.04717e-13
MIF	3.9561e-18	0.709741	162	82	1.51726e-16
RPS24	2.28019e-16	0.76056	158	81	5.99251e-15
NPM1	1.79271e-17	0.776803	166	89	5.59476e-16
TPM4	8.07772e-26	0.830526	166	89	7.56277e-24
HSPE1	6.85681e-23	0.847403	166	89	4.27979e-21
RPL26	2.18607e-20	0.883945	158	86	1.12922e-18
HLA-DRB1	1.37615e-32	1.58003	158	71	4.12294e-30

## Sheet: 500ms_enriched_terms_blast
	size background	# in background	size subset	# in subset	expected	enrichment	pval	pvals_adj	Category
extracellular	1498	205	33	21	4.51602	4.65011	2.2418e-11	2.91434e-10	Cellular Component
Neutrophil degranulation	1498	62	33	11	1.36582	8.05376	2.35996e-08	2.10036e-06	Reactome Pathways
organelle lumen	1498	252	33	18	5.5514	3.24242	6.28701e-07	4.08655e-06	Cellular Component
response to stimulus	1498	718	33	29	15.8171	1.83346	1.48134e-06	1.77761e-05	Biological Process
defense response	1498	93	33	10	2.04873	4.88107	1.48221e-05	8.89325e-05	Biological Process
Antimicrobial peptides	1498	5	33	3	0.110147	27.2364	9.46655e-05	0.00421262	Reactome Pathways
Metal sequestration by antimicrobial proteins	1498	2	33	2	0.0440587	45.3939	0.000470902	0.0139701	Reactome Pathways
Regulation of Insulin-like Growth Factor (IGF) transport and uptake by Insulin-like Growth Factor Binding Proteins (IGFBPs)	1498	11	33	3	0.242323	12.3802	0.00142643	0.0211587	Reactome Pathways
Antimicrobial peptides	1498	3	33	2	0.0660881	30.2626	0.00139319	0.0211587	Reactome Pathways
Regulation of TLR by endogenous ligand	1498	3	33	2	0.0660881	30.2626	0.00139319	0.0211587	Reactome Pathways
cellular component movement	1498	132	33	8	2.90788	2.75115	0.0061419	0.0245676	Biological Process
Caspase-mediated cleavage of cytoskeletal proteins	1498	4	33	2	0.0881175	22.697	0.00274793	0.034938	Reactome Pathways
cellular homeostasis	1498	96	33	6	2.11482	2.83712	0.0159678	0.0479034	Biological Process
metal ion binding	1498	282	33	13	6.21228	2.09263	0.00437532	0.0481286	Molecular Function

## Sheet: 500ms_enriched_terms_lsc_prog
	size background	# in background	size subset	# in subset	expected	enrichment	pval	pvals_adj	Category
Cytoplasmic Ribosomal Proteins	1498	73	21	9	1.02336	8.79452	1.73849e-07	2.43388e-06	WikiPathways
Peptide chain elongation	1498	79	21	9	1.10748	8.12658	3.52238e-07	3.78142e-06	Reactome Pathways
Selenocysteine synthesis	1498	78	21	9	1.09346	8.23077	3.14477e-07	3.78142e-06	Reactome Pathways
Viral mRNA Translation	1498	78	21	9	1.09346	8.23077	3.14477e-07	3.78142e-06	Reactome Pathways
Eukaryotic Translation Termination	1498	80	21	9	1.1215	8.025	3.93898e-07	3.78142e-06	Reactome Pathways
Major pathway of rRNA processing in the nucleolus and cytosol	1498	78	21	9	1.09346	8.23077	3.14477e-07	3.78142e-06	Reactome Pathways
Nonsense Mediated Decay (NMD) independent of the Exon Junction Complex (EJC)	1498	82	21	9	1.14953	7.82927	4.90291e-07	3.92233e-06	Reactome Pathways
Nonsense Mediated Decay (NMD) enhanced by the Exon Junction Complex (EJC)	1498	87	21	9	1.21963	7.37931	8.26212e-07	4.95727e-06	Reactome Pathways
SRP-dependent cotranslational protein targeting to membrane	1498	87	21	9	1.21963	7.37931	8.26212e-07	4.95727e-06	Reactome Pathways
Formation of a pool of free 40S subunits	1498	91	21	9	1.2757	7.05495	1.2247e-06	6.53171e-06	Reactome Pathways
L13a-mediated translational silencing of Ceruloplasmin expression	1498	99	21	9	1.38785	6.48485	2.54478e-06	1.11045e-05	Reactome Pathways
GTP hydrolysis and joining of the 60S ribosomal subunit	1498	99	21	9	1.38785	6.48485	2.54478e-06	1.11045e-05	Reactome Pathways
Ribosome	1498	82	21	9	1.14953	7.82927	4.90291e-07	2.10825e-05	KEGG Pathways
ribosome	1498	99	21	9	1.38785	6.48485	2.54478e-06	3.81717e-05	Cellular Component
Regulation of expression of SLITs and ROBOs	1498	116	21	9	1.62617	5.53448	9.83592e-06	3.93437e-05	Reactome Pathways
structural molecule activity	1498	166	21	10	2.3271	4.29719	2.56284e-05	0.00030754	Molecular Function
Formation of the ternary complex, and subsequently, the 43S complex	1498	32	21	4	0.448598	8.91667	0.000796783	0.00294197	Reactome Pathways
RNA binding	1498	543	21	15	7.61215	1.97053	0.00103805	0.00622831	Molecular Function
Translocation of ZAP-70 to Immunological synapse	1498	6	21	2	0.0841121	23.7778	0.00271549	0.00931025	Reactome Pathways
Phosphorylation of CD3 and TCR zeta chains	1498	7	21	2	0.0981308	20.381	0.00376957	0.0113087	Reactome Pathways
PD-1 signaling	1498	7	21	2	0.0981308	20.381	0.00376957	0.0113087	Reactome Pathways
Ribosomal scanning and start codon recognition	1498	54	21	4	0.757009	5.28395	0.00572368	0.0152632	Reactome Pathways
Translation initiation complex formation	1498	54	21	4	0.757009	5.28395	0.00572368	0.0152632	Reactome Pathways
Generation of second messenger molecules	1498	9	21	2	0.126168	15.8519	0.0063535	0.0160509	Reactome Pathways
Interferon gamma signaling	1498	11	21	2	0.154206	12.9697	0.00954377	0.022905	Reactome Pathways
Allograft Rejection	1498	7	21	2	0.0981308	20.381	0.00376957	0.026387	WikiPathways
Nuclear import of Rev protein	1498	1	21	1	0.0140187	71.3333	0.0140187	0.0305862	Reactome Pathways
TFAP2A acts as a transcriptional repressor during retinoic acid induced cell differentiation	1498	1	21	1	0.0140187	71.3333	0.0140187	0.0305862	Reactome Pathways

## Sheet: bulk_heatmap_prots
	gene	cluster	Accession	Description	Biological Process	Cellular Component	Molecular Function	KEGG Pathways	Reactome Pathways	WikiPathways
0	S100A8	5	P05109	Protein S100-A8 OS=Homo sapiens OX=9606 GN=S100A8 PE=1 SV=1	cell death;cellular component movement;defense response;metabolic process;regulation of biological process;response to stimulus;transport	cytoplasm;cytoskeleton;cytosol;extracellular;membrane;nucleus;organelle lumen	metal ion binding;protein binding		Neutrophil degranulation; Metal sequestration by antimicrobial proteins; Regulation of TLR by endogenous ligand
1	S100A9	5	P06702	Protein S100-A9 OS=Homo sapiens OX=9606 GN=S100A9 PE=1 SV=1	cell communication;cell death;cellular component movement;defense response;metabolic process;regulation of biological process;response to stimulus;transport	cytoplasm;cytoskeleton;cytosol;extracellular;membrane;nucleus;organelle lumen	antioxidant activity;catalytic activity;metal ion binding;protein binding;signal transducer activity		Neutrophil degranulation; Metal sequestration by antimicrobial proteins; Regulation of TLR by endogenous ligand	IL1 and megakaryocytes in obesity
2	LYZ	5	P61626	Lysozyme C OS=Homo sapiens OX=9606 GN=LYZ PE=1 SV=1	defense response;metabolic process;response to stimulus;transport	extracellular;organelle lumen	catalytic activity;protein binding	Salivary secretion	Antimicrobial peptides; Neutrophil degranulation; Amyloid fiber formation
3	S100A6	5	P06703	Protein S100-A6 OS=Homo sapiens OX=9606 GN=S100A6 PE=1 SV=1	cell organization and biogenesis;regulation of biological process;response to stimulus;transport	cytoplasm;cytosol;extracellular;membrane;nucleus	metal ion binding;protein binding;transporter activity			Gastric cancer network 2; Prostaglandin Synthesis and Regulation
4	ELANE	3	P08246	Neutrophil elastase OS=Homo sapiens OX=9606 GN=ELANE PE=1 SV=1	cell organization and biogenesis;cellular component movement;cellular homeostasis;defense response;metabolic process;regulation of biological process;response to stimulus;transport	cell surface;cytoplasm;extracellular;organelle lumen	catalytic activity;protein binding	Transcriptional misregulation in cancer; Systemic lupus erythematosus	Collagen degradation; Activation of Matrix Metalloproteinases; Antimicrobial peptides; Regulation of Complement cascade; Neutrophil degranulation
5	S100A12	5	P80511	Protein S100-A12 OS=Homo sapiens OX=9606 GN=S100A12 PE=1 SV=2	cellular component movement;defense response;metabolic process;regulation of biological process;response to stimulus;transport	cytoplasm;cytoskeleton;cytosol;extracellular;membrane;nucleus;organelle lumen	metal ion binding;protein binding		TRAF6 mediated NF-kB activation; Advanced glycosylation endproduct receptor signaling; TAK1 activates NFkB by phosphorylation and activation of IKKs complex; RIP-mediated NFkB activation via ZBP1; Activated TLR4 signalling; Interleukin-1 family signaling; Neutrophil degranulation; DEx/H-box helicases activate type I IFN and inflammatory cytokines production
6	SLC2A3	5	P11169	Solute carrier family 2, facilitated glucose transporter member 3 OS=Homo sapiens OX=9606 GN=SLC2A3 PE=1 SV=1	metabolic process;transport	membrane	transporter activity		Vitamin C (ascorbate) metabolism; Neutrophil degranulation; Cellular hexose transport	NRF2 pathway; Photodynamic therapy-induced HIF-1 survival signaling; Focal Adhesion-PI3K-Akt-mTOR-signaling pathway; Glycolysis and Gluconeogenesis
7	LGALS1	5	P09382	Galectin-1 OS=Homo sapiens OX=9606 GN=LGALS1 PE=1 SV=2	cell death;cell differentiation;cellular homeostasis;metabolic process;regulation of biological process;response to stimulus	cell surface;cytoplasm;cytosol;extracellular;nucleus;organelle lumen	protein binding;RNA binding;signal transducer activity		Post-translational protein phosphorylation; Regulation of Insulin-like Growth Factor (IGF) transport and uptake by Insulin-like Growth Factor Binding Proteins (IGFBPs)
8	VIM	5	P08670	Vimentin OS=Homo sapiens OX=9606 GN=VIM PE=1 SV=4	cell differentiation;cell organization and biogenesis;cellular component movement;metabolic process;regulation of biological process;response to stimulus	cytoplasm;cytoskeleton;cytosol;membrane	protein binding;RNA binding;structural molecule activity	MicroRNAs in cancer; Epstein-Barr virus infection	Interleukin-4 and 13 signaling; Caspase-mediated cleavage of cytoskeletal proteins; Striated Muscle Contraction	Allograft Rejection; Spinal Cord Injury; Primary Focal Segmental Glomerulosclerosis FSGS; Apoptosis-related network due to altered Notch3 in ovarian cancer; Striated Muscle Contraction; TGF-B Signaling in Thyroid Cells for Epithelial-Mesenchymal Transition; T-Cell antigen Receptor (TCR) Signaling Pathway
9	PRTN3	3	P24158	Myeloblastin OS=Homo sapiens OX=9606 GN=PRTN3 PE=1 SV=3	cell differentiation;cell organization and biogenesis;cellular component movement;coagulation;metabolic process;regulation of biological process;response to stimulus;transport	cytosol;extracellular;membrane;organelle lumen	catalytic activity;protein binding		Antimicrobial peptides; Common Pathway of Fibrin Clot Formation; Neutrophil degranulation; Other interleukin signaling
10	S100A4	4	P26447	Protein S100-A4 OS=Homo sapiens OX=9606 GN=S100A4 PE=1 SV=1	cell organization and biogenesis;regulation of biological process	extracellular;nucleus	metal ion binding;protein binding;RNA binding
11	TMSB4X	5	P62328	Thymosin beta-4 OS=Homo sapiens OX=9606 GN=TMSB4X PE=1 SV=2	cell differentiation;cell organization and biogenesis;metabolic process;regulation of biological process;response to stimulus;transport	cytoplasm;cytoskeleton;cytosol;extracellular;membrane;nucleus;organelle lumen	catalytic activity;metal ion binding;nucleotide binding;protein binding;RNA binding;structural molecule activity	Regulation of actin cytoskeleton	Platelet degranulation	TarBasePathway; Regulation of Actin Cytoskeleton
12	SH3BGRL3	5	Q9H299	SH3 domain-binding glutamic acid-rich-like protein 3 OS=Homo sapiens OX=9606 GN=SH3BGRL3 PE=1 SV=1	cellular homeostasis;metabolic process;regulation of biological process	cytoplasm;nucleus	catalytic activity
13	FCN1	5	O00602	Ficolin-1 OS=Homo sapiens OX=9606 GN=FCN1 PE=1 SV=2	defense response;metabolic process;regulation of biological process;response to stimulus;transport	extracellular;membrane;organelle lumen	catalytic activity;metal ion binding;protein binding;receptor activity;signal transducer activity		Ficolins bind to repetitive carbohydrate structures on the target cell surface; Neutrophil degranulation
14	S100A11	5	P31949	Protein S100-A11 OS=Homo sapiens OX=9606 GN=S100A11 PE=1 SV=2	regulation of biological process;response to stimulus;transport	cytoplasm;extracellular;nucleus;organelle lumen	metal ion binding;protein binding		Neutrophil degranulation
15	S100P	5	P25815	Protein S100-P OS=Homo sapiens OX=9606 GN=S100P PE=1 SV=2	cellular component movement;response to stimulus;transport	cytoplasm;extracellular;membrane;nucleus;organelle lumen	metal ion binding;protein binding		Neutrophil degranulation	Gastric Cancer Network 1
16	CST7	3	O76096	Cystatin-F OS=Homo sapiens OX=9606 GN=CST7 PE=1 SV=1	regulation of biological process;response to stimulus	cytoplasm;extracellular	enzyme regulator activity;protein binding
17	NPM1	2	P06748	Nucleophosmin OS=Homo sapiens OX=9606 GN=NPM1 PE=1 SV=2	cell growth;cell organization and biogenesis;cellular homeostasis;metabolic process;regulation of biological process;response to stimulus;transport	cytoplasm;cytoskeleton;cytosol;membrane;nucleus	DNA binding;enzyme regulator activity;protein binding;RNA binding		Nuclear import of Rev protein; TFAP2A acts as a transcriptional repressor during retinoic acid induced cell differentiation; TP53 regulates transcription of additional cell cycle genes whose exact role in the p53 pathway remain uncertain; Deposition of new CENPA-containing nucleosomes at the centromere
18	CYBA	5	P13498	Cytochrome b-245 light chain OS=Homo sapiens OX=9606 GN=CYBA PE=1 SV=3	cell organization and biogenesis;cellular homeostasis;defense response;metabolic process;regulation of biological process;response to stimulus;transport	cytoplasm;endosome;Golgi;membrane;mitochondrion;nucleus	catalytic activity;metal ion binding;protein binding	Leukocyte transendothelial migration; Leishmaniasis; NOD-like receptor signaling pathway; Phagosome; Osteoclast differentiation	ROS, RNS production in phagocytes; Neutrophil degranulation; Cross-presentation of particulate exogenous antigens (phagosomes); VEGFA-VEGFR2 Pathway; Detoxification of Reactive Oxygen Species; RHO GTPases Activate NADPH Oxidases	TNF alpha Signaling Pathway; Microglia Pathogen Phagocytosis Pathway; Oxidative Stress
19	ANXA2	4	P07355	Annexin A2 OS=Homo sapiens OX=9606 GN=ANXA2 PE=1 SV=2	cell organization and biogenesis;metabolic process;regulation of biological process;response to stimulus;transport	cell surface;cytoplasm;cytosol;endoplasmic reticulum;endosome;extracellular;membrane;nucleus;organelle lumen	enzyme regulator activity;metal ion binding;protein binding;RNA binding		Dissolution of Fibrin Clot; Gene and protein expression by JAK-STAT signaling after Interleukin-12 stimulation; Smooth Muscle Contraction; Neutrophil degranulation; Interleukin-12 family signaling	Prostaglandin Synthesis and Regulation
20	ITGAM	5	P11215	Integrin alpha-M OS=Homo sapiens OX=9606 GN=ITGAM PE=1 SV=2	cell differentiation;cell organization and biogenesis;cellular component movement;regulation of biological process;response to stimulus;transport	cell surface;membrane	metal ion binding;protein binding	Regulation of actin cytoskeleton; Pertussis; Hematopoietic cell lineage; Legionellosis; Complement and coagulation cascades; Cell adhesion molecules (CAMs); Leukocyte transendothelial migration; Leishmaniasis; Transcriptional misregulation in cancer; Amoebiasis; Phagosome; Tuberculosis; Staphylococcus aureus infection; Rap1 signaling pathway	Integrin cell surface interactions; Interleukin-4 and 13 signaling; Neutrophil degranulation; Toll Like Receptor 4 (TLR4) Cascade; Cell surface interactions at the vascular wall	Integrin-mediated Cell Adhesion; Focal Adhesion; Microglia Pathogen Phagocytosis Pathway; TYROBP Causal Network
21	ANXA5	5	P08758	Annexin A5 OS=Homo sapiens OX=9606 GN=ANXA5 PE=1 SV=2	coagulation;regulation of biological process;response to stimulus;transport	cytoplasm;cytosol;extracellular;membrane	enzyme regulator activity;metal ion binding;protein binding		Platelet degranulation	Apoptosis-related network due to altered Notch3 in ovarian cancer; Simplified Interaction Map Between LOXL4 and Oxidative Stress Pathway; Prostaglandin Synthesis and Regulation
22	CTSG	3	P08311	Cathepsin G OS=Homo sapiens OX=9606 GN=CTSG PE=1 SV=2	cell organization and biogenesis;defense response;metabolic process;regulation of biological process;response to stimulus;transport	cell surface;extracellular;membrane;nucleus;organelle lumen	catalytic activity;protein binding	Renin-angiotensin system; Amoebiasis; Systemic lupus erythematosus; Neuroactive ligand-receptor interaction; Lysosome	Activation of Matrix Metalloproteinases; Regulation of Insulin-like Growth Factor (IGF) transport and uptake by Insulin-like Growth Factor Binding Proteins (IGFBPs); Metabolism of Angiotensinogen to Angiotensins; Antimicrobial peptides; Neutrophil degranulation	ACE Inhibitor Pathway
23	MNDA	5	P41218	Myeloid cell nuclear differentiation antigen OS=Homo sapiens OX=9606 GN=MNDA PE=1 SV=1	cellular component movement;defense response;metabolic process;regulation of biological process;response to stimulus;transport	cytoplasm;extracellular;nucleus;organelle lumen	DNA binding;protein binding;transporter activity		Neutrophil degranulation
24	HLA-DRB1	2	P01911	HLA class II histocompatibility antigen, DRB1 beta chain OS=Homo sapiens OX=9606 GN=HLA-DRB1 PE=1 SV=2	cell organization and biogenesis;regulation of biological process;response to stimulus	cell surface;endoplasmic reticulum;endosome;Golgi;membrane;vacuole	protein binding		PD-1 signaling; Translocation of ZAP-70 to Immunological synapse; MHC class II antigen presentation; Downstream TCR signaling; Generation of second messenger molecules; Interferon gamma signaling; Phosphorylation of CD3 and TCR zeta chains	Allograft Rejection; Cytokines and Inflammatory Response
25	BPI	5	P17213	Bactericidal permeability-increasing protein OS=Homo sapiens OX=9606 GN=BPI PE=1 SV=4	defense response;regulation of biological process;response to stimulus;transport	cytoplasm;extracellular;membrane;organelle lumen			Antimicrobial peptides; Neutrophil degranulation; Toll Like Receptor 4 (TLR4) Cascade
26	NCF4	5	Q15080	Neutrophil cytosol factor 4 OS=Homo sapiens OX=9606 GN=NCF4 PE=1 SV=2	cellular homeostasis;metabolic process;regulation of biological process;response to stimulus;transport	cytoplasm;cytosol;endosome;membrane;vacuole	enzyme regulator activity;protein binding	Osteoclast differentiation; Leukocyte transendothelial migration; Leishmaniasis; Phagosome	ROS, RNS production in phagocytes; Cross-presentation of particulate exogenous antigens (phagosomes); VEGFA-VEGFR2 Pathway; Detoxification of Reactive Oxygen Species; RHO GTPases Activate NADPH Oxidases	Microglia Pathogen Phagocytosis Pathway
27	G6PD	5	P11413	Glucose-6-phosphate 1-dehydrogenase OS=Homo sapiens OX=9606 GN=G6PD PE=1 SV=4	metabolic process;regulation of biological process;response to stimulus	cytoplasm;cytosol;membrane;nucleus	catalytic activity;nucleotide binding;protein binding	Pentose phosphate pathway; Carbon metabolism; Metabolic pathways; Glutathione metabolism; Central carbon metabolism in cancer	TP53 Regulates Metabolic Genes; Pentose phosphate pathway (hexose monophosphate shunt)	Glutathione metabolism; Pentose Phosphate Pathway; Cori Cycle; NRF2 pathway; ATM Signaling Network in Development and Disease; Sulfation Biotransformation Reaction
28	PSAP	5	P07602	Prosaposin OS=Homo sapiens OX=9606 GN=PSAP PE=1 SV=2	cell differentiation;metabolic process;regulation of biological process;response to stimulus;transport	extracellular;membrane;mitochondrion;organelle lumen;vacuole	catalytic activity;enzyme regulator activity;protein binding	Lysosome	Platelet degranulation ; Peptide ligand-binding receptors; Neutrophil degranulation; Glycosphingolipid metabolism
29	ACTA1	5	P68133	Actin, alpha skeletal muscle OS=Homo sapiens OX=9606 GN=ACTA1 PE=1 SV=1	cell organization and biogenesis;cellular component movement;regulation of biological process;response to stimulus	cytoplasm;cytoskeleton;cytosol	nucleotide binding;protein binding;structural molecule activity		Striated Muscle Contraction	Myometrial Relaxation and Contraction Pathways; Fas Ligand (FasL) pathway and Stress induction of Heat Shock Proteins (HSP) regulation; Association Between Physico-Chemical Features and Toxicity Associated Pathways; Striated Muscle Contraction
30	HMGA1	2	P17096	High mobility group protein HMG-I/HMG-Y OS=Homo sapiens OX=9606 GN=HMGA1 PE=1 SV=3	cell organization and biogenesis;metabolic process;regulation of biological process;response to stimulus;transport	chromosome;cytosol;nucleus	catalytic activity;DNA binding;protein binding		2-LTR circle formation; APOBEC3G mediated resistance to HIV-1 infection; Integration of viral DNA into host genomic DNA; Vpr-mediated nuclear import of PICs; Autointegration results in viral DNA circles; Formation of Senescence-Associated Heterochromatin Foci (SAHF)	Adipogenesis; Preimplantation Embryo; Senescence and Autophagy in Cancer
31	RPL26	2	P61254	60S ribosomal protein L26 OS=Homo sapiens OX=9606 GN=RPL26 PE=1 SV=1	cell organization and biogenesis;metabolic process;regulation of biological process;response to stimulus;transport	cytoplasm;cytosol;membrane;ribosome	protein binding;RNA binding;structural molecule activity	Ribosome	Peptide chain elongation; Eukaryotic Translation Termination; Viral mRNA Translation; L13a-mediated translational silencing of Ceruloplasmin expression; Nonsense Mediated Decay (NMD) independent of the Exon Junction Complex (EJC); Selenocysteine synthesis; Nonsense Mediated Decay (NMD) enhanced by the Exon Junction Complex (EJC); GTP hydrolysis and joining of the 60S ribosomal subunit; Major path…	Cytoplasmic Ribosomal Proteins
32	P04179	4	P04179	Superoxide dismutase [Mn], mitochondrial OS=Homo sapiens OX=9606 GN=SOD2 PE=1 SV=3
33	ANXA3	5	P12429	Annexin A3 OS=Homo sapiens OX=9606 GN=ANXA3 PE=1 SV=3	defense response;regulation of biological process;response to stimulus;transport	cytoplasm;cytosol;membrane	enzyme regulator activity;metal ion binding;protein binding			Prostaglandin Synthesis and Regulation
34	CAPG	5	P40121	Macrophage-capping protein OS=Homo sapiens OX=9606 GN=CAPG PE=1 SV=2	cell organization and biogenesis;regulation of biological process	cytoplasm;extracellular;nucleus	protein binding			TYROBP Causal Network
35	MPO	3	P05164	Myeloperoxidase OS=Homo sapiens OX=9606 GN=MPO PE=1 SV=1	cell organization and biogenesis;defense response;metabolic process;regulation of biological process;response to stimulus;transport	extracellular;mitochondrion;nucleus;organelle lumen;vacuole	antioxidant activity;catalytic activity;metal ion binding	Phagosome; Transcriptional misregulation in cancer	Neutrophil degranulation	Selenium Micronutrient Network; Vitamin B12 Metabolism; Folate Metabolism; Benzene metabolism
36	PSAT1	2	Q9Y617	Phosphoserine aminotransferase OS=Homo sapiens OX=9606 GN=PSAT1 PE=1 SV=2	metabolic process	cytoplasm;cytosol	catalytic activity	Glycine, serine and threonine metabolism; Metabolic pathways; Carbon metabolism; Biosynthesis of amino acids; Vitamin B6 metabolism	Serine biosynthesis	Trans-sulfuration and one carbon metabolism
37	NCF2	5	P19878	Neutrophil cytosol factor 2 OS=Homo sapiens OX=9606 GN=NCF2 PE=1 SV=2	cellular homeostasis;defense response;metabolic process;regulation of biological process;response to stimulus;transport	cytoplasm;cytosol;vacuole	catalytic activity;enzyme regulator activity;protein binding	Leishmaniasis; Phagosome; Leukocyte transendothelial migration; Osteoclast differentiation	ROS, RNS production in phagocytes; Cross-presentation of particulate exogenous antigens (phagosomes); VEGFA-VEGFR2 Pathway; Detoxification of Reactive Oxygen Species; RHO GTPases Activate NADPH Oxidases	Brain-Derived Neurotrophic Factor (BDNF) signaling pathway; VEGFA-VEGFR2 Signaling Pathway; Microglia Pathogen Phagocytosis Pathway; TYROBP Causal Network
38	RPS25	2	P62851	40S ribosomal protein S25 OS=Homo sapiens OX=9606 GN=RPS25 PE=1 SV=1	cell organization and biogenesis;metabolic process;transport	cytosol;nucleus;ribosome	catalytic activity;nucleotide binding;protein binding;RNA binding;structural molecule activity	Ribosome	Peptide chain elongation; Eukaryotic Translation Termination; Viral mRNA Translation; Formation of the ternary complex, and subsequently, the 43S complex; L13a-mediated translational silencing of Ceruloplasmin expression; Selenocysteine synthesis; Nonsense Mediated Decay (NMD) independent of the Exon Junction Complex (EJC); Nonsense Mediated Decay (NMD) enhanced by the Exon Junction Complex (EJC)…	Cytoplasmic Ribosomal Proteins
39	PTMA	2	P06454	Prothymosin alpha OS=Homo sapiens OX=9606 GN=PTMA PE=1 SV=2	cell organization and biogenesis;metabolic process	cytosol;nucleus	protein binding	Epstein-Barr virus infection
40	ITGB2	5	P05107	Integrin beta-2 OS=Homo sapiens OX=9606 GN=ITGB2 PE=1 SV=2	cell communication;cell death;cell differentiation;cell organization and biogenesis;cellular component movement;defense response;metabolic process;regulation of biological process;response to stimulus;transport	cell surface;membrane	metal ion binding;protein binding;receptor activity;signal transducer activity	Amoebiasis; Viral myocarditis; Natural killer cell mediated cytotoxicity; Malaria; Hippo signaling pathway; Staphylococcus aureus infection; Tuberculosis; Complement and coagulation cascades; Leishmaniasis; Legionellosis; Pertussis; Regulation of actin cytoskeleton; Rap1 signaling pathway; Rheumatoid arthritis; HTLV-I infection; Leukocyte transendothelial migration; Cell adhesion molecules (CAMs)…	Integrin cell surface interactions; Neutrophil degranulation; Immunoregulatory interactions between a Lymphoid and a non-Lymphoid cell; Toll Like Receptor 4 (TLR4) Cascade; Cell surface interactions at the vascular wall; Interleukin-4 and 13 signaling	Integrin-mediated Cell Adhesion; Focal Adhesion; Focal Adhesion-PI3K-Akt-mTOR-signaling pathway; Microglia Pathogen Phagocytosis Pathway; TYROBP Causal Network
41	LMNA	4	P02545	Prelamin-A/C OS=Homo sapiens OX=9606 GN=LMNA PE=1 SV=1	cell organization and biogenesis;regulation of biological process;response to stimulus;transport	cytosol;membrane;nucleus	protein binding;structural molecule activity	Apoptosis; Arrhythmogenic right ventricular cardiomyopathy (ARVC); Hypertrophic cardiomyopathy (HCM); Dilated cardiomyopathy	Signaling by BRAF and RAF fusions; Breakdown of the nuclear lamina; XBP1(S) activates chaperone genes; Initiation of Nuclear Envelope Reformation; Clearance of Nuclear Envelope Membranes from Chromatin; Depolymerisation of the Nuclear Lamina; Deregulated CDK5 triggers multiple neurodegenerative pathways in Alzheimer's disease models	Arrhythmogenic Right Ventricular Cardiomyopathy; Adipogenesis; Fas Ligand (FasL) pathway and Stress induction of Heat Shock Proteins (HSP) regulation
42	SERPINA1	5	P01009	Alpha-1-antitrypsin OS=Homo sapiens OX=9606 GN=SERPINA1 PE=1 SV=3	cell organization and biogenesis;coagulation;defense response;metabolic process;regulation of biological process;response to stimulus;transport	endoplasmic reticulum;extracellular;Golgi;membrane;organelle lumen	enzyme regulator activity;protein binding	Complement and coagulation cascades	Platelet degranulation ; Post-translational protein phosphorylation; Regulation of Insulin-like Growth Factor (IGF) transport and uptake by Insulin-like Growth Factor Binding Proteins (IGFBPs); Neutrophil degranulation; Cargo concentration in the ER; COPII (Coat Protein 2) Mediated Vesicle Transport	NRF2 pathway; Lung fibrosis; Complement and Coagulation Cascades
43	RPL36AL	2	Q969Q0	60S ribosomal protein L36a-like OS=Homo sapiens OX=9606 GN=RPL36AL PE=1 SV=3	metabolic process	cytoplasm;cytosol;membrane;nucleus;ribosome	protein binding;structural molecule activity	Ribosome	Peptide chain elongation; Eukaryotic Translation Termination; Viral mRNA Translation; L13a-mediated translational silencing of Ceruloplasmin expression; Nonsense Mediated Decay (NMD) independent of the Exon Junction Complex (EJC); Selenocysteine synthesis; Nonsense Mediated Decay (NMD) enhanced by the Exon Junction Complex (EJC); GTP hydrolysis and joining of the 60S ribosomal subunit; Major path…
44	GSN	5	P06396-2	Isoform 2 of Gelsolin OS=Homo sapiens OX=9606 GN=GSN	cell death;cell organization and biogenesis;metabolic process;regulation of biological process;response to stimulus;transport	cytoplasm;cytoskeleton;cytosol;extracellular;membrane;nucleus;organelle lumen	metal ion binding;protein binding			Regulation of Actin Cytoskeleton; Senescence and Autophagy in Cancer
45	RPS26; LOC101929876; RPS26P25	2	P62854	40S ribosomal protein S26 OS=Homo sapiens OX=9606 GN=RPS26 PE=1 SV=3	cell organization and biogenesis;metabolic process;regulation of biological process;transport	cytosol;membrane;ribosome	protein binding;RNA binding;structural molecule activity	Ribosome	Peptide chain elongation; Eukaryotic Translation Termination; Viral mRNA Translation; Formation of the ternary complex, and subsequently, the 43S complex; L13a-mediated translational silencing of Ceruloplasmin expression; Selenocysteine synthesis; Nonsense Mediated Decay (NMD) independent of the Exon Junction Complex (EJC); Nonsense Mediated Decay (NMD) enhanced by the Exon Junction Complex (EJC)…	Cytoplasmic Ribosomal Proteins
46	ACTB	5	P60709	Actin, cytoplasmic 1 OS=Homo sapiens OX=9606 GN=ACTB PE=1 SV=1	cell organization and biogenesis;cellular component movement;metabolic process;regulation of biological process;response to stimulus	cytoplasm;cytoskeleton;cytosol;membrane;nucleus	DNA binding;nucleotide binding;protein binding;structural molecule activity	Hippo signaling pathway; Leukocyte transendothelial migration; Tight junction; Salmonella infection; Shigellosis; Apoptosis; Influenza A; Oxytocin signaling pathway; Bacterial invasion of epithelial cells; Dilated cardiomyopathy; Regulation of actin cytoskeleton; Arrhythmogenic right ventricular cardiomyopathy (ARVC); Proteoglycans in cancer; Hypertrophic cardiomyopathy (HCM); Phagosome; Vibrio c…	Formation of annular gap junctions; Cell-extracellular matrix interactions; UCH proteinases; MAP2K and MAPK activation; Interaction between L1 and Ankyrins; Factors involved in megakaryocyte development and platelet production; Translocation of GLUT4 to the plasma membrane; EPH-ephrin mediated repulsion of cells; Prefoldin mediated transfer of substrate to CCT/TriC; EPHB-mediated forward signalin…	Arrhythmogenic Right Ventricular Cardiomyopathy; Pathogenic Escherichia coli infection; Common Pathways Underlying Drug Addiction; Myometrial Relaxation and Contraction Pathways; Focal Adhesion; Fas Ligand (FasL) pathway and Stress induction of Heat Shock Proteins (HSP) regulation; Regulation of Actin Cytoskeleton
47	RPS9	2	P46781	40S ribosomal protein S9 OS=Homo sapiens OX=9606 GN=RPS9 PE=1 SV=3	cell organization and biogenesis;metabolic process;regulation of biological process;transport	cytoplasm;cytosol;membrane;nucleus;ribosome	protein binding;RNA binding;structural molecule activity;translation regulator activity	Ribosome	Peptide chain elongation; Eukaryotic Translation Termination; Viral mRNA Translation; Formation of the ternary complex, and subsequently, the 43S complex; L13a-mediated translational silencing of Ceruloplasmin expression; Selenocysteine synthesis; Nonsense Mediated Decay (NMD) independent of the Exon Junction Complex (EJC); Nonsense Mediated Decay (NMD) enhanced by the Exon Junction Complex (EJC)…	Cytoplasmic Ribosomal Proteins
48	RPL34	2	P49207	60S ribosomal protein L34 OS=Homo sapiens OX=9606 GN=RPL34 PE=1 SV=3	cell organization and biogenesis;metabolic process;transport	cytosol;mitochondrion;ribosome	protein binding;RNA binding;structural molecule activity	Ribosome	Peptide chain elongation; Eukaryotic Translation Termination; Viral mRNA Translation; L13a-mediated translational silencing of Ceruloplasmin expression; Nonsense Mediated Decay (NMD) independent of the Exon Junction Complex (EJC); Selenocysteine synthesis; Nonsense Mediated Decay (NMD) enhanced by the Exon Junction Complex (EJC); GTP hydrolysis and joining of the 60S ribosomal subunit; Major path…	Cytoplasmic Ribosomal Proteins
49	PAICS	2	P22234	Multifunctional protein ADE2 OS=Homo sapiens OX=9606 GN=PAICS PE=1 SV=3	metabolic process	cytoplasm;cytosol;membrane	catalytic activity;nucleotide binding;protein binding	Metabolic pathways; Purine metabolism	Purine ribonucleoside monophosphate biosynthesis
50	RPL13A	2	P40429	60S ribosomal protein L13a OS=Homo sapiens OX=9606 GN=RPL13A PE=1 SV=2	cell organization and biogenesis;metabolic process;regulation of biological process;response to stimulus;transport	cytoplasm;cytosol;membrane;nucleus;ribosome	RNA binding;structural molecule activity	Ribosome	Peptide chain elongation; Eukaryotic Translation Termination; Viral mRNA Translation; L13a-mediated translational silencing of Ceruloplasmin expression; Nonsense Mediated Decay (NMD) independent of the Exon Junction Complex (EJC); Selenocysteine synthesis; Nonsense Mediated Decay (NMD) enhanced by the Exon Junction Complex (EJC); GTP hydrolysis and joining of the 60S ribosomal subunit; Major path…	Cytoplasmic Ribosomal Proteins
51	FCER1G	5	P30273	High affinity immunoglobulin epsilon receptor subunit gamma OS=Homo sapiens OX=9606 GN=FCER1G PE=1 SV=1	cell differentiation;cell organization and biogenesis;cellular component movement;coagulation;defense response;metabolic process;regulation of biological process;response to stimulus;transport	cell surface;membrane	protein binding;receptor activity;signal transducer activity	Fc epsilon RI signaling pathway; Asthma; Tuberculosis; Phospholipase D signaling pathway; Platelet activation; Sphingolipid signaling pathway; Natural killer cell mediated cytotoxicity	FCERI mediated Ca+2 mobilization; Neutrophil degranulation; GPVI-mediated activation cascade; Cell surface interactions at the vascular wall; Dectin-2 family; FCERI mediated MAPK activation; Role of LAT2/NTAL/LAB on calcium mobilization; FCERI mediated NF-kB activation; Platelet Adhesion to exposed collagen	Microglia Pathogen Phagocytosis Pathway
52	PGD	5	P52209	6-phosphogluconate dehydrogenase, decarboxylating OS=Homo sapiens OX=9606 GN=PGD PE=1 SV=3	metabolic process	cytoplasm;cytosol;nucleus	catalytic activity	Metabolic pathways; Glutathione metabolism; Pentose phosphate pathway; Carbon metabolism	Pentose phosphate pathway (hexose monophosphate shunt)	Pentose Phosphate Pathway; NRF2 pathway
53	APMAP	5	Q9HDC9	Adipocyte plasma membrane-associated protein OS=Homo sapiens OX=9606 GN=APMAP PE=1 SV=2	metabolic process	cell surface;endoplasmic reticulum;membrane	catalytic activity
54	DDX5	2	P17844	Probable ATP-dependent RNA helicase DDX5 OS=Homo sapiens OX=9606 GN=DDX5 PE=1 SV=1	cell differentiation;cell growth;cell organization and biogenesis;metabolic process;regulation of biological process;response to stimulus	cytoplasm;membrane;nucleus;spliceosomal complex	catalytic activity;nucleotide binding;protein binding;RNA binding	Transcriptional misregulation in cancer; Spliceosome; Proteoglycans in cancer	mRNA Splicing - Major Pathway
55	NCL	2	P19338	Nucleolin OS=Homo sapiens OX=9606 GN=NCL PE=1 SV=3	regulation of biological process;response to stimulus	cytoplasm;membrane;nucleus	DNA binding;protein binding;RNA binding	Pathogenic Escherichia coli infection	Major pathway of rRNA processing in the nucleolus and cytosol	Pathogenic Escherichia coli infection; VEGFA-VEGFR2 Signaling Pathway
56	TKT	5	P29401	Transketolase OS=Homo sapiens OX=9606 GN=TKT PE=1 SV=3	metabolic process;regulation of biological process	cytosol	catalytic activity;metal ion binding;protein binding	Carbon metabolism; Biosynthesis of amino acids; Metabolic pathways; Pentose phosphate pathway	Insulin effects increased synthesis of Xylulose-5-Phosphate; Pentose phosphate pathway (hexose monophosphate shunt)	Pentose Phosphate Pathway
57	HSPA1B; HSPA1A	5	P0DMV9	Heat shock 70 kDa protein 1B OS=Homo sapiens OX=9606 GN=HSPA1B PE=1 SV=1	cell organization and biogenesis;metabolic process;regulation of biological process;response to stimulus;transport	cytoplasm;cytoskeleton;cytosol;endoplasmic reticulum;extracellular;mitochondrion;nucleus	catalytic activity;nucleotide binding;protein binding;receptor activity;RNA binding	Endocytosis; Spliceosome; Measles; Antigen processing and presentation; Epstein-Barr virus infection; Toxoplasmosis; Legionellosis; Prion diseases; Protein processing in endoplasmic reticulum; Estrogen signaling pathway; Longevity regulating pathway - multiple species; MAPK signaling pathway; Influenza A	AUF1 (hnRNP D0) binds and destabilizes mRNA; Attenuation phase; Neutrophil degranulation; Regulation of HSF1-mediated heat shock response; Viral RNP Complexes in the Host Cell Nucleus; HSP90 chaperone cycle for steroid hormone receptors (SHR)	Apoptosis Modulation and Signaling; Parkin-Ubiquitin Proteasomal System pathway; NRF2 pathway; MAPK Signaling Pathway; Apoptosis Modulation by HSP70; VEGFA-VEGFR2 Signaling Pathway
58	PHGDH	2	O43175	D-3-phosphoglycerate dehydrogenase OS=Homo sapiens OX=9606 GN=PHGDH PE=1 SV=4	metabolic process	cytosol	catalytic activity;nucleotide binding	Biosynthesis of amino acids; Carbon metabolism; Metabolic pathways; Glycine, serine and threonine metabolism	Serine biosynthesis	Trans-sulfuration and one carbon metabolism
59	RPS21	2	P63220	40S ribosomal protein S21 OS=Homo sapiens OX=9606 GN=RPS21 PE=1 SV=1	cell organization and biogenesis;metabolic process;transport	cytosol;ribosome	protein binding;RNA binding;structural molecule activity	Ribosome	Peptide chain elongation; Eukaryotic Translation Termination; Viral mRNA Translation; Formation of the ternary complex, and subsequently, the 43S complex; L13a-mediated translational silencing of Ceruloplasmin expression; Selenocysteine synthesis; Nonsense Mediated Decay (NMD) independent of the Exon Junction Complex (EJC); Nonsense Mediated Decay (NMD) enhanced by the Exon Junction Complex (EJC)…	Cytoplasmic Ribosomal Proteins
60	RPS24	2	P62847	40S ribosomal protein S24 OS=Homo sapiens OX=9606 GN=RPS24 PE=1 SV=1	cell organization and biogenesis;metabolic process;transport	cytosol;membrane;nucleus;ribosome	protein binding;RNA binding;structural molecule activity	Ribosome	Peptide chain elongation; Eukaryotic Translation Termination; Viral mRNA Translation; Formation of the ternary complex, and subsequently, the 43S complex; L13a-mediated translational silencing of Ceruloplasmin expression; Selenocysteine synthesis; Nonsense Mediated Decay (NMD) independent of the Exon Junction Complex (EJC); Nonsense Mediated Decay (NMD) enhanced by the Exon Junction Complex (EJC)…	Cytoplasmic Ribosomal Proteins
61	EEF2	2	P13639	Elongation factor 2 OS=Homo sapiens OX=9606 GN=EEF2 PE=1 SV=4	cell differentiation;cell proliferation;metabolic process;regulation of biological process;response to stimulus;transport	cytoplasm;cytosol;extracellular;membrane;nucleus;organelle lumen;ribosome	catalytic activity;nucleotide binding;protein binding;RNA binding	AMPK signaling pathway; Oxytocin signaling pathway	Peptide chain elongation; Protein methylation; Synthesis of diphthamide-EEF2; Neutrophil degranulation; Uptake and function of diphtheria toxin	Translation Factors; AMP-activated Protein Kinase (AMPK) Signaling; Brain-Derived Neurotrophic Factor (BDNF) signaling pathway
62	SULT1A1	5	P50225	Sulfotransferase 1A1 OS=Homo sapiens OX=9606 GN=SULT1A1 PE=1 SV=3	metabolic process	cytoplasm;cytosol	catalytic activity;protein binding	Chemical carcinogenesis	Cytosolic sulfonation of small molecules	Constitutive Androstane Receptor Pathway; Melatonin metabolism and effects; Tamoxifen metabolism; Sulfation Biotransformation Reaction; Arylamine metabolism; Estrogen metabolism; Metapathway biotransformation; Vitamin A and Carotenoid Metabolism
63	RPS5	2	P46782	40S ribosomal protein S5 OS=Homo sapiens OX=9606 GN=RPS5 PE=1 SV=4	cell organization and biogenesis;metabolic process;regulation of biological process;transport	cytosol;membrane;ribosome	protein binding;RNA binding;structural molecule activity	Ribosome	Peptide chain elongation; Eukaryotic Translation Termination; Viral mRNA Translation; Formation of the ternary complex, and subsequently, the 43S complex; L13a-mediated translational silencing of Ceruloplasmin expression; Selenocysteine synthesis; Nonsense Mediated Decay (NMD) independent of the Exon Junction Complex (EJC); Nonsense Mediated Decay (NMD) enhanced by the Exon Junction Complex (EJC)…	Cytoplasmic Ribosomal Proteins
64	SDCBP	4	O00560	Syntenin-1 OS=Homo sapiens OX=9606 GN=SDCBP PE=1 SV=1	cell communication;cell organization and biogenesis;regulation of biological process;response to stimulus;transport	cytoplasm;cytoskeleton;cytosol;endoplasmic reticulum;extracellular;membrane;nucleus;organelle lumen	protein binding		Ephrin signaling; Neutrophil degranulation; Neurofascin interactions	Ectoderm Differentiation
65	NPC2	5	P61916	NPC intracellular cholesterol transporter 2 OS=Homo sapiens OX=9606 GN=NPC2 PE=1 SV=1	metabolic process;regulation of biological process;response to stimulus;transport	endoplasmic reticulum;extracellular;organelle lumen;vacuole	protein binding;transporter activity	Lysosome	Neutrophil degranulation; LDL clearance	TYROBP Causal Network
66	HINT1	2	P49773	Histidine triad nucleotide-binding protein 1 OS=Homo sapiens OX=9606 GN=HINT1 PE=1 SV=2	cell death;metabolic process;regulation of biological process;response to stimulus	cytoplasm;cytoskeleton;cytosol;membrane;nucleus	catalytic activity;nucleotide binding;protein binding
67	HSPE1	2	P61604	10 kDa heat shock protein, mitochondrial OS=Homo sapiens OX=9606 GN=HSPE1 PE=1 SV=2	cell differentiation;metabolic process;regulation of biological process;response to stimulus	cytoplasm;membrane;mitochondrion;organelle lumen	metal ion binding;nucleotide binding;protein binding;RNA binding
68	MIF	2	P14174	Macrophage migration inhibitory factor OS=Homo sapiens OX=9606 GN=MIF PE=1 SV=4	cell organization and biogenesis;cell proliferation;cellular component movement;defense response;metabolic process;regulation of biological process;response to stimulus;transport	cell surface;cytoplasm;cytosol;extracellular;organelle lumen	catalytic activity;protein binding	Tyrosine metabolism; Phenylalanine metabolism	Gene and protein expression by JAK-STAT signaling after Interleukin-12 stimulation; Neutrophil degranulation; Interleukin-12 family signaling; Cell surface interactions at the vascular wall	Adipogenesis; Spinal Cord Injury
69	SERPINB2	5	P05120	Plasminogen activator inhibitor 2 OS=Homo sapiens OX=9606 GN=SERPINB2 PE=1 SV=2	regulation of biological process;response to stimulus	cytoplasm;extracellular;membrane	enzyme regulator activity	Complement and coagulation cascades	Dissolution of Fibrin Clot; Gene and protein expression by JAK-STAT signaling after Interleukin-12 stimulation; Interleukin-12 family signaling	Blood Clotting Cascade; Aryl Hydrocarbon Receptor Pathway; Senescence and Autophagy in Cancer
70	HSPD1	2	P10809	60 kDa heat shock protein, mitochondrial OS=Homo sapiens OX=9606 GN=HSPD1 PE=1 SV=2	cell organization and biogenesis;cell proliferation;metabolic process;regulation of biological process;response to stimulus;transport	cell surface;cytoplasm;cytosol;endosome;membrane;mitochondrion;organelle lumen	catalytic activity;DNA binding;nucleotide binding;protein binding;RNA binding	Tuberculosis; Legionellosis; Type I diabetes mellitus; RNA degradation	TFAP2A acts as a transcriptional repressor during retinoic acid induced cell differentiation; Mitochondrial protein import; Metabolism of proteins	Apoptosis-related network due to altered Notch3 in ovarian cancer; Sudden Infant Death Syndrome (SIDS) Susceptibility Pathways
71	SERPINB10	3	P48595	Serpin B10 OS=Homo sapiens OX=9606 GN=SERPINB10 PE=1 SV=1	regulation of biological process;transport	cytoplasm;cytosol;membrane;nucleus	enzyme regulator activity	Amoebiasis	Neutrophil degranulation
72	RPS28	2	P62857	40S ribosomal protein S28 OS=Homo sapiens OX=9606 GN=RPS28 PE=1 SV=1	cell organization and biogenesis;metabolic process;transport	cytosol;ribosome	protein binding;RNA binding;structural molecule activity	Ribosome	Peptide chain elongation; Eukaryotic Translation Termination; Viral mRNA Translation; Formation of the ternary complex, and subsequently, the 43S complex; L13a-mediated translational silencing of Ceruloplasmin expression; Selenocysteine synthesis; Nonsense Mediated Decay (NMD) independent of the Exon Junction Complex (EJC); Nonsense Mediated Decay (NMD) enhanced by the Exon Junction Complex (EJC)…	Cytoplasmic Ribosomal Proteins
73	ANXA1	5	P04083	Annexin A1 OS=Homo sapiens OX=9606 GN=ANXA1 PE=1 SV=2	cell differentiation;cell organization and biogenesis;cellular component movement;defense response;metabolic process;regulation of biological process;response to stimulus;transport	cell surface;cytoplasm;cytoskeleton;cytosol;endosome;extracellular;membrane;nucleus;vacuole	catalytic activity;DNA binding;enzyme regulator activity;metal ion binding;protein binding;RNA binding;structural molecule activity		Gastrin-CREB signalling pathway via PKC and MAPK; G alpha (i) signalling events; Smooth Muscle Contraction; Interleukin-4 and 13 signaling; Formyl peptide receptors bind formyl peptides and many other ligands	Integrated Breast Cancer Pathway; Spinal Cord Injury; VEGFA-VEGFR2 Signaling Pathway; Prostaglandin Synthesis and Regulation
74	HSP90AB1	2	P08238	Heat shock protein HSP 90-beta OS=Homo sapiens OX=9606 GN=HSP90AB1 PE=1 SV=4	cell organization and biogenesis;metabolic process;regulation of biological process;response to stimulus;transport	cell surface;cytoplasm;cytosol;extracellular;membrane;mitochondrion;nucleus;organelle lumen	enzyme regulator activity;nucleotide binding;protein binding;RNA binding	Estrogen signaling pathway; Pathways in cancer; PI3K-Akt signaling pathway; Prostate cancer; NOD-like receptor signaling pathway; Antigen processing and presentation; Protein processing in endoplasmic reticulum; Progesterone-mediated oocyte maturation	Sema3A PAK dependent Axon repulsion; HSF1 activation; Attenuation phase; Neutrophil degranulation; Aryl hydrocarbon receptor signalling; Uptake and function of diphtheria toxin; Regulation of actin dynamics for phagocytic cup formation; The NLRP3 inflammasome; HSP90 chaperone cycle for steroid hormone receptors (SHR); The role of GTSE1 in G2/M progression after G2 checkpoint	NRF2 pathway; Focal Adhesion-PI3K-Akt-mTOR-signaling pathway
75	RPL4	2	P36578	60S ribosomal protein L4 OS=Homo sapiens OX=9606 GN=RPL4 PE=1 SV=5	cell organization and biogenesis;metabolic process;transport	cytoplasm;cytosol;endoplasmic reticulum;membrane;nucleus;ribosome	protein binding;RNA binding;structural molecule activity	Ribosome	Peptide chain elongation; Eukaryotic Translation Termination; Viral mRNA Translation; L13a-mediated translational silencing of Ceruloplasmin expression; Nonsense Mediated Decay (NMD) independent of the Exon Junction Complex (EJC); Selenocysteine synthesis; Nonsense Mediated Decay (NMD) enhanced by the Exon Junction Complex (EJC); GTP hydrolysis and joining of the 60S ribosomal subunit; Major path…	Cytoplasmic Ribosomal Proteins
76	ATXN10	2	Q9UBB4	Ataxin-10 OS=Homo sapiens OX=9606 GN=ATXN10 PE=1 SV=1	cell organization and biogenesis	cytoplasm;cytosol;membrane	protein binding
77	RPS4X	2	P62701	40S ribosomal protein S4, X isoform OS=Homo sapiens OX=9606 GN=RPS4X PE=1 SV=2	cell organization and biogenesis;development;metabolic process;regulation of biological process;transport	cytoplasm;cytosol;membrane;ribosome	protein binding;RNA binding;structural molecule activity	Ribosome	Peptide chain elongation; Eukaryotic Translation Termination; Viral mRNA Translation; Formation of the ternary complex, and subsequently, the 43S complex; L13a-mediated translational silencing of Ceruloplasmin expression; Selenocysteine synthesis; Nonsense Mediated Decay (NMD) independent of the Exon Junction Complex (EJC); Nonsense Mediated Decay (NMD) enhanced by the Exon Junction Complex (EJC)…	Cytoplasmic Ribosomal Proteins
78	RPS6	2	P62753	40S ribosomal protein S6 OS=Homo sapiens OX=9606 GN=RPS6 PE=1 SV=1	cell death;cell differentiation;cell organization and biogenesis;cell proliferation;metabolic process;regulation of biological process;response to stimulus;transport	cytoplasm;cytosol;membrane;nucleus;ribosome	protein binding;RNA binding;structural molecule activity	mTOR signaling pathway; HIF-1 signaling pathway; Proteoglycans in cancer; Insulin signaling pathway; PI3K-Akt signaling pathway; EGFR tyrosine kinase inhibitor resistance; Ribosome	Peptide chain elongation; Eukaryotic Translation Termination; Viral mRNA Translation; mTORC1-mediated signalling; Formation of the ternary complex, and subsequently, the 43S complex; L13a-mediated translational silencing of Ceruloplasmin expression; Selenocysteine synthesis; Nonsense Mediated Decay (NMD) independent of the Exon Junction Complex (EJC); Nonsense Mediated Decay (NMD) enhanced by the…	IL-5 Signaling Pathway; Human Thyroid Stimulating Hormone (TSH) signaling pathway; Leptin signaling pathway; Follicle Stimulating Hormone (FSH) signaling pathway; Prolactin Signaling Pathway; Interleukin-11 Signaling Pathway; Oncostatin M Signaling Pathway; Brain-Derived Neurotrophic Factor (BDNF) signaling pathway; Kit receptor signaling pathway; Mecp2 and Associated Rett Syndrome; VEGFA-VEGFR2 …
79	FSCN1	2	Q16658	Fascin OS=Homo sapiens OX=9606 GN=FSCN1 PE=1 SV=3	cell organization and biogenesis;cell proliferation;cellular component movement;regulation of biological process	cytoplasm;cytoskeleton;cytosol	protein binding;RNA binding	MicroRNAs in cancer	Interleukin-4 and 13 signaling
80	PCNA	2	P12004	Proliferating cell nuclear antigen OS=Homo sapiens OX=9606 GN=PCNA PE=1 SV=1	cell differentiation;cell organization and biogenesis;cell proliferation;cellular homeostasis;metabolic process;regulation of biological process;response to stimulus	nucleus	catalytic activity;DNA binding;enzyme regulator activity;protein binding	DNA replication; Base excision repair; Cell cycle; HTLV-I infection; Mismatch repair; Hepatitis B; Nucleotide excision repair	Translesion Synthesis by POLH; Mismatch repair (MMR) directed by MSH2:MSH6 (MutSalpha); TP53 Regulates Transcription of Genes Involved in G2 Cell Cycle Arrest; HDR through Homologous Recombination (HRR); Termination of translesion DNA synthesis; Translesion synthesis by POLI; Recognition of DNA damage by PCNA-containing replication complex; Translesion synthesis by REV1; Polymerase switching on t…	Cell Cycle; Retinoblastoma (RB) in Cancer; Primary Focal Segmental Glomerulosclerosis FSGS; Oxidative Damage; EGF/EGFR Signaling Pathway; G1 to S cell cycle control; DNA Replication; Mismatch repair; Senescence and Autophagy in Cancer
81	ANXA6	5	P08133	Annexin A6 OS=Homo sapiens OX=9606 GN=ANXA6 PE=1 SV=3	cell organization and biogenesis;cellular homeostasis;regulation of biological process;response to stimulus;transport	cytoplasm;membrane;mitochondrion	metal ion binding;nucleotide binding;protein binding;transporter activity		Smooth Muscle Contraction	Calcium Regulation in the Cardiac Cell; Prostaglandin Synthesis and Regulation
82	DNASE2	4	O00115	Deoxyribonuclease-2-alpha OS=Homo sapiens OX=9606 GN=DNASE2 PE=1 SV=2	cell death;cell differentiation;development;metabolic process	vacuole	catalytic activity;DNA binding	Lysosome	Lysosome Vesicle Biogenesis
83	EEF1A1	2	P68104	Elongation factor 1-alpha 1 OS=Homo sapiens OX=9606 GN=EEF1A1 PE=1 SV=1	metabolic process;regulation of biological process;response to stimulus;transport	cytoplasm;cytoskeleton;cytosol;extracellular;membrane;nucleus;organelle lumen	catalytic activity;nucleotide binding;protein binding;RNA binding	Legionellosis; RNA transport	Peptide chain elongation; Protein methylation; Neutrophil degranulation; HSF1 activation	Translation Factors
84	RPS20	2	P60866	40S ribosomal protein S20 OS=Homo sapiens OX=9606 GN=RPS20 PE=1 SV=1	cell organization and biogenesis;metabolic process;transport	cytoplasm;cytosol;membrane;ribosome	protein binding;RNA binding;structural molecule activity	Ribosome	Peptide chain elongation; Eukaryotic Translation Termination; Viral mRNA Translation; Formation of the ternary complex, and subsequently, the 43S complex; L13a-mediated translational silencing of Ceruloplasmin expression; Selenocysteine synthesis; Nonsense Mediated Decay (NMD) independent of the Exon Junction Complex (EJC); Nonsense Mediated Decay (NMD) enhanced by the Exon Junction Complex (EJC)…	Cytoplasmic Ribosomal Proteins
85	GLIPR2	5	Q9H4G4	Golgi-associated plant pathogenesis-related protein 1 OS=Homo sapiens OX=9606 GN=GLIPR2 PE=1 SV=3	regulation of biological process	extracellular;Golgi;membrane	protein binding
86	CDK1	2	P06493	Cyclin-dependent kinase 1 OS=Homo sapiens OX=9606 GN=CDK1 PE=1 SV=3	cell death;cell differentiation;cell division;cell organization and biogenesis;cell proliferation;cellular component movement;metabolic process;regulation of biological process;response to stimulus	cytoplasm;cytoskeleton;cytosol;membrane;mitochondrion;nucleus;organelle lumen	catalytic activity;nucleotide binding;protein binding;receptor activity	Epstein-Barr virus infection; p53 signaling pathway; Herpes simplex infection; Progesterone-mediated oocyte maturation; Viral carcinogenesis; Cell cycle; Oocyte meiosis; Gap junction	Regulation of PLK1 Activity at G2/M Transition; TP53 Regulates Transcription of Genes Involved in G2 Cell Cycle Arrest; Recruitment of NuMA to mitotic centrosomes; Ovarian tumor domain proteases; Loss of Nlp from mitotic centrosomes; Activation of E2F1 target genes at G1/S; MASTL Facilitates Mitotic Progression; Golgi Cisternae Pericentriolar Stack Reorganization; Activation of NIMA Kinases NEK9,…	miRNA Regulation of DNA Damage Response; Cell Cycle; Regulation of Microtubule Cytoskeleton; Spinal Cord Injury; Retinoblastoma (RB) in Cancer; ATM Signaling Pathway; PPAR Alpha Pathway; TGF-beta Signaling Pathway; ATM Signaling Network in Development and Disease; G1 to S cell cycle control; DNA Damage Response
87	HNRNPD_Q14103-3	2	Q14103-3	Isoform 3 of Heterogeneous nuclear ribonucleoprotein D0 OS=Homo sapiens OX=9606 GN=HNRNPD	metabolic process;regulation of biological process;response to stimulus	cytosol;nucleus	DNA binding;protein binding;RNA binding		AUF1 (hnRNP D0) binds and destabilizes mRNA	mRNA Processing
88	RPS2	2	P15880	40S ribosomal protein S2 OS=Homo sapiens OX=9606 GN=RPS2 PE=1 SV=2	cell organization and biogenesis;metabolic process;regulation of biological process;transport	cytosol;membrane;nucleus;ribosome	protein binding;RNA binding;structural molecule activity	Ribosome	Peptide chain elongation; Protein methylation; Eukaryotic Translation Termination; Viral mRNA Translation; RMTs methylate histone arginines; Formation of the ternary complex, and subsequently, the 43S complex; L13a-mediated translational silencing of Ceruloplasmin expression; Selenocysteine synthesis; Nonsense Mediated Decay (NMD) independent of the Exon Junction Complex (EJC); Nonsense Mediated …	Cytoplasmic Ribosomal Proteins
89	ATIC	2	P31939	Bifunctional purine biosynthesis protein ATIC OS=Homo sapiens OX=9606 GN=ATIC PE=1 SV=3	metabolic process;response to stimulus	cytosol;membrane;mitochondrion	catalytic activity;protein binding	One carbon pool by folate; Purine metabolism; Metabolic pathways; Antifolate resistance	Purine ribonucleoside monophosphate biosynthesis	One Carbon Metabolism
90	FAU	2	P62861	40S ribosomal protein S30 OS=Homo sapiens OX=9606 GN=FAU PE=1 SV=1	cell organization and biogenesis;defense response;metabolic process;response to stimulus;transport	cytosol;ribosome	RNA binding;structural molecule activity		Peptide chain elongation; Eukaryotic Translation Termination; Viral mRNA Translation; Formation of the ternary complex, and subsequently, the 43S complex; L13a-mediated translational silencing of Ceruloplasmin expression; Selenocysteine synthesis; Nonsense Mediated Decay (NMD) independent of the Exon Junction Complex (EJC); Nonsense Mediated Decay (NMD) enhanced by the Exon Junction Complex (EJC)…	Cytoplasmic Ribosomal Proteins
91	EIF4B	2	P23588	Eukaryotic translation initiation factor 4B OS=Homo sapiens OX=9606 GN=EIF4B PE=1 SV=2	cell organization and biogenesis;metabolic process;regulation of biological process	cytosol	catalytic activity;protein binding;RNA binding	RNA transport; Proteoglycans in cancer; PI3K-Akt signaling pathway; mTOR signaling pathway	mTORC1-mediated signalling; L13a-mediated translational silencing of Ceruloplasmin expression; Translation initiation complex formation; GTP hydrolysis and joining of the 60S ribosomal subunit; Deadenylation of mRNA; Ribosomal scanning and start codon recognition	Translation Factors; Focal Adhesion-PI3K-Akt-mTOR-signaling pathway; Interferon type I signaling pathways
92	FUS	2	P35637	RNA-binding protein FUS OS=Homo sapiens OX=9606 GN=FUS PE=1 SV=1	metabolic process;regulation of biological process;response to stimulus	cytoplasm;nucleus	DNA binding;metal ion binding;protein binding;RNA binding	Transcriptional misregulation in cancer	mRNA Splicing - Major Pathway	mRNA Processing
93	NAMPT	4	P43490	Nicotinamide phosphoribosyltransferase OS=Homo sapiens OX=9606 GN=NAMPT PE=1 SV=1	cell communication;metabolic process;regulation of biological process;response to stimulus	cytoplasm;cytosol;extracellular;nucleus	catalytic activity;protein binding	Nicotinate and nicotinamide metabolism; Metabolic pathways; NOD-like receptor signaling pathway	BMAL1:CLOCK,NPAS2 activates circadian gene expression; Nicotinamide salvaging	Adipogenesis; NAD metabolism, sirtuins and aging; NAD+ metabolism; NAD+ biosynthetic pathways
94	HEXB	5	P07686	Beta-hexosaminidase subunit beta OS=Homo sapiens OX=9606 GN=HEXB PE=1 SV=3	cell organization and biogenesis;cellular component movement;cellular homeostasis;metabolic process;regulation of biological process;reproduction;response to stimulus;transport	extracellular;membrane;organelle lumen;vacuole	catalytic activity;protein binding	Lysosome; Other glycan degradation; Glycosphingolipid biosynthesis - ganglio series; Glycosphingolipid biosynthesis - globo and isoglobo series; Amino sugar and nucleotide sugar metabolism; Metabolic pathways; Glycosaminoglycan degradation	Neutrophil degranulation; CS/DS degradation; Glycosphingolipid metabolism; Hyaluronan uptake and degradation; Keratan sulfate degradation
95	P4HB	3	P07237	Protein disulfide-isomerase OS=Homo sapiens OX=9606 GN=P4HB PE=1 SV=3	cell organization and biogenesis;cellular homeostasis;metabolic process;regulation of biological process;response to stimulus	endoplasmic reticulum;extracellular;membrane;organelle lumen	catalytic activity;metal ion binding;protein binding;RNA binding	Protein processing in endoplasmic reticulum	Post-translational protein phosphorylation; Regulation of Insulin-like Growth Factor (IGF) transport and uptake by Insulin-like Growth Factor Binding Proteins (IGFBPs); VLDL assembly; Chylomicron assembly; Collagen biosynthesis and modifying enzymes; Interleukin-12 family signaling; Detoxification of Reactive Oxygen Species; Hedgehog ligand biogenesis
96	RPS3	2	P23396	40S ribosomal protein S3 OS=Homo sapiens OX=9606 GN=RPS3 PE=1 SV=2	cell death;cell division;cell organization and biogenesis;metabolic process;regulation of biological process;response to stimulus;transport	cytoplasm;cytoskeleton;cytosol;endoplasmic reticulum;membrane;mitochondrion;nucleus;organelle lumen;ribosome	catalytic activity;DNA binding;protein binding;RNA binding;structural molecule activity	Ribosome	Peptide chain elongation; Eukaryotic Translation Termination; Viral mRNA Translation; Formation of the ternary complex, and subsequently, the 43S complex; L13a-mediated translational silencing of Ceruloplasmin expression; Selenocysteine synthesis; Nonsense Mediated Decay (NMD) independent of the Exon Junction Complex (EJC); Nonsense Mediated Decay (NMD) enhanced by the Exon Junction Complex (EJC)…	Cytoplasmic Ribosomal Proteins
97	PRDX1	2	Q06830	Peroxiredoxin-1 OS=Homo sapiens OX=9606 GN=PRDX1 PE=1 SV=1	cell proliferation;cellular homeostasis;defense response;metabolic process;regulation of biological process;response to stimulus	cytoplasm;cytosol;mitochondrion;nucleus	antioxidant activity;catalytic activity;protein binding;RNA binding	Peroxisome	TP53 Regulates Metabolic Genes; Deregulated CDK5 triggers multiple neurodegenerative pathways in Alzheimer's disease models; Detoxification of Reactive Oxygen Species	Androgen receptor signaling pathway; Selenium Micronutrient Network; NRF2 pathway
98	C19orf10; MYDGF	3	Q969H8	Myeloid-derived growth factor OS=Homo sapiens OX=9606 GN=MYDGF PE=1 SV=1	cell death;regulation of biological process	extracellular;organelle lumen	protein binding		XBP1(S) activates chaperone genes
99	FABP5	2	Q01469	Fatty acid-binding protein 5 OS=Homo sapiens OX=9606 GN=FABP5 PE=1 SV=3	metabolic process;transport	cytoplasm;cytosol;extracellular;membrane;organelle lumen	protein binding;transporter activity	PPAR signaling pathway	Triglyceride catabolism; Signaling by Retinoic Acid; Neutrophil degranulation	PPAR signaling pathway
100	AHCY	2	P23526	Adenosylhomocysteinase OS=Homo sapiens OX=9606 GN=AHCY PE=1 SV=4	defense response;metabolic process;response to stimulus;transport	cytoplasm;cytosol;nucleus	catalytic activity;nucleotide binding;protein binding	Metabolic pathways; Cysteine and methionine metabolism	Metabolism of ingested SeMet, Sec, MeSec into H2Se; Defective AHCY causes Hypermethioninemia with S-adenosylhomocysteine hydrolase deficiency (HMAHCHD); Sulfur amino acid metabolism; Methylation	Folate Metabolism; Trans-sulfuration pathway; One Carbon Metabolism; Trans-sulfuration and one carbon metabolism
101	BTF3	2	P20290	Transcription factor BTF3 OS=Homo sapiens OX=9606 GN=BTF3 PE=1 SV=1	metabolic process;regulation of biological process;transport	cytoplasm;cytosol;nucleus	protein binding;RNA binding
102	MCM6	2	Q14566	DNA replication licensing factor MCM6 OS=Homo sapiens OX=9606 GN=MCM6 PE=1 SV=1	metabolic process	nucleus	catalytic activity;DNA binding;nucleotide binding;protein binding	DNA replication; Cell cycle	M/G1 Transition; Assembly of the pre-replicative complex; Unwinding of DNA; Regulation of DNA replication; Activation of ATR in response to replication stress; Activation of the pre-replicative complex; Orc1 removal from chromatin; Removal of licensing factors from origins	Cell Cycle; Retinoblastoma (RB) in Cancer; G1 to S cell cycle control; DNA Replication
103	SHMT2	2	P34897	Serine hydroxymethyltransferase, mitochondrial OS=Homo sapiens OX=9606 GN=SHMT2 PE=1 SV=3	cell organization and biogenesis;metabolic process;regulation of biological process;response to stimulus	cytoplasm;cytoskeleton;membrane;mitochondrion;nucleus;organelle lumen	catalytic activity;protein binding	Glyoxylate and dicarboxylate metabolism; Biosynthesis of amino acids; Carbon metabolism; Metabolic pathways; Antifolate resistance; One carbon pool by folate; Glycine, serine and threonine metabolism	Metabolism of folate and pterines	Vitamin B12 Metabolism; Folate Metabolism; One Carbon Metabolism; Trans-sulfuration and one carbon metabolism; One carbon metabolism and related pathways
104	RPL17	2	P18621	60S ribosomal protein L17 OS=Homo sapiens OX=9606 GN=RPL17 PE=1 SV=3	cell organization and biogenesis;metabolic process;transport	cytosol;nucleus;ribosome	protein binding;RNA binding;structural molecule activity	Ribosome	Peptide chain elongation; Eukaryotic Translation Termination; Viral mRNA Translation; L13a-mediated translational silencing of Ceruloplasmin expression; Nonsense Mediated Decay (NMD) independent of the Exon Junction Complex (EJC); Selenocysteine synthesis; Nonsense Mediated Decay (NMD) enhanced by the Exon Junction Complex (EJC); GTP hydrolysis and joining of the 60S ribosomal subunit; Major path…	Cytoplasmic Ribosomal Proteins
105	DCD	4	P81605	Dermcidin OS=Homo sapiens OX=9606 GN=DCD PE=1 SV=2	defense response;metabolic process;response to stimulus	extracellular	catalytic activity;protein binding;RNA binding		Antimicrobial peptides
106	RPS12	2	P25398	40S ribosomal protein S12 OS=Homo sapiens OX=9606 GN=RPS12 PE=1 SV=3	cell organization and biogenesis;metabolic process;transport	cytoplasm;cytosol;membrane;ribosome	RNA binding;structural molecule activity	Ribosome	Peptide chain elongation; Eukaryotic Translation Termination; Viral mRNA Translation; Formation of the ternary complex, and subsequently, the 43S complex; L13a-mediated translational silencing of Ceruloplasmin expression; Selenocysteine synthesis; Nonsense Mediated Decay (NMD) independent of the Exon Junction Complex (EJC); Nonsense Mediated Decay (NMD) enhanced by the Exon Junction Complex (EJC)…	Cytoplasmic Ribosomal Proteins
107	LCP1	5	P13796	Plastin-2 OS=Homo sapiens OX=9606 GN=LCP1 PE=1 SV=6	cell organization and biogenesis;cellular component movement;regulation of biological process;response to stimulus	cytoplasm;cytoskeleton;cytosol;membrane	metal ion binding;protein binding		Gene and protein expression by JAK-STAT signaling after Interleukin-12 stimulation; Interleukin-12 family signaling
108	LDHB	2	P07195	L-lactate dehydrogenase B chain OS=Homo sapiens OX=9606 GN=LDHB PE=1 SV=2	metabolic process	cytoplasm;cytosol;membrane;mitochondrion	catalytic activity;nucleotide binding;protein binding	Glucagon signaling pathway; Glycolysis / Gluconeogenesis; Propanoate metabolism; Cysteine and methionine metabolism; Metabolic pathways; Pyruvate metabolism	Pyruvate metabolism	Glycolysis and Gluconeogenesis
109	RPS3A	2	P61247	40S ribosomal protein S3a OS=Homo sapiens OX=9606 GN=RPS3A PE=1 SV=2	cell differentiation;cell organization and biogenesis;metabolic process;regulation of biological process;transport	cytoplasm;cytosol;endoplasmic reticulum;nucleus;ribosome	protein binding;RNA binding;structural molecule activity	Ribosome	Peptide chain elongation; Eukaryotic Translation Termination; Viral mRNA Translation; Formation of the ternary complex, and subsequently, the 43S complex; L13a-mediated translational silencing of Ceruloplasmin expression; Selenocysteine synthesis; Nonsense Mediated Decay (NMD) independent of the Exon Junction Complex (EJC); Nonsense Mediated Decay (NMD) enhanced by the Exon Junction Complex (EJC)…	Cytoplasmic Ribosomal Proteins
110	ARHGDIB	5	P52566	Rho GDP-dissociation inhibitor 2 OS=Homo sapiens OX=9606 GN=ARHGDIB PE=1 SV=3	cellular component movement;development;regulation of biological process;response to stimulus	cytoplasm;cytoskeleton;cytosol;membrane	catalytic activity;enzyme regulator activity;protein binding	Neurotrophin signaling pathway; Vasopressin-regulated water reabsorption	Rho GTPase cycle	Fas Ligand (FasL) pathway and Stress induction of Heat Shock Proteins (HSP) regulation; G13 Signaling Pathway
111	CTSS	4	P25774	Cathepsin S OS=Homo sapiens OX=9606 GN=CTSS PE=1 SV=3	cell organization and biogenesis;metabolic process;regulation of biological process;response to stimulus;transport	extracellular;organelle lumen;vacuole	catalytic activity;protein binding	Tuberculosis; Apoptosis; Antigen processing and presentation; Phagosome; Lysosome	Degradation of the extracellular matrix; Neutrophil degranulation; Assembly of collagen fibrils and other multimeric structures; Endosomal/Vacuolar pathway; MHC class II antigen presentation; Trafficking and processing of endosomal TLR
112	GPI	5	P06744	Glucose-6-phosphate isomerase OS=Homo sapiens OX=9606 GN=GPI PE=1 SV=4	metabolic process;regulation of biological process;response to stimulus;transport	cytoplasm;cytosol;extracellular;membrane;organelle lumen	catalytic activity;protein binding	Glycolysis / Gluconeogenesis; Starch and sucrose metabolism; Amino sugar and nucleotide sugar metabolism; Pentose phosphate pathway; Carbon metabolism; Metabolic pathways	Glycolysis; Neutrophil degranulation; Gluconeogenesis; TP53 Regulates Metabolic Genes	Cori Cycle; Glycolysis and Gluconeogenesis
113	RPL36	2	Q9Y3U8	60S ribosomal protein L36 OS=Homo sapiens OX=9606 GN=RPL36 PE=1 SV=3	cell organization and biogenesis;metabolic process;transport	cytoplasm;cytosol;membrane;ribosome	RNA binding;structural molecule activity	Ribosome	Peptide chain elongation; Eukaryotic Translation Termination; Viral mRNA Translation; L13a-mediated translational silencing of Ceruloplasmin expression; Nonsense Mediated Decay (NMD) independent of the Exon Junction Complex (EJC); Selenocysteine synthesis; Nonsense Mediated Decay (NMD) enhanced by the Exon Junction Complex (EJC); GTP hydrolysis and joining of the 60S ribosomal subunit; Major path…	Cytoplasmic Ribosomal Proteins
114	HNRNPA0	2	Q13151	Heterogeneous nuclear ribonucleoprotein A0 OS=Homo sapiens OX=9606 GN=HNRNPA0 PE=1 SV=1	defense response;metabolic process;regulation of biological process;response to stimulus	nucleus	protein binding;RNA binding		mRNA Splicing - Major Pathway
115	RAB27A	5	P51159	Ras-related protein Rab-27A OS=Homo sapiens OX=9606 GN=RAB27A PE=1 SV=3	cell differentiation;cell organization and biogenesis;coagulation;regulation of biological process;response to stimulus;transport	cytosol;endosome;extracellular;Golgi;membrane;organelle lumen;vacuole	catalytic activity;nucleotide binding;protein binding		Insulin processing; Neutrophil degranulation; RAB GEFs exchange GTP for GDP on RABs; RAB geranylgeranylation	Deregulation of Rab and Rab Effector Genes in Bladder Cancer
116	MYL6	5	P60660	Myosin light polypeptide 6 OS=Homo sapiens OX=9606 GN=MYL6 PE=1 SV=2	cellular component movement	cytosol;membrane	catalytic activity;metal ion binding;motor activity;protein binding;structural molecule activity	Oxytocin signaling pathway; Vascular smooth muscle contraction	RHO GTPases activate PAKs; EPHA-mediated growth cone collapse; RHO GTPases Activate ROCKs; Sema4D induced cell migration and growth-cone collapse; Smooth Muscle Contraction; RHO GTPases activate CIT; RHO GTPases activate PKNs	Focal Adhesion
117	ABHD10	4	Q9NUJ1	Mycophenolic acid acyl-glucuronide esterase, mitochondrial OS=Homo sapiens OX=9606 GN=ABHD10 PE=1 SV=1	metabolic process	cytosol;mitochondrion;organelle lumen	catalytic activity		Glucuronidation
118	RPL9	2	P32969	60S ribosomal protein L9 OS=Homo sapiens OX=9606 GN=RPL9 PE=1 SV=1	cell organization and biogenesis;metabolic process;transport	cytosol;membrane;nucleus;ribosome	protein binding;RNA binding;structural molecule activity	Ribosome	Peptide chain elongation; Eukaryotic Translation Termination; Viral mRNA Translation; L13a-mediated translational silencing of Ceruloplasmin expression; Nonsense Mediated Decay (NMD) independent of the Exon Junction Complex (EJC); Selenocysteine synthesis; Nonsense Mediated Decay (NMD) enhanced by the Exon Junction Complex (EJC); GTP hydrolysis and joining of the 60S ribosomal subunit; Major path…	Cytoplasmic Ribosomal Proteins
119	CAP1	5	Q01518	Adenylyl cyclase-associated protein 1 OS=Homo sapiens OX=9606 GN=CAP1 PE=1 SV=5	cell organization and biogenesis;cellular component movement;regulation of biological process;response to stimulus;transport	cytoplasm;cytoskeleton;extracellular;membrane;organelle lumen	protein binding		Platelet degranulation ; Neutrophil degranulation; Role of ABL in ROBO-SLIT signaling	Angiopoietin Like Protein 8 Regulatory Pathway; Insulin Signaling
120	RPL15	2	P61313	60S ribosomal protein L15 OS=Homo sapiens OX=9606 GN=RPL15 PE=1 SV=2	cell organization and biogenesis;metabolic process;response to stimulus;transport	cytosol;membrane;nucleus;ribosome	protein binding;RNA binding;structural molecule activity	Ribosome	Peptide chain elongation; Eukaryotic Translation Termination; Viral mRNA Translation; L13a-mediated translational silencing of Ceruloplasmin expression; Nonsense Mediated Decay (NMD) independent of the Exon Junction Complex (EJC); Selenocysteine synthesis; Nonsense Mediated Decay (NMD) enhanced by the Exon Junction Complex (EJC); GTP hydrolysis and joining of the 60S ribosomal subunit; Major path…	Cytoplasmic Ribosomal Proteins
121	RPL37A	2	P61513	60S ribosomal protein L37a OS=Homo sapiens OX=9606 GN=RPL37A PE=1 SV=2	cell organization and biogenesis;metabolic process;transport	cytosol;nucleus;ribosome	metal ion binding;protein binding;RNA binding;structural molecule activity	Ribosome	Peptide chain elongation; Eukaryotic Translation Termination; Viral mRNA Translation; L13a-mediated translational silencing of Ceruloplasmin expression; Nonsense Mediated Decay (NMD) independent of the Exon Junction Complex (EJC); Selenocysteine synthesis; Nonsense Mediated Decay (NMD) enhanced by the Exon Junction Complex (EJC); GTP hydrolysis and joining of the 60S ribosomal subunit; Major path…	Cytoplasmic Ribosomal Proteins
122	RBBP4	2	Q09028	Histone-binding protein RBBP4 OS=Homo sapiens OX=9606 GN=RBBP4 PE=1 SV=3	cell organization and biogenesis;metabolic process;regulation of biological process;response to stimulus	cytosol;nucleus	catalytic activity;DNA binding;protein binding		Regulation of TP53 Activity through Acetylation; Polo-like kinase mediated events; PKMTs methylate histone lysines; Activation of anterior HOX genes in hindbrain development during early embryogenesis; Cyclin A:Cdk2-associated events at S phase entry; Deposition of new CENPA-containing nucleosomes at the centromere; Transcription of E2F targets under negative control by p107 (RBL1) and p130 (RBL2…	Retinoblastoma (RB) in Cancer; Interactome of polycomb repressive complex 2 (PRC2)
123	CD44	4	P16070	CD44 antigen OS=Homo sapiens OX=9606 GN=CD44 PE=1 SV=3	cell organization and biogenesis;cellular component movement;metabolic process;regulation of biological process;response to stimulus;transport	cell surface;cytosol;Golgi;membrane	protein binding;receptor activity;signal transducer activity	Proteoglycans in cancer; MicroRNAs in cancer; ECM-receptor interaction; Epstein-Barr virus infection; Hematopoietic cell lineage; Shigellosis	Integrin cell surface interactions; Degradation of the extracellular matrix; Neutrophil degranulation; Hyaluronan uptake and degradation; Interferon gamma signaling; Cell surface interactions at the vascular wall	Hepatitis C and Hepatocellular Carcinoma; Wnt Signaling Pathway and Pluripotency; Senescence and Autophagy in Cancer
124	PEBP1	2	P30086	Phosphatidylethanolamine-binding protein 1 OS=Homo sapiens OX=9606 GN=PEBP1 PE=1 SV=3	metabolic process;regulation of biological process;response to stimulus	cytoplasm;cytosol;nucleus	enzyme regulator activity;nucleotide binding;protein binding;RNA binding		Paradoxical activation of RAF signaling by kinase inactive BRAF; Signaling by BRAF and RAF fusions; MAP2K and MAPK activation; Negative regulation of MAPK pathway; Signaling by RAS mutants; Signaling by high-kinase activity BRAF mutants; Signaling by moderate kinase activity BRAF mutants; Interleukin-20 family signaling	EGF/EGFR Signaling Pathway
125	CNBP	2	P62633	Cellular nucleic acid-binding protein OS=Homo sapiens OX=9606 GN=CNBP PE=1 SV=1	metabolic process;regulation of biological process	cytoplasm;cytosol;endoplasmic reticulum;nucleus	DNA binding;metal ion binding;protein binding;RNA binding
126	AHNAK	4	Q09666	Neuroblast differentiation-associated protein AHNAK OS=Homo sapiens OX=9606 GN=AHNAK PE=1 SV=2	cell organization and biogenesis;regulation of biological process	cytoplasm;cytoskeleton;cytosol;membrane;nucleus	protein binding;RNA binding;structural molecule activity
127	RPS8	2	P62241	40S ribosomal protein S8 OS=Homo sapiens OX=9606 GN=RPS8 PE=1 SV=2	cell organization and biogenesis;metabolic process;transport	cytoplasm;cytosol;endoplasmic reticulum;membrane;nucleus;ribosome	protein binding;RNA binding;structural molecule activity	Ribosome	Peptide chain elongation; Eukaryotic Translation Termination; Viral mRNA Translation; Formation of the ternary complex, and subsequently, the 43S complex; L13a-mediated translational silencing of Ceruloplasmin expression; Selenocysteine synthesis; Nonsense Mediated Decay (NMD) independent of the Exon Junction Complex (EJC); Nonsense Mediated Decay (NMD) enhanced by the Exon Junction Complex (EJC)…	Cytoplasmic Ribosomal Proteins
128	HP	5	P00738	Haptoglobin OS=Homo sapiens OX=9606 GN=HP PE=1 SV=1	defense response;metabolic process;regulation of biological process;response to stimulus;transport	extracellular;organelle lumen	antioxidant activity;catalytic activity;protein binding		Neutrophil degranulation; Scavenging of heme from plasma
129	SET	2	Q01105-2	Isoform 2 of Protein SET OS=Homo sapiens OX=9606 GN=SET	cell organization and biogenesis;metabolic process;regulation of biological process;transport	cytoplasm;cytosol;endoplasmic reticulum;nucleus	DNA binding;enzyme regulator activity;protein binding			Histone Modifications
130	NONO	2	Q15233	Non-POU domain-containing octamer-binding protein OS=Homo sapiens OX=9606 GN=NONO PE=1 SV=4	defense response;metabolic process;regulation of biological process;response to stimulus	membrane;nucleus	DNA binding;protein binding;RNA binding			mRNA Processing
131	TCP1	2	P17987	T-complex protein 1 subunit alpha OS=Homo sapiens OX=9606 GN=TCP1 PE=1 SV=1	cell organization and biogenesis;metabolic process;regulation of biological process;response to stimulus;transport	cytoplasm;cytoskeleton;cytosol;Golgi	nucleotide binding;protein binding;RNA binding		BBSome-mediated cargo-targeting to cilium; Prefoldin mediated transfer of substrate to CCT/TriC; Gene and protein expression by JAK-STAT signaling after Interleukin-12 stimulation; Cooperation of PDCL (PhLP1) and TRiC/CCT in G-protein beta folding; Association of TriC/CCT with target proteins during biosynthesis; Folding of actin by CCT/TriC; Formation of tubulin folding intermediates by CCT/TriC…
132	CD53	4	P19397	Leukocyte surface antigen CD53 OS=Homo sapiens OX=9606 GN=CD53 PE=1 SV=1	regulation of biological process;response to stimulus;transport	cell surface;membrane	protein binding		Neutrophil degranulation
133	IQGAP1	5	P46940	Ras GTPase-activating-like protein IQGAP1 OS=Homo sapiens OX=9606 GN=IQGAP1 PE=1 SV=1	cell growth;regulation of biological process;response to stimulus;transport	cytoplasm;cytoskeleton;cytosol;membrane;nucleus	enzyme regulator activity;metal ion binding;protein binding	Proteoglycans in cancer; Regulation of actin cytoskeleton; Adherens junction	Signaling by BRAF and RAF fusions; MAP2K and MAPK activation; RHO GTPases activate IQGAPs; Glucagon-like Peptide-1 (GLP1) regulates insulin secretion; Signaling by RAS mutants; Signaling by high-kinase activity BRAF mutants; Signaling by moderate kinase activity BRAF mutants; Nephrin family interactions; Paradoxical activation of RAF signaling by kinase inactive BRAF; Neutrophil degranulation; In…	VEGFA-VEGFR2 Signaling Pathway; EGF/EGFR Signaling Pathway; Regulation of Actin Cytoskeleton; G13 Signaling Pathway
134	SRSF2	2	Q01130	Serine/arginine-rich splicing factor 2 OS=Homo sapiens OX=9606 GN=SRSF2 PE=1 SV=4	metabolic process;regulation of biological process;response to stimulus;transport	cytosol;nucleus;spliceosomal complex	protein binding;RNA binding	Spliceosome; Herpes simplex infection	Cleavage of Growing Transcript in the Termination Region ; Transport of Mature mRNA derived from an Intron-Containing Transcript; mRNA 3'-end processing; mRNA Splicing - Major Pathway; mRNA Splicing - Minor Pathway	mRNA Processing
135	SRSF1	2	Q07955	Serine/arginine-rich splicing factor 1 OS=Homo sapiens OX=9606 GN=SRSF1 PE=1 SV=2	cell differentiation;cell organization and biogenesis;metabolic process;regulation of biological process;transport	cytoplasm;nucleus;spliceosomal complex	protein binding;RNA binding	Herpes simplex infection; Spliceosome	Cleavage of Growing Transcript in the Termination Region ; Transport of Mature mRNA derived from an Intron-Containing Transcript; mRNA 3'-end processing; mRNA Splicing - Major Pathway; mRNA Splicing - Minor Pathway	mRNA Processing
136	LYN	4	P07948	Tyrosine-protein kinase Lyn OS=Homo sapiens OX=9606 GN=LYN PE=1 SV=3	cell communication;cell differentiation;cell organization and biogenesis;cellular component movement;coagulation;defense response;metabolic process;regulation of biological process;response to stimulus;transport	cytoplasm;cytosol;Golgi;membrane;nucleus;vacuole	catalytic activity;nucleotide binding;protein binding;signal transducer activity	Fc gamma R-mediated phagocytosis; B cell receptor signaling pathway; Platelet activation; Long-term depression; Viral carcinogenesis; Epithelial cell signaling in Helicobacter pylori infection; Fc epsilon RI signaling pathway; NF-kappa B signaling pathway; Epstein-Barr virus infection; Chemokine signaling pathway	FCERI mediated Ca+2 mobilization; PECAM1 interactions; Dectin-2 family; Cyclin D associated events in G1; CTLA4 inhibitory signaling; FCERI mediated MAPK activation; FCERI mediated NF-kB activation; Platelet Adhesion to exposed collagen; CD209 (DC-SIGN) signaling; EPH-ephrin mediated repulsion of cells; CD22 mediated BCR regulation; EPHA-mediated growth cone collapse; EPHB-mediated forward signal…	IL-5 Signaling Pathway; RANKL/RANK (Receptor activator of NFKB (ligand)) Signaling Pathway; B Cell Receptor Signaling Pathway; IL-3 Signaling Pathway; Kit receptor signaling pathway; Chemokine signaling pathway; Microglia Pathogen Phagocytosis Pathway
137	GCA	5	P28676	Grancalcin OS=Homo sapiens OX=9606 GN=GCA PE=1 SV=2	cell organization and biogenesis;metabolic process;transport	cytoplasm;cytosol;extracellular;membrane;organelle lumen	catalytic activity;metal ion binding;protein binding		Neutrophil degranulation
138	SLPI	3	P03973	Antileukoproteinase OS=Homo sapiens OX=9606 GN=SLPI PE=1 SV=2	defense response;regulation of biological process;response to stimulus;transport	extracellular;Golgi;organelle lumen	DNA binding;enzyme regulator activity;protein binding;RNA binding		Neutrophil degranulation
139	ST13	2	P50502	Hsc70-interacting protein OS=Homo sapiens OX=9606 GN=ST13 PE=1 SV=2	cell organization and biogenesis;metabolic process;regulation of biological process	cytoplasm;cytosol	nucleotide binding;protein binding		Regulation of HSF1-mediated heat shock response
140	OSTF1	4	Q92882	Osteoclast-stimulating factor 1 OS=Homo sapiens OX=9606 GN=OSTF1 PE=1 SV=2	regulation of biological process;response to stimulus;transport	cytoplasm;extracellular;organelle lumen	protein binding		Neutrophil degranulation
141	MCM4	2	P33991	DNA replication licensing factor MCM4 OS=Homo sapiens OX=9606 GN=MCM4 PE=1 SV=5	metabolic process	membrane;nucleus	catalytic activity;DNA binding;nucleotide binding;protein binding	DNA replication; Cell cycle	M/G1 Transition; Assembly of the pre-replicative complex; Unwinding of DNA; Regulation of DNA replication; Activation of ATR in response to replication stress; Activation of the pre-replicative complex; Orc1 removal from chromatin; Removal of licensing factors from origins	Cell Cycle; Gastric Cancer Network 1; Retinoblastoma (RB) in Cancer; G1 to S cell cycle control; DNA Replication
142	SRSF3	2	P84103	Serine/arginine-rich splicing factor 3 OS=Homo sapiens OX=9606 GN=SRSF3 PE=1 SV=1	metabolic process;regulation of biological process;transport	cytoplasm;nucleus	protein binding;RNA binding	Herpes simplex infection; Spliceosome	Cleavage of Growing Transcript in the Termination Region ; Transport of Mature mRNA derived from an Intron-Containing Transcript; mRNA 3'-end processing; mRNA Splicing - Major Pathway	mRNA Processing
143	ANXA4	5	P09525	Annexin A4 OS=Homo sapiens OX=9606 GN=ANXA4 PE=1 SV=4	cell differentiation;regulation of biological process;response to stimulus	cell surface;cytoplasm;membrane;nucleus	enzyme regulator activity;metal ion binding;protein binding			Prostaglandin Synthesis and Regulation
144	HMGN3	4	Q15651	High mobility group nucleosome-binding domain-containing protein 3 OS=Homo sapiens OX=9606 GN=HMGN3 PE=1 SV=2	cell organization and biogenesis;regulation of biological process	chromosome;cytosol;nucleus	DNA binding;protein binding
145	CDA	5	P32320	Cytidine deaminase OS=Homo sapiens OX=9606 GN=CDA PE=1 SV=2	cell organization and biogenesis;metabolic process;regulation of biological process;response to stimulus;transport	cytosol;extracellular;organelle lumen	catalytic activity;metal ion binding;protein binding	Drug metabolism - other enzymes; Metabolic pathways; Pyrimidine metabolism	Pyrimidine salvage; Neutrophil degranulation	Fluoropyrimidine Activity
146	RPL23	2	P62829	60S ribosomal protein L23 OS=Homo sapiens OX=9606 GN=RPL23 PE=1 SV=1	cell organization and biogenesis;metabolic process;regulation of biological process;response to stimulus;transport	cytoplasm;cytosol;membrane;ribosome	protein binding;RNA binding;structural molecule activity	Ribosome	Peptide chain elongation; Eukaryotic Translation Termination; Viral mRNA Translation; L13a-mediated translational silencing of Ceruloplasmin expression; Nonsense Mediated Decay (NMD) independent of the Exon Junction Complex (EJC); Selenocysteine synthesis; Nonsense Mediated Decay (NMD) enhanced by the Exon Junction Complex (EJC); GTP hydrolysis and joining of the 60S ribosomal subunit; Major path…	Cytoplasmic Ribosomal Proteins
147	HNRNPA1	2	P09651	Heterogeneous nuclear ribonucleoprotein A1 OS=Homo sapiens OX=9606 GN=HNRNPA1 PE=1 SV=5	cell communication;metabolic process;regulation of biological process;response to stimulus;transport	cytoplasm;membrane;nucleus;spliceosomal complex	DNA binding;protein binding;RNA binding	Spliceosome	mRNA Splicing - Major Pathway; FGFR2 alternative splicing	mRNA Processing
148	RPS13	2	P62277	40S ribosomal protein S13 OS=Homo sapiens OX=9606 GN=RPS13 PE=1 SV=2	cell organization and biogenesis;metabolic process;regulation of biological process;transport	cytosol;membrane;nucleus;ribosome	protein binding;RNA binding;structural molecule activity	Ribosome	Peptide chain elongation; Eukaryotic Translation Termination; Viral mRNA Translation; Formation of the ternary complex, and subsequently, the 43S complex; L13a-mediated translational silencing of Ceruloplasmin expression; Selenocysteine synthesis; Nonsense Mediated Decay (NMD) independent of the Exon Junction Complex (EJC); Nonsense Mediated Decay (NMD) enhanced by the Exon Junction Complex (EJC)…	Cytoplasmic Ribosomal Proteins
149	CFL1	5	P23528	Cofilin-1 OS=Homo sapiens OX=9606 GN=CFL1 PE=1 SV=3	cell organization and biogenesis;cellular component movement;metabolic process;regulation of biological process;response to stimulus	cytoplasm;cytoskeleton;cytosol;membrane;nucleus	protein binding	Regulation of actin cytoskeleton; Fc gamma R-mediated phagocytosis; Axon guidance; Pertussis	Platelet degranulation ; Sema3A PAK dependent Axon repulsion; Gene and protein expression by JAK-STAT signaling after Interleukin-12 stimulation; EPHB-mediated forward signaling; Regulation of actin dynamics for phagocytic cup formation; Interleukin-12 family signaling	Brain-Derived Neurotrophic Factor (BDNF) signaling pathway; VEGFA-VEGFR2 Signaling Pathway; EGF/EGFR Signaling Pathway; Regulation of Actin Cytoskeleton; G13 Signaling Pathway
150	CALR	3	P27797	Calreticulin OS=Homo sapiens OX=9606 GN=CALR PE=1 SV=1	cell differentiation;cell organization and biogenesis;cellular homeostasis;metabolic process;regulation of biological process;response to stimulus;transport	cell surface;cytoplasm;cytosol;endoplasmic reticulum;extracellular;Golgi;membrane;nucleus;organelle lumen	DNA binding;metal ion binding;protein binding;RNA binding	Phagosome; Chagas disease (American trypanosomiasis); HTLV-I infection; Antigen processing and presentation; Protein processing in endoplasmic reticulum	Scavenging by Class F Receptors; Assembly of Viral Components at the Budding Site; ATF6 (ATF6-alpha) activates chaperone genes; Antigen Presentation: Folding, assembly and peptide loading of class I MHC; ER-Phagosome pathway; Calnexin/calreticulin cycle; Scavenging by Class A Receptors	Androgen receptor signaling pathway; Photodynamic therapy-induced unfolded protein response; Calcium Regulation in the Cardiac Cell
151	LTA4H	4	P09960	Leukotriene A-4 hydrolase OS=Homo sapiens OX=9606 GN=LTA4H PE=1 SV=2	metabolic process;transport	cytoplasm;cytosol;extracellular;nucleus	catalytic activity;metal ion binding;protein binding;RNA binding	Metabolic pathways; Arachidonic acid metabolism	Synthesis of Leukotrienes (LT) and Eoxins (EX); Neutrophil degranulation	Eicosanoid Synthesis
152	MYH9	5	P35579	Myosin-9 OS=Homo sapiens OX=9606 GN=MYH9 PE=1 SV=4	cell differentiation;cell organization and biogenesis;cellular component movement;metabolic process;regulation of biological process;response to stimulus;transport	cytoplasm;cytoskeleton;cytosol;extracellular;membrane;nucleus	catalytic activity;motor activity;nucleotide binding;protein binding;RNA binding;transporter activity	Tight junction; Regulation of actin cytoskeleton; Salmonella infection	RHO GTPases activate PAKs; EPHA-mediated growth cone collapse; RHO GTPases Activate ROCKs; Sema4D induced cell migration and growth-cone collapse; Regulation of actin dynamics for phagocytic cup formation; RHO GTPases activate CIT; RHO GTPases activate PKNs	Primary Focal Segmental Glomerulosclerosis FSGS; VEGFA-VEGFR2 Signaling Pathway
153	APEX1	2	P27695	DNA-(apurinic or apyrimidinic site) endonuclease OS=Homo sapiens OX=9606 GN=APEX1 PE=1 SV=2	cell organization and biogenesis;cellular homeostasis;metabolic process;regulation of biological process;response to stimulus	cytoplasm;endoplasmic reticulum;mitochondrion;nucleus;ribosome	catalytic activity;DNA binding;metal ion binding;protein binding;RNA binding	Base excision repair	POLB-Dependent Long Patch Base Excision Repair; Displacement of DNA glycosylase by APEX1; PCNA-Dependent Long Patch Base Excision Repair; Abasic sugar-phosphate removal via the single-nucleotide replacement pathway	Human Thyroid Stimulating Hormone (TSH) signaling pathway; Spinal Cord Injury
154	PPP6C	4	O00743	Serine/threonine-protein phosphatase 6 catalytic subunit OS=Homo sapiens OX=9606 GN=PPP6C PE=1 SV=1	cell organization and biogenesis;metabolic process	cytoplasm;cytosol;membrane	catalytic activity;metal ion binding;protein binding		COPII (Coat Protein 2) Mediated Vesicle Transport
155	VASP	4	P50552	Vasodilator-stimulated phosphoprotein OS=Homo sapiens OX=9606 GN=VASP PE=1 SV=3	cell organization and biogenesis;cellular component movement;regulation of biological process	cytoplasm;cytoskeleton;cytosol;membrane	protein binding	Fc gamma R-mediated phagocytosis; Rap1 signaling pathway; Leukocyte transendothelial migration; cGMP-PKG signaling pathway; Platelet activation; Focal adhesion	Cell-extracellular matrix interactions; Generation of second messenger molecules; Signaling by ROBO receptors	Integrin-mediated Cell Adhesion; Focal Adhesion
156	GOT2	2	P00505	Aspartate aminotransferase, mitochondrial OS=Homo sapiens OX=9606 GN=GOT2 PE=1 SV=3	metabolic process;response to stimulus;transport	cell surface;membrane;mitochondrion;organelle lumen	catalytic activity;protein binding;RNA binding	Phenylalanine metabolism; Arginine biosynthesis; Metabolic pathways; Carbon metabolism; Fat digestion and absorption; Arginine and proline metabolism; Biosynthesis of amino acids; Alanine, aspartate and glutamate metabolism; Tyrosine metabolism; Cysteine and methionine metabolism; Phenylalanine, tyrosine and tryptophan biosynthesis; 2-Oxocarboxylic acid metabolism	Gluconeogenesis; Amino acid synthesis and interconversion (transamination); Glyoxylate metabolism and glycine degradation	Alanine and aspartate metabolism; Amino Acid metabolism; Glycolysis and Gluconeogenesis
157	CDC42	4	P60953	Cell division control protein 42 homolog OS=Homo sapiens OX=9606 GN=CDC42 PE=1 SV=2	cell communication;cell differentiation;cell division;cell organization and biogenesis;cellular component movement;coagulation;metabolic process;regulation of biological process;response to stimulus;transport	cytoplasm;cytoskeleton;cytosol;membrane;vacuole	catalytic activity;nucleotide binding;protein binding	Rap1 signaling pathway; Leukocyte transendothelial migration; Pancreatic cancer; Salmonella infection; Axon guidance; T cell receptor signaling pathway; Renal cell carcinoma; GnRH signaling pathway; MAPK signaling pathway; Bacterial invasion of epithelial cells; Neurotrophin signaling pathway; Regulation of actin cytoskeleton; Tight junction; Proteoglycans in cancer; Chemokine signaling pathway; …	RHO GTPases activate PAKs; G alpha (12/13) signalling events; DCC mediated attractive signaling; Gene and protein expression by JAK-STAT signaling after Interleukin-12 stimulation; RHO GTPases activate KTN1; Rho GTPase cycle; VEGFA-VEGFR2 Pathway; EGFR downregulation; RHO GTPases activate IQGAPs; Factors involved in megakaryocyte development and platelet production; CDO in myogenesis; EPHB-mediat…	Androgen receptor signaling pathway; Target Of Rapamycin (TOR) Signaling; Integrin-mediated Cell Adhesion; Integrated Breast Cancer Pathway; RANKL/RANK (Receptor activator of NFKB (ligand)) Signaling Pathway; Leptin signaling pathway; Regulation of Microtubule Cytoskeleton; Metastatic brain tumor; Pathogenic Escherichia coli infection; RalA downstream regulated genes; B Cell Receptor Signaling Pa…
158	FBL	2	P22087	rRNA 2'-O-methyltransferase fibrillarin OS=Homo sapiens OX=9606 GN=FBL PE=1 SV=2	cell differentiation;cell organization and biogenesis;metabolic process	chromosome;membrane;nucleus	catalytic activity;protein binding;RNA binding	Ribosome biogenesis in eukaryotes	Major pathway of rRNA processing in the nucleolus and cytosol; rRNA modification in the nucleus and cytosol
159	RPS10	2	P46783	40S ribosomal protein S10 OS=Homo sapiens OX=9606 GN=RPS10 PE=1 SV=1	cell organization and biogenesis;metabolic process;transport	cytoplasm;cytosol;membrane;nucleus;ribosome	protein binding;RNA binding;structural molecule activity	Ribosome	Peptide chain elongation; Eukaryotic Translation Termination; Viral mRNA Translation; Formation of the ternary complex, and subsequently, the 43S complex; L13a-mediated translational silencing of Ceruloplasmin expression; Selenocysteine synthesis; Nonsense Mediated Decay (NMD) independent of the Exon Junction Complex (EJC); Nonsense Mediated Decay (NMD) enhanced by the Exon Junction Complex (EJC)…	Cytoplasmic Ribosomal Proteins
160	SMN1; SMN2	2	Q16637	Survival motor neuron protein OS=Homo sapiens OX=9606 GN=SMN1 PE=1 SV=1	cell organization and biogenesis;cellular component movement;metabolic process;response to stimulus;transport	cytoplasm;cytosol;nucleus	protein binding;RNA binding;transporter activity	RNA transport	snRNP Assembly
161	RPL27A	2	P46776	60S ribosomal protein L27a OS=Homo sapiens OX=9606 GN=RPL27A PE=1 SV=2	cell organization and biogenesis;metabolic process;transport	cytosol;endoplasmic reticulum;membrane;ribosome	protein binding;RNA binding;structural molecule activity	Ribosome	Peptide chain elongation; Eukaryotic Translation Termination; Viral mRNA Translation; L13a-mediated translational silencing of Ceruloplasmin expression; Nonsense Mediated Decay (NMD) independent of the Exon Junction Complex (EJC); Selenocysteine synthesis; Nonsense Mediated Decay (NMD) enhanced by the Exon Junction Complex (EJC); GTP hydrolysis and joining of the 60S ribosomal subunit; Major path…	Cytoplasmic Ribosomal Proteins
162	SNRPB	2	P14678	Small nuclear ribonucleoprotein-associated proteins B and B' OS=Homo sapiens OX=9606 GN=SNRPB PE=1 SV=2	cell organization and biogenesis;metabolic process;transport	cytoplasm;cytosol;nucleus;spliceosomal complex	protein binding;RNA binding	Systemic lupus erythematosus; Spliceosome	SLBP independent Processing of Histone Pre-mRNAs; SLBP Dependent Processing of Replication-Dependent Histone Pre-mRNAs; mRNA Splicing - Major Pathway; mRNA Splicing - Minor Pathway; snRNP Assembly; Cleavage of Growing Transcript in the Termination Region	mRNA Processing
163	AKR1B1	2	P15121	Aldo-keto reductase family 1 member B1 OS=Homo sapiens OX=9606 GN=AKR1B1 PE=1 SV=3	metabolic process;regulation of biological process;response to stimulus	cytoplasm;cytosol;extracellular;vacuole	catalytic activity;protein binding	Fructose and mannose metabolism; Metabolic pathways; Glycerolipid metabolism; Pentose and glucuronate interconversions; Galactose metabolism	Pregnenolone biosynthesis; Fructose biosynthesis	Polyol Pathway; Metapathway biotransformation
164	BST1	5	Q10588	ADP-ribosyl cyclase/cyclic ADP-ribose hydrolase 2 OS=Homo sapiens OX=9606 GN=BST1 PE=1 SV=2	metabolic process;regulation of biological process;response to stimulus;transport	extracellular;membrane	catalytic activity	Metabolic pathways; Salivary secretion; Nicotinate and nicotinamide metabolism; Pancreatic secretion	Neutrophil degranulation; Post-translational modification: synthesis of GPI-anchored proteins; Nicotinate metabolism	NAD+ biosynthetic pathways
165	F13A1	4	P00488	Coagulation factor XIII A chain OS=Homo sapiens OX=9606 GN=F13A1 PE=1 SV=4	coagulation;metabolic process;response to stimulus;transport	cytoplasm;extracellular;organelle lumen	catalytic activity;metal ion binding	Complement and coagulation cascades	Platelet degranulation ; Interleukin-4 and 13 signaling; Common Pathway of Fibrin Clot Formation
166	DDX21	2	Q9NR30	Nucleolar RNA helicase 2 OS=Homo sapiens OX=9606 GN=DDX21 PE=1 SV=5	cell differentiation;metabolic process;regulation of biological process;response to stimulus	cytoplasm;membrane;nucleus	catalytic activity;nucleotide binding;protein binding;RNA binding		Major pathway of rRNA processing in the nucleolus and cytosol; B-WICH complex positively regulates rRNA expression
167	RPL39; RPL39P3	2	P62891	60S ribosomal protein L39 OS=Homo sapiens OX=9606 GN=RPL39 PE=1 SV=2	cell organization and biogenesis;defense response;metabolic process;response to stimulus;transport	cytosol;ribosome	RNA binding;structural molecule activity	Ribosome	Peptide chain elongation; Eukaryotic Translation Termination; Viral mRNA Translation; L13a-mediated translational silencing of Ceruloplasmin expression; Nonsense Mediated Decay (NMD) independent of the Exon Junction Complex (EJC); Selenocysteine synthesis; Nonsense Mediated Decay (NMD) enhanced by the Exon Junction Complex (EJC); GTP hydrolysis and joining of the 60S ribosomal subunit; Major path…	Cytoplasmic Ribosomal Proteins
168	NME1-NME2; NME1; NME2	2	P22392-2	Isoform 3 of Nucleoside diphosphate kinase B OS=Homo sapiens OX=9606 GN=NME2	cell organization and biogenesis;cellular homeostasis;metabolic process;regulation of biological process;response to stimulus;transport	cytoplasm;cytosol;extracellular;membrane;nucleus;organelle lumen	catalytic activity;DNA binding;metal ion binding;nucleotide binding;protein binding;RNA binding	Purine metabolism; Metabolic pathways; Pyrimidine metabolism		Nucleotide Metabolism
169	SURF4	5	O15260	Surfeit locus protein 4 OS=Homo sapiens OX=9606 GN=SURF4 PE=1 SV=3	cell organization and biogenesis;regulation of biological process;transport	endoplasmic reticulum;Golgi;membrane	protein binding		COPI-dependent Golgi-to-ER retrograde traffic; Neutrophil degranulation
170	EIF4A1	2	P60842	Eukaryotic initiation factor 4A-I OS=Homo sapiens OX=9606 GN=EIF4A1 PE=1 SV=1	metabolic process;regulation of biological process	cytoplasm;cytosol;membrane;nucleus	catalytic activity;DNA binding;nucleotide binding;protein binding;RNA binding	RNA transport	ISG15 antiviral mechanism; L13a-mediated translational silencing of Ceruloplasmin expression; Translation initiation complex formation; GTP hydrolysis and joining of the 60S ribosomal subunit; Deadenylation of mRNA; Ribosomal scanning and start codon recognition	Translation Factors; Interferon type I signaling pathways
171	TSPO	5	P30536	Translocator protein OS=Homo sapiens OX=9606 GN=TSPO PE=1 SV=3	cell death;cell organization and biogenesis;cell proliferation;cellular component movement;metabolic process;regulation of biological process;response to stimulus;transport	membrane;mitochondrion	protein binding;receptor activity;signal transducer activity;transporter activity	HTLV-I infection; Neuroactive ligand-receptor interaction	Pregnenolone biosynthesis
172	CBX3; C15orf57; CCDC32	2	Q13185	Chromobox protein homolog 3 OS=Homo sapiens OX=9606 GN=CBX3 PE=1 SV=4	cell organization and biogenesis;metabolic process;regulation of biological process	chromosome;membrane;nucleus	protein binding		RNA Polymerase I Chain Elongation; ERCC6 (CSB) and EHMT2 (G9a) positively regulate rRNA expression; Transcriptional Regulation by E2F6	Exercise-induced Circadian Regulation
173	RETN	5	Q9HD89	Resistin OS=Homo sapiens OX=9606 GN=RETN PE=1 SV=1	cell differentiation;regulation of biological process;response to stimulus;transport	extracellular;nucleus;organelle lumen	protein binding		Neutrophil degranulation	Adipogenesis
174	RPS18	2	P62269	40S ribosomal protein S18 OS=Homo sapiens OX=9606 GN=RPS18 PE=1 SV=3	cell organization and biogenesis;metabolic process;transport	cytoplasm;cytosol;membrane;nucleus;ribosome	protein binding;RNA binding;structural molecule activity	Ribosome	Peptide chain elongation; Eukaryotic Translation Termination; Viral mRNA Translation; Formation of the ternary complex, and subsequently, the 43S complex; L13a-mediated translational silencing of Ceruloplasmin expression; Selenocysteine synthesis; Nonsense Mediated Decay (NMD) independent of the Exon Junction Complex (EJC); Nonsense Mediated Decay (NMD) enhanced by the Exon Junction Complex (EJC)…	Cytoplasmic Ribosomal Proteins
175	IFI30	4	P13284	Gamma-interferon-inducible lysosomal thiol reductase OS=Homo sapiens OX=9606 GN=IFI30 PE=1 SV=3	metabolic process;regulation of biological process;response to stimulus	cytosol;extracellular;organelle lumen;vacuole	catalytic activity;protein binding	Antigen processing and presentation	MHC class II antigen presentation; Interferon gamma signaling
176	COTL1	4	Q14019	Coactosin-like protein OS=Homo sapiens OX=9606 GN=COTL1 PE=1 SV=3	defense response;response to stimulus;transport	cytoplasm;cytoskeleton;extracellular;nucleus;organelle lumen	protein binding		Neutrophil degranulation
177	PYGL	5	P06737	Glycogen phosphorylase, liver form OS=Homo sapiens OX=9606 GN=PYGL PE=1 SV=4	cell death;metabolic process;transport	cytoplasm;cytosol;extracellular;organelle lumen	catalytic activity;nucleotide binding;protein binding	Starch and sucrose metabolism; Insulin signaling pathway; Metabolic pathways; Glucagon signaling pathway; Insulin resistance	Neutrophil degranulation; Glycogen breakdown (glycogenolysis)	TNF alpha Signaling Pathway; Glycogen Metabolism
178	RAP2B	4	P61225	Ras-related protein Rap-2b OS=Homo sapiens OX=9606 GN=RAP2B PE=1 SV=1	cell organization and biogenesis;regulation of biological process;response to stimulus;transport	cytosol;endosome;membrane	catalytic activity;nucleotide binding;protein binding		Neutrophil degranulation
179	SERBP1	2	Q8NC51	Plasminogen activator inhibitor 1 RNA-binding protein OS=Homo sapiens OX=9606 GN=SERBP1 PE=1 SV=2	regulation of biological process	cytoplasm;cytosol;membrane;nucleus	protein binding;RNA binding			Apoptosis-related network due to altered Notch3 in ovarian cancer
180	AZI1; CEP131	3	Q9UPN4	Centrosomal protein of 131 kDa OS=Homo sapiens OX=9606 GN=CEP131 PE=1 SV=3	cell differentiation;cell organization and biogenesis;cellular component movement;development;metabolic process;regulation of biological process;transport	cytoplasm;cytoskeleton;cytosol	catalytic activity;motor activity;protein binding		Regulation of PLK1 Activity at G2/M Transition; AURKA Activation by TPX2; Anchoring of the basal body to the plasma membrane; Recruitment of NuMA to mitotic centrosomes; Loss of Nlp from mitotic centrosomes; Recruitment of mitotic centrosome proteins and complexes
181	RPA1	2	P27694	Replication protein A 70 kDa DNA-binding subunit OS=Homo sapiens OX=9606 GN=RPA1 PE=1 SV=2	cell organization and biogenesis;cellular homeostasis;metabolic process;regulation of biological process;response to stimulus	nucleus	DNA binding;metal ion binding;protein binding	Fanconi anemia pathway; Homologous recombination; Mismatch repair; DNA replication; Nucleotide excision repair	Translesion Synthesis by POLH; Mismatch repair (MMR) directed by MSH2:MSH6 (MutSalpha); Activation of the pre-replicative complex; Termination of translesion DNA synthesis; Translesion synthesis by POLI; Formation of Incision Complex in GG-NER; Recognition of DNA damage by PCNA-containing replication complex; Translesion synthesis by REV1; Meiotic recombination; Removal of the Flap Intermediate; …	Homologous recombination; Retinoblastoma (RB) in Cancer; ATR Signaling; G1 to S cell cycle control; DNA Replication; Mismatch repair
182	RPL27	2	P61353	60S ribosomal protein L27 OS=Homo sapiens OX=9606 GN=RPL27 PE=1 SV=2	cell organization and biogenesis;metabolic process;transport	cytosol;membrane;nucleus;ribosome	RNA binding;structural molecule activity	Ribosome	Peptide chain elongation; Eukaryotic Translation Termination; Viral mRNA Translation; L13a-mediated translational silencing of Ceruloplasmin expression; Nonsense Mediated Decay (NMD) independent of the Exon Junction Complex (EJC); Selenocysteine synthesis; Nonsense Mediated Decay (NMD) enhanced by the Exon Junction Complex (EJC); GTP hydrolysis and joining of the 60S ribosomal subunit; Major path…	Cytoplasmic Ribosomal Proteins
183	RPL7A	2	P62424	60S ribosomal protein L7a OS=Homo sapiens OX=9606 GN=RPL7A PE=1 SV=2	cell organization and biogenesis;metabolic process;transport	cytoplasm;cytosol;membrane;nucleus;ribosome	protein binding;RNA binding;structural molecule activity	Ribosome	Peptide chain elongation; Eukaryotic Translation Termination; Viral mRNA Translation; L13a-mediated translational silencing of Ceruloplasmin expression; Nonsense Mediated Decay (NMD) independent of the Exon Junction Complex (EJC); Selenocysteine synthesis; Nonsense Mediated Decay (NMD) enhanced by the Exon Junction Complex (EJC); GTP hydrolysis and joining of the 60S ribosomal subunit; Major path…	Cytoplasmic Ribosomal Proteins
184	RPL5	2	P46777	60S ribosomal protein L5 OS=Homo sapiens OX=9606 GN=RPL5 PE=1 SV=3	cell organization and biogenesis;metabolic process;regulation of biological process;transport	cytoplasm;cytosol;membrane;nucleus;ribosome	protein binding;RNA binding;structural molecule activity	Ribosome	Peptide chain elongation; Eukaryotic Translation Termination; Viral mRNA Translation; L13a-mediated translational silencing of Ceruloplasmin expression; Nonsense Mediated Decay (NMD) independent of the Exon Junction Complex (EJC); Selenocysteine synthesis; Nonsense Mediated Decay (NMD) enhanced by the Exon Junction Complex (EJC); GTP hydrolysis and joining of the 60S ribosomal subunit; Major path…	Cytoplasmic Ribosomal Proteins
185	GNG5	5	P63218	Guanine nucleotide-binding protein G(I)/G(S)/G(O) subunit gamma-5 OS=Homo sapiens OX=9606 GN=GNG5 PE=1 SV=3	regulation of biological process;response to stimulus	membrane;mitochondrion	catalytic activity;protein binding;signal transducer activity	Glutamatergic synapse; Ras signaling pathway; Morphine addiction; Dopaminergic synapse; Cholinergic synapse; GABAergic synapse; Pathways in cancer; PI3K-Akt signaling pathway; Circadian entrainment; Chemokine signaling pathway; Serotonergic synapse; Alcoholism; Retrograde endocannabinoid signaling	G alpha (z) signalling events; Activation of G protein gated Potassium channels; Cooperation of PDCL (PhLP1) and TRiC/CCT in G-protein beta folding; Glucagon-type ligand receptors; Thromboxane signalling through TP receptor; ADP signalling through P2Y purinoceptor 1; G beta:gamma signalling through PI3Kgamma; Vasopressin regulates renal water homeostasis via Aquaporins; G-protein activation; Inhi…	Myometrial Relaxation and Contraction Pathways; G Protein Signaling Pathways; Chemokine signaling pathway; Focal Adhesion-PI3K-Akt-mTOR-signaling pathway; Calcium Regulation in the Cardiac Cell
186	RPL21	2	P46778	60S ribosomal protein L21 OS=Homo sapiens OX=9606 GN=RPL21 PE=1 SV=2	cell organization and biogenesis;metabolic process;transport	cytosol;membrane;ribosome	protein binding;RNA binding;structural molecule activity	Ribosome	Peptide chain elongation; Eukaryotic Translation Termination; Viral mRNA Translation; L13a-mediated translational silencing of Ceruloplasmin expression; Nonsense Mediated Decay (NMD) independent of the Exon Junction Complex (EJC); Selenocysteine synthesis; Nonsense Mediated Decay (NMD) enhanced by the Exon Junction Complex (EJC); GTP hydrolysis and joining of the 60S ribosomal subunit; Major path…	Cytoplasmic Ribosomal Proteins
187	RAN	2	P62826	GTP-binding nuclear protein Ran OS=Homo sapiens OX=9606 GN=RAN PE=1 SV=3	cell division;cell organization and biogenesis;metabolic process;regulation of biological process;response to stimulus;transport	chromosome;cytoplasm;cytosol;endosome;membrane;nucleus	catalytic activity;metal ion binding;nucleotide binding;protein binding;RNA binding;transporter activity	Epstein-Barr virus infection; RNA transport; Ribosome biogenesis in eukaryotes; HTLV-I infection	MicroRNA (miRNA) biogenesis; Rev-mediated nuclear export of HIV RNA; Nuclear import of Rev protein; Regulation of cholesterol biosynthesis by SREBP (SREBF); NEP/NS2 Interacts with the Cellular Export Machinery; tRNA processing in the nucleus; Transcriptional regulation by small RNAs	Androgen receptor signaling pathway; miRNA Biogenesis
188	RPS11	2	P62280	40S ribosomal protein S11 OS=Homo sapiens OX=9606 GN=RPS11 PE=1 SV=3	cell differentiation;cell organization and biogenesis;metabolic process;transport	cytoplasm;cytosol;membrane;ribosome	protein binding;RNA binding;structural molecule activity	Ribosome	Peptide chain elongation; Eukaryotic Translation Termination; Viral mRNA Translation; Formation of the ternary complex, and subsequently, the 43S complex; L13a-mediated translational silencing of Ceruloplasmin expression; Selenocysteine synthesis; Nonsense Mediated Decay (NMD) independent of the Exon Junction Complex (EJC); Nonsense Mediated Decay (NMD) enhanced by the Exon Junction Complex (EJC)…	Cytoplasmic Ribosomal Proteins
189	SERPINB1	4	P30740	Leukocyte elastase inhibitor OS=Homo sapiens OX=9606 GN=SERPINB1 PE=1 SV=1	regulation of biological process;transport	cytoplasm;extracellular;membrane;organelle lumen	enzyme regulator activity	Amoebiasis	Neutrophil degranulation
190	CTSD	5	P07339	Cathepsin D OS=Homo sapiens OX=9606 GN=CTSD PE=1 SV=1	metabolic process;transport	extracellular;membrane;organelle lumen;vacuole	catalytic activity;protein binding	Sphingolipid signaling pathway; Lysosome; Tuberculosis; Apoptosis	Collagen degradation; Metabolism of Angiotensinogen to Angiotensins; Neutrophil degranulation; MHC class II antigen presentation	Prolactin Signaling Pathway
191	HIST1H1D	2	P16402	Histone H1.3 OS=Homo sapiens OX=9606 GN=H1-3 PE=1 SV=2	cell organization and biogenesis;metabolic process;regulation of biological process	chromosome;nucleus	DNA binding;RNA binding		Formation of Senescence-Associated Heterochromatin Foci (SAHF); Activation of DNA fragmentation factor
192	RPL18	2	Q07020	60S ribosomal protein L18 OS=Homo sapiens OX=9606 GN=RPL18 PE=1 SV=2	cell organization and biogenesis;metabolic process;transport	cytoplasm;cytosol;endoplasmic reticulum;membrane;nucleus;ribosome	RNA binding;structural molecule activity	Ribosome	Peptide chain elongation; Eukaryotic Translation Termination; Viral mRNA Translation; L13a-mediated translational silencing of Ceruloplasmin expression; Nonsense Mediated Decay (NMD) independent of the Exon Junction Complex (EJC); Selenocysteine synthesis; Nonsense Mediated Decay (NMD) enhanced by the Exon Junction Complex (EJC); GTP hydrolysis and joining of the 60S ribosomal subunit; Major path…	Cytoplasmic Ribosomal Proteins
193	GNAI2	5	P04899	Guanine nucleotide-binding protein G(i) subunit alpha-2 OS=Homo sapiens OX=9606 GN=GNAI2 PE=1 SV=3	cell division;cell proliferation;metabolic process;regulation of biological process;response to stimulus	cytoplasm;cytoskeleton;cytosol;membrane;nucleus	catalytic activity;metal ion binding;nucleotide binding;protein binding;signal transducer activity	Morphine addiction; Chemokine signaling pathway; Rap1 signaling pathway; Sphingolipid signaling pathway; Serotonergic synapse; Parkinson's disease; Adrenergic signaling in cardiomyocytes; Estrogen signaling pathway; Oxytocin signaling pathway; GABAergic synapse; cGMP-PKG signaling pathway; Leukocyte transendothelial migration; Dopaminergic synapse; Toxoplasmosis; Cholinergic synapse; Pathways in …	G alpha (z) signalling events; Cooperation of PDCL (PhLP1) and TRiC/CCT in G-protein beta folding; G alpha (s) signalling events; PLC beta mediated events; ADP signalling through P2Y purinoceptor 12; Adrenaline,noradrenaline inhibits insulin secretion; Adenylate cyclase inhibitory pathway; G-protein activation	Human Thyroid Stimulating Hormone (TSH) signaling pathway; Corticotropin-releasing hormone signaling pathway; Signal Transduction of S1P Receptor; G Protein Signaling Pathways; Chemokine signaling pathway; Calcium Regulation in the Cardiac Cell
194	CTSC	4	P53634	Dipeptidyl peptidase 1 OS=Homo sapiens OX=9606 GN=CTSC PE=1 SV=2	cell death;cell organization and biogenesis;metabolic process;regulation of biological process;response to stimulus;transport	endoplasmic reticulum;extracellular;Golgi;membrane;organelle lumen;vacuole	catalytic activity;enzyme regulator activity;protein binding	Lysosome; Apoptosis	Neutrophil degranulation; MHC class II antigen presentation; Cargo concentration in the ER; COPII (Coat Protein 2) Mediated Vesicle Transport
195	RPL13	2	P26373	60S ribosomal protein L13 OS=Homo sapiens OX=9606 GN=RPL13 PE=1 SV=4	cell organization and biogenesis;metabolic process;transport	cytosol;membrane;nucleus;ribosome	protein binding;RNA binding;structural molecule activity	Ribosome	Peptide chain elongation; Eukaryotic Translation Termination; Viral mRNA Translation; L13a-mediated translational silencing of Ceruloplasmin expression; Nonsense Mediated Decay (NMD) independent of the Exon Junction Complex (EJC); Selenocysteine synthesis; Nonsense Mediated Decay (NMD) enhanced by the Exon Junction Complex (EJC); GTP hydrolysis and joining of the 60S ribosomal subunit; Major path…	Cytoplasmic Ribosomal Proteins
196	HSPA8	2	P11142	Heat shock cognate 71 kDa protein OS=Homo sapiens OX=9606 GN=HSPA8 PE=1 SV=1	cell communication;cell organization and biogenesis;metabolic process;regulation of biological process;response to stimulus;transport	cytoplasm;cytosol;endosome;extracellular;membrane;nucleus;organelle lumen;spliceosomal complex	catalytic activity;nucleotide binding;protein binding;RNA binding	Estrogen signaling pathway; Toxoplasmosis; Spliceosome; Endocytosis; Antigen processing and presentation; Influenza A; Protein processing in endoplasmic reticulum; Epstein-Barr virus infection; Legionellosis; Measles; MAPK signaling pathway; Longevity regulating pathway - multiple species	Protein methylation; Clathrin-mediated endocytosis; Regulation of HSF1-mediated heat shock response; Golgi Associated Vesicle Biogenesis; GABA synthesis, release, reuptake and degradation; Lysosome Vesicle Biogenesis; CHL1 interactions; AUF1 (hnRNP D0) binds and destabilizes mRNA; Attenuation phase; Neutrophil degranulation; mRNA Splicing - Major Pathway; Interleukin-4 and 13 signaling; HSP90 cha…	Parkin-Ubiquitin Proteasomal System pathway; MAPK Signaling Pathway; Exercise-induced Circadian Regulation
197	DYSF	5	O75923	Dysferlin OS=Homo sapiens OX=9606 GN=DYSF PE=1 SV=1	cell organization and biogenesis	endosome;membrane	metal ion binding;protein binding		Smooth Muscle Contraction
198	RPL37	2	P61927	60S ribosomal protein L37 OS=Homo sapiens OX=9606 GN=RPL37 PE=1 SV=2	cell organization and biogenesis;metabolic process;transport	cytosol;ribosome	metal ion binding;RNA binding;structural molecule activity	Ribosome	Peptide chain elongation; Eukaryotic Translation Termination; Viral mRNA Translation; L13a-mediated translational silencing of Ceruloplasmin expression; Nonsense Mediated Decay (NMD) independent of the Exon Junction Complex (EJC); Selenocysteine synthesis; Nonsense Mediated Decay (NMD) enhanced by the Exon Junction Complex (EJC); GTP hydrolysis and joining of the 60S ribosomal subunit; Major path…	Cytoplasmic Ribosomal Proteins
199	FKBP4	2	Q02790	Peptidyl-prolyl cis-trans isomerase FKBP4 OS=Homo sapiens OX=9606 GN=FKBP4 PE=1 SV=3	cell organization and biogenesis;metabolic process;regulation of biological process;response to stimulus;transport	cytoplasm;cytoskeleton;cytosol;mitochondrion;nucleus	catalytic activity;nucleotide binding;protein binding;RNA binding	Estrogen signaling pathway	Attenuation phase; HSP90 chaperone cycle for steroid hormone receptors (SHR)	Androgen receptor signaling pathway
200	CCT8_P50990	2	P50990	T-complex protein 1 subunit theta OS=Homo sapiens OX=9606 GN=CCT8 PE=1 SV=4	cell organization and biogenesis;metabolic process;regulation of biological process;transport	cytoplasm;cytoskeleton;cytosol;extracellular;organelle lumen	catalytic activity;nucleotide binding;protein binding		BBSome-mediated cargo-targeting to cilium; Prefoldin mediated transfer of substrate to CCT/TriC; Cooperation of PDCL (PhLP1) and TRiC/CCT in G-protein beta folding; Association of TriC/CCT with target proteins during biosynthesis; Neutrophil degranulation; Folding of actin by CCT/TriC; Formation of tubulin folding intermediates by CCT/TriC
201	EIF5A	2	P63241	Eukaryotic translation initiation factor 5A-1 OS=Homo sapiens OX=9606 GN=EIF5A PE=1 SV=2	cell death;cellular homeostasis;metabolic process;regulation of biological process;response to stimulus;transport	cytoplasm;cytosol;endoplasmic reticulum;membrane;nucleus	protein binding;RNA binding		Hypusine synthesis from eIF5A-lysine	Translation Factors; eIF5A regulation in response to inhibition of the nuclear export system
202	RPL6	2	Q02878	60S ribosomal protein L6 OS=Homo sapiens OX=9606 GN=RPL6 PE=1 SV=3	cell organization and biogenesis;metabolic process;regulation of biological process;transport	cytosol;membrane;nucleus;ribosome	DNA binding;protein binding;RNA binding;structural molecule activity	Ribosome	Peptide chain elongation; Eukaryotic Translation Termination; Viral mRNA Translation; L13a-mediated translational silencing of Ceruloplasmin expression; Nonsense Mediated Decay (NMD) independent of the Exon Junction Complex (EJC); Selenocysteine synthesis; Nonsense Mediated Decay (NMD) enhanced by the Exon Junction Complex (EJC); GTP hydrolysis and joining of the 60S ribosomal subunit; Major path…	Cytoplasmic Ribosomal Proteins
203	MYO1F	5	O00160	Unconventional myosin-If OS=Homo sapiens OX=9606 GN=MYO1F PE=1 SV=3			catalytic activity;motor activity;nucleotide binding;protein binding
204	PTPN6	5	P29350	Tyrosine-protein phosphatase non-receptor type 6 OS=Homo sapiens OX=9606 GN=PTPN6 PE=1 SV=1	cell death;cell differentiation;cell proliferation;cellular component movement;defense response;metabolic process;regulation of biological process;response to stimulus;transport	cytoplasm;cytosol;extracellular;membrane;nucleus;organelle lumen	catalytic activity;protein binding;receptor activity;signal transducer activity	Proteoglycans in cancer; B cell receptor signaling pathway; Natural killer cell mediated cytotoxicity; Adherens junction; Jak-STAT signaling pathway; Leishmaniasis; T cell receptor signaling pathway	PD-1 signaling; PECAM1 interactions; Signal regulatory protein family interactions; Interleukin receptor SHC signaling; Platelet sensitization by LDL; Regulation of IFNA signaling; CD22 mediated BCR regulation; Neutrophil degranulation; GPVI-mediated activation cascade; Regulation of IFNG signaling; Regulation of KIT signaling; Antigen activates B Cell Receptor (BCR) leading to generation of seco…	Regulation of toll-like receptor signaling pathway; Prolactin Signaling Pathway; B Cell Receptor Signaling Pathway; T-Cell Receptor and Co-stimulatory Signaling; IL-3 Signaling Pathway; Kit receptor signaling pathway; T-Cell antigen Receptor (TCR) pathway during Staphylococcus aureus infection; VEGFA-VEGFR2 Signaling Pathway; Microglia Pathogen Phagocytosis Pathway; IL-4 Signaling Pathway; Interf…
205	BIN2	4	Q9UBW5	Bridging integrator 2 OS=Homo sapiens OX=9606 GN=BIN2 PE=1 SV=3	cell organization and biogenesis;cellular component movement;response to stimulus;transport	cytoplasm;extracellular;membrane;organelle lumen	protein binding		Neutrophil degranulation	TYROBP Causal Network
206	TBCA	2	O75347	Tubulin-specific chaperone A OS=Homo sapiens OX=9606 GN=TBCA PE=1 SV=3	cell organization and biogenesis;metabolic process	cytoplasm;cytoskeleton	protein binding;RNA binding		Post-chaperonin tubulin folding pathway
207	MATR3	2	P43243	Matrin-3 OS=Homo sapiens OX=9606 GN=MATR3 PE=1 SV=2	defense response;regulation of biological process;response to stimulus	membrane;nucleus	metal ion binding;protein binding;RNA binding;structural molecule activity
208	CACYBP	2	Q9HB71	Calcyclin-binding protein OS=Homo sapiens OX=9606 GN=CACYBP PE=1 SV=2	cell differentiation;regulation of biological process;response to stimulus	cytoplasm;cytosol;nucleus	protein binding	Wnt signaling pathway		Gastric cancer network 2
209	WIPF1	4	O43516	WAS/WASL-interacting protein family member 1 OS=Homo sapiens OX=9606 GN=WIPF1 PE=1 SV=3	cell organization and biogenesis;cellular component movement;regulation of biological process;response to stimulus	cytoplasm;cytoskeleton;cytosol	protein binding	Endocytosis	Regulation of actin dynamics for phagocytic cup formation; RHO GTPases Activate WASPs and WAVEs
210	NECAP2	5	Q9NVZ3	Adaptin ear-binding coat-associated protein 2 OS=Homo sapiens OX=9606 GN=NECAP2 PE=1 SV=1	transport	membrane			Cargo recognition for clathrin-mediated endocytosis
211	YWHAZ	5	P63104	14-3-3 protein zeta/delta OS=Homo sapiens OX=9606 GN=YWHAZ PE=1 SV=1	cell organization and biogenesis;metabolic process;regulation of biological process;response to stimulus;transport	cytoplasm;cytosol;membrane;mitochondrion;nucleus	catalytic activity;protein binding;RNA binding	Hepatitis B; Cell cycle; Epstein-Barr virus infection; Viral carcinogenesis; Oocyte meiosis; PI3K-Akt signaling pathway; Hippo signaling pathway; Pathogenic Escherichia coli infection	Chk1/Chk2(Cds1) mediated inactivation of Cyclin B:Cdk1 complex; Interleukin-3, 5 and GM-CSF signaling; KSRP (KHSRP) binds and destabilizes mRNA; Activation of BAD and translocation to mitochondria ; GP1b-IX-V activation signalling; Translocation of GLUT4 to the plasma membrane; Rap1 signalling; Deactivation of the beta-catenin transactivating complex; TP53 Regulates Metabolic Genes; RHO GTPases a…	Cell Cycle; Prolactin Signaling Pathway; Pathogenic Escherichia coli infection; Myometrial Relaxation and Contraction Pathways; Calcium Regulation in the Cardiac Cell; Sudden Infant Death Syndrome (SIDS) Susceptibility Pathways
212	NOLC1	2	Q14978	Nucleolar and coiled-body phosphoprotein 1 OS=Homo sapiens OX=9606 GN=NOLC1 PE=1 SV=2	cell organization and biogenesis;metabolic process;regulation of biological process	cytoplasm;nucleus	nucleotide binding;protein binding;RNA binding
213	RPLP2	2	P05387	60S acidic ribosomal protein P2 OS=Homo sapiens OX=9606 GN=RPLP2 PE=1 SV=1	cell organization and biogenesis;metabolic process;transport	cytosol;membrane;ribosome	protein binding;structural molecule activity	Ribosome	Peptide chain elongation; Eukaryotic Translation Termination; Viral mRNA Translation; L13a-mediated translational silencing of Ceruloplasmin expression; Nonsense Mediated Decay (NMD) independent of the Exon Junction Complex (EJC); Selenocysteine synthesis; Nonsense Mediated Decay (NMD) enhanced by the Exon Junction Complex (EJC); GTP hydrolysis and joining of the 60S ribosomal subunit; Major path…	Cytoplasmic Ribosomal Proteins
214	MCM7	2	P33993	DNA replication licensing factor MCM7 OS=Homo sapiens OX=9606 GN=MCM7 PE=1 SV=4	cell proliferation;metabolic process;regulation of biological process;response to stimulus	chromosome;cytosol;membrane;nucleus	catalytic activity;DNA binding;nucleotide binding;protein binding	DNA replication; Cell cycle	M/G1 Transition; Assembly of the pre-replicative complex; Unwinding of DNA; Regulation of DNA replication; Activation of ATR in response to replication stress; Activation of the pre-replicative complex; Orc1 removal from chromatin; Removal of licensing factors from origins	miRNA Regulation of DNA Damage Response; Cell Cycle; Retinoblastoma (RB) in Cancer; G1 to S cell cycle control; DNA Replication
215	FLNA	5	P21333	Filamin-A OS=Homo sapiens OX=9606 GN=FLNA PE=1 SV=4	cell organization and biogenesis;cellular component movement;metabolic process;regulation of biological process;response to stimulus;transport	cytoplasm;cytoskeleton;cytosol;extracellular;membrane;nucleus	protein binding;RNA binding;signal transducer activity	Proteoglycans in cancer; MAPK signaling pathway; Salmonella infection; Focal adhesion	Platelet degranulation ; RHO GTPases activate PAKs; Cell-extracellular matrix interactions; GP1b-IX-V activation signalling	Androgen receptor signaling pathway; Prolactin Signaling Pathway; Focal Adhesion; Hypothesized Pathways in Pathogenesis of Cardiovascular Disease; MAPK Signaling Pathway; IL-4 Signaling Pathway
216	RPL19	2	P84098	60S ribosomal protein L19 OS=Homo sapiens OX=9606 GN=RPL19 PE=1 SV=1	cell organization and biogenesis;metabolic process;transport	cytosol;membrane;ribosome	protein binding;RNA binding;structural molecule activity	Ribosome	Peptide chain elongation; Eukaryotic Translation Termination; Viral mRNA Translation; L13a-mediated translational silencing of Ceruloplasmin expression; Nonsense Mediated Decay (NMD) independent of the Exon Junction Complex (EJC); Selenocysteine synthesis; Nonsense Mediated Decay (NMD) enhanced by the Exon Junction Complex (EJC); GTP hydrolysis and joining of the 60S ribosomal subunit; Major path…	Cytoplasmic Ribosomal Proteins
217	EEF1G	2	P26641	Elongation factor 1-gamma OS=Homo sapiens OX=9606 GN=EEF1G PE=1 SV=3	metabolic process;response to stimulus	cytoplasm;cytosol;endoplasmic reticulum;membrane;nucleus	catalytic activity;protein binding;RNA binding	Legionellosis	Eukaryotic Translation Elongation	Translation Factors
218	NAGK	4	Q9UJ70	N-acetyl-D-glucosamine kinase OS=Homo sapiens OX=9606 GN=NAGK PE=1 SV=4	metabolic process	cytosol	catalytic activity;nucleotide binding;protein binding	Amino sugar and nucleotide sugar metabolism; Metabolic pathways	Synthesis of UDP-N-acetyl-glucosamine
219	ZNF570	2	Q96NI8	Zinc finger protein 570 OS=Homo sapiens OX=9606 GN=ZNF570 PE=2 SV=1	metabolic process;regulation of biological process	nucleus	DNA binding;metal ion binding		Generic Transcription Pathway
220	SNRPD2	2	P62316	Small nuclear ribonucleoprotein Sm D2 OS=Homo sapiens OX=9606 GN=SNRPD2 PE=1 SV=1	cell organization and biogenesis;metabolic process;transport	cytoplasm;cytosol;nucleus;spliceosomal complex	protein binding;RNA binding	Spliceosome	snRNP Assembly; mRNA Splicing - Major Pathway; mRNA Splicing - Minor Pathway	mRNA Processing
221	FAM107B	3	Q9H098	Protein FAM107B OS=Homo sapiens OX=9606 GN=FAM107B PE=1 SV=1
222	RAC2	5	P15153	Ras-related C3 botulinum toxin substrate 2 OS=Homo sapiens OX=9606 GN=RAC2 PE=1 SV=1	cell organization and biogenesis;regulation of biological process;response to stimulus	cytoplasm;cytosol;membrane	catalytic activity;enzyme regulator activity;nucleotide binding;protein binding	Pancreatic cancer; Adherens junction; Wnt signaling pathway; Chemokine signaling pathway; Colorectal cancer; Viral myocarditis; VEGF signaling pathway; Leukocyte transendothelial migration; Choline metabolism in cancer; Axon guidance; Pathways in cancer; Ras signaling pathway; MAPK signaling pathway; Sphingolipid signaling pathway; B cell receptor signaling pathway; cAMP signaling pathway; Fc gam…	G alpha (12/13) signalling events; GPVI-mediated activation cascade; Sema4D induced cell migration and growth-cone collapse; Rho GTPase cycle; PCP/CE pathway; RHO GTPases Activate NADPH Oxidases	Integrin-mediated Cell Adhesion; RalA downstream regulated genes; B Cell Receptor Signaling Pathway; Focal Adhesion; MAPK Signaling Pathway; Chemokine signaling pathway; Microglia Pathogen Phagocytosis Pathway; Insulin Signaling; Regulation of Actin Cytoskeleton; DNA Damage Response (only ATM dependent)
223	CECR1; ADA2	5	Q9NZK5	Adenosine deaminase 2 OS=Homo sapiens OX=9606 GN=ADA2 PE=1 SV=2	development;metabolic process;regulation of biological process;transport	cytosol;extracellular;organelle lumen	catalytic activity;metal ion binding;protein binding	Metabolic pathways; Purine metabolism	Surfactant metabolism; Neutrophil degranulation
224	SLC25A5	2	P05141	ADP/ATP translocase 2 OS=Homo sapiens OX=9606 GN=SLC25A5 PE=1 SV=7	regulation of biological process;transport	membrane;mitochondrion;nucleus	protein binding;RNA binding;transporter activity	Calcium signaling pathway; HTLV-I infection; cGMP-PKG signaling pathway; Parkinson's disease; Huntington's disease	Vpr-mediated induction of apoptosis by mitochondrial outer membrane permeabilization; Regulation of insulin secretion	Electron Transport Chain
225	RPS27	2	P42677	40S ribosomal protein S27 OS=Homo sapiens OX=9606 GN=RPS27 PE=1 SV=3	cell organization and biogenesis;cell proliferation;metabolic process;transport	cytosol;nucleus;ribosome	DNA binding;metal ion binding;protein binding;RNA binding;structural molecule activity	Ribosome	Peptide chain elongation; Viral mRNA Translation; Formation of the ternary complex, and subsequently, the 43S complex; GTP hydrolysis and joining of the 60S ribosomal subunit; Ribosomal scanning and start codon recognition; Separation of Sister Chromatids; SRP-dependent cotranslational protein targeting to membrane; Eukaryotic Translation Termination; L13a-mediated translational silencing of Ceru…	Cytoplasmic Ribosomal Proteins
226	SOD1	1	P00441	Superoxide dismutase [Cu-Zn] OS=Homo sapiens OX=9606 GN=SOD1 PE=1 SV=2	cell organization and biogenesis;cellular component movement;cellular homeostasis;metabolic process;regulation of biological process;response to stimulus;transport	cytoplasm;cytosol;extracellular;membrane;mitochondrion;nucleus;organelle lumen;vacuole	antioxidant activity;catalytic activity;metal ion binding;protein binding	Longevity regulating pathway - multiple species; Prion diseases; Amyotrophic lateral sclerosis (ALS); Huntington's disease; Peroxisome	Platelet degranulation ; Gene and protein expression by JAK-STAT signaling after Interleukin-12 stimulation; Interleukin-12 family signaling; Detoxification of Reactive Oxygen Species	Selenium Micronutrient Network; Vitamin B12 Metabolism; Folate Metabolism; AGE/RAGE pathway; Dopamine metabolism; Amyotrophic lateral sclerosis (ALS); Copper homeostasis; Association Between Physico-Chemical Features and Toxicity Associated Pathways; One carbon metabolism and related pathways; Oxidative Stress
227	PCMT1	4	P22061	Protein-L-isoaspartate(D-aspartate) O-methyltransferase OS=Homo sapiens OX=9606 GN=PCMT1 PE=1 SV=4	metabolic process	cytoplasm;cytosol	catalytic activity;protein binding		Protein repair
228	RAB1A	5	P62820	Ras-related protein Rab-1A OS=Homo sapiens OX=9606 GN=RAB1A PE=1 SV=3	cell organization and biogenesis;cellular component movement;defense response;metabolic process;regulation of biological process;response to stimulus;transport	cytoplasm;cytosol;endoplasmic reticulum;endosome;Golgi;membrane	catalytic activity;nucleotide binding;protein binding	Legionellosis	COPI-dependent Golgi-to-ER retrograde traffic; COPII (Coat Protein 2) Mediated Vesicle Transport; COPI-mediated anterograde transport; Golgi Cisternae Pericentriolar Stack Reorganization; RAB GEFs exchange GTP for GDP on RABs; RAB geranylgeranylation
229	RPS17; RPS17L	2	P08708	40S ribosomal protein S17 OS=Homo sapiens OX=9606 GN=RPS17 PE=1 SV=2	cell organization and biogenesis;metabolic process;transport	cytosol;membrane;ribosome	RNA binding;structural molecule activity	Ribosome	Peptide chain elongation; Eukaryotic Translation Termination; Viral mRNA Translation; Formation of the ternary complex, and subsequently, the 43S complex; L13a-mediated translational silencing of Ceruloplasmin expression; Selenocysteine synthesis; Nonsense Mediated Decay (NMD) independent of the Exon Junction Complex (EJC); Nonsense Mediated Decay (NMD) enhanced by the Exon Junction Complex (EJC)…	Cytoplasmic Ribosomal Proteins
230	MYL12B; MYL12A	4	O14950	Myosin regulatory light chain 12B OS=Homo sapiens OX=9606 GN=MYL12B PE=1 SV=2	regulation of biological process;response to stimulus	cytosol	metal ion binding;protein binding	Platelet activation; Tight junction; Regulation of actin cytoskeleton; Leukocyte transendothelial migration; Focal adhesion	RHO GTPases activate PAKs; EPHA-mediated growth cone collapse; RHO GTPases Activate ROCKs; Sema4D induced cell migration and growth-cone collapse; Smooth Muscle Contraction; RHO GTPases activate CIT; RHO GTPases activate PKNs	Human Thyroid Stimulating Hormone (TSH) signaling pathway
231	EEF1B2	2	P24534	Elongation factor 1-beta OS=Homo sapiens OX=9606 GN=EEF1B2 PE=1 SV=3	metabolic process;response to stimulus	cytoplasm;cytosol;endoplasmic reticulum;nucleus	protein binding;RNA binding		Eukaryotic Translation Elongation	Translation Factors
232	ATP6V1G1	4	O75348	V-type proton ATPase subunit G 1 OS=Homo sapiens OX=9606 GN=ATP6V1G1 PE=1 SV=3	cellular homeostasis;regulation of biological process;response to stimulus;transport	cytosol;membrane	catalytic activity;protein binding;transporter activity	Phagosome; Synaptic vesicle cycle; Metabolic pathways; mTOR signaling pathway; Collecting duct acid secretion; Vibrio cholerae infection; Rheumatoid arthritis; Epithelial cell signaling in Helicobacter pylori infection; Oxidative phosphorylation	Transferrin endocytosis and recycling; ROS, RNS production in phagocytes; Ion channel transport; Insulin receptor recycling	Osteoclast Signaling
233	RPS16	2	P62249	40S ribosomal protein S16 OS=Homo sapiens OX=9606 GN=RPS16 PE=1 SV=2	cell organization and biogenesis;metabolic process;transport	cytosol;membrane;ribosome	protein binding;RNA binding;structural molecule activity	Ribosome	Peptide chain elongation; Eukaryotic Translation Termination; Viral mRNA Translation; Formation of the ternary complex, and subsequently, the 43S complex; L13a-mediated translational silencing of Ceruloplasmin expression; Selenocysteine synthesis; Nonsense Mediated Decay (NMD) independent of the Exon Junction Complex (EJC); Nonsense Mediated Decay (NMD) enhanced by the Exon Junction Complex (EJC)…	Cytoplasmic Ribosomal Proteins
234	HNRNPA2B1	2	P22626	Heterogeneous nuclear ribonucleoproteins A2/B1 OS=Homo sapiens OX=9606 GN=HNRNPA2B1 PE=1 SV=2	metabolic process;regulation of biological process;response to stimulus;transport	cytoplasm;extracellular;membrane;nucleus;spliceosomal complex	DNA binding;protein binding;RNA binding		Gene and protein expression by JAK-STAT signaling after Interleukin-12 stimulation; Interleukin-12 family signaling; mRNA Splicing - Major Pathway	mRNA Processing
235	GPX1	4	P07203	Glutathione peroxidase 1 OS=Homo sapiens OX=9606 GN=GPX1 PE=1 SV=4	cell death;cell differentiation;cell proliferation;cellular component movement;cellular homeostasis;metabolic process;regulation of biological process;response to stimulus	cytoplasm;cytosol;mitochondrion;organelle lumen	antioxidant activity;catalytic activity;protein binding	Amyotrophic lateral sclerosis (ALS); Huntington's disease; Thyroid hormone synthesis; Glutathione metabolism; Arachidonic acid metabolism	Synthesis of 12-eicosatetraenoic acid derivatives; Synthesis of 15-eicosatetraenoic acid derivatives; Detoxification of Reactive Oxygen Species; Synthesis of 5-eicosatetraenoic acids; Purine catabolism	Glutathione metabolism; Selenium Micronutrient Network; Folate Metabolism; Amyotrophic lateral sclerosis (ALS); Selenium Metabolism and Selenoproteins; Association Between Physico-Chemical Features and Toxicity Associated Pathways; One carbon metabolism and related pathways; TYROBP Causal Network; Oxidative Stress
236	PSMB10	2	P40306	Proteasome subunit beta type-10 OS=Homo sapiens OX=9606 GN=PSMB10 PE=1 SV=1	metabolic process;regulation of biological process;response to stimulus;transport	cytoplasm;cytosol;nucleus;proteasome	catalytic activity;protein binding	Proteasome	Regulation of RAS by GAPs; CDT1 association with the CDC6:ORC:origin complex; Downstream TCR signaling; UCH proteinases; NIK-->noncanonical NF-kB signaling; Hh mutants that don't undergo autocatalytic processing are degraded by ERAD; SCF-beta-TrCP mediated degradation of Emi1; Cross-presentation of soluble exogenous antigens (endosomes); Separation of Sister Chromatids; Vpu mediated degradation o…	Proteasome Degradation
237	GLO1	2	Q04760	Lactoylglutathione lyase OS=Homo sapiens OX=9606 GN=GLO1 PE=1 SV=4	cell differentiation;metabolic process;regulation of biological process	cytoplasm;cytosol;membrane;nucleus	catalytic activity;metal ion binding	Pyruvate metabolism	Pyruvate metabolism
238	DOK3	5	Q7L591	Docking protein 3 OS=Homo sapiens OX=9606 GN=DOK3 PE=1 SV=2	transport	cytoplasm;membrane	protein binding		Neutrophil degranulation
239	DDX39A	2	O00148	ATP-dependent RNA helicase DDX39A OS=Homo sapiens OX=9606 GN=DDX39A PE=1 SV=2	metabolic process;regulation of biological process;response to stimulus;transport	cytoplasm;membrane;nucleus;spliceosomal complex	catalytic activity;nucleotide binding;protein binding;RNA binding		Cleavage of Growing Transcript in the Termination Region ; Transport of Mature mRNA derived from an Intron-Containing Transcript; mRNA 3'-end processing
240	RPL10A	2	P62906	60S ribosomal protein L10a OS=Homo sapiens OX=9606 GN=RPL10A PE=1 SV=2	cell organization and biogenesis;metabolic process;response to stimulus;transport	cytosol;membrane;nucleus;ribosome	protein binding;RNA binding;structural molecule activity	Ribosome	Peptide chain elongation; Eukaryotic Translation Termination; Viral mRNA Translation; L13a-mediated translational silencing of Ceruloplasmin expression; Nonsense Mediated Decay (NMD) independent of the Exon Junction Complex (EJC); Selenocysteine synthesis; Nonsense Mediated Decay (NMD) enhanced by the Exon Junction Complex (EJC); GTP hydrolysis and joining of the 60S ribosomal subunit; Major path…	Cytoplasmic Ribosomal Proteins
241	SMCHD1	1	A6NHR9	Structural maintenance of chromosomes flexible hinge domain-containing protein 1 OS=Homo sapiens OX=9606 GN=SMCHD1 PE=1 SV=2	cell organization and biogenesis;regulation of biological process	chromosome	catalytic activity;nucleotide binding;protein binding
242	EHD1	4	Q9H4M9	EH domain-containing protein 1 OS=Homo sapiens OX=9606 GN=EHD1 PE=1 SV=2	cell organization and biogenesis;coagulation;regulation of biological process;response to stimulus;transport	endosome;membrane	metal ion binding;nucleotide binding;protein binding	Endocytosis	Factors involved in megakaryocyte development and platelet production	Insulin Signaling
243	SFPQ	2	P23246	Splicing factor, proline- and glutamine-rich OS=Homo sapiens OX=9606 GN=SFPQ PE=1 SV=2	cell organization and biogenesis;defense response;metabolic process;regulation of biological process;response to stimulus	chromosome;cytoplasm;nucleus	DNA binding;protein binding;RNA binding		PTK6 Regulates Proteins Involved in RNA Processing	mRNA Processing
244	RPL10	2	P27635	60S ribosomal protein L10 OS=Homo sapiens OX=9606 GN=RPL10 PE=1 SV=4	cell organization and biogenesis;metabolic process;regulation of biological process;transport	cytosol;endoplasmic reticulum;membrane;nucleus;ribosome	protein binding;RNA binding;structural molecule activity;translation regulator activity	Ribosome	Peptide chain elongation; Eukaryotic Translation Termination; Viral mRNA Translation; L13a-mediated translational silencing of Ceruloplasmin expression; Nonsense Mediated Decay (NMD) independent of the Exon Junction Complex (EJC); Selenocysteine synthesis; Nonsense Mediated Decay (NMD) enhanced by the Exon Junction Complex (EJC); GTP hydrolysis and joining of the 60S ribosomal subunit; Major path…	Cytoplasmic Ribosomal Proteins
245	NAA10	1	P41227	N-alpha-acetyltransferase 10 OS=Homo sapiens OX=9606 GN=NAA10 PE=1 SV=1	cell organization and biogenesis;metabolic process;regulation of biological process	cytoplasm;cytosol;membrane;nucleus;ribosome	catalytic activity;protein binding
246	RPL35A	2	P18077	60S ribosomal protein L35a OS=Homo sapiens OX=9606 GN=RPL35A PE=1 SV=2	cell organization and biogenesis;metabolic process;transport	cytosol;membrane;ribosome	protein binding;RNA binding;structural molecule activity	Ribosome	Peptide chain elongation; Eukaryotic Translation Termination; Viral mRNA Translation; L13a-mediated translational silencing of Ceruloplasmin expression; Nonsense Mediated Decay (NMD) independent of the Exon Junction Complex (EJC); Selenocysteine synthesis; Nonsense Mediated Decay (NMD) enhanced by the Exon Junction Complex (EJC); GTP hydrolysis and joining of the 60S ribosomal subunit; Major path…	Cytoplasmic Ribosomal Proteins
247	SQRDL; SQOR	4	Q9Y6N5	Sulfide:quinone oxidoreductase, mitochondrial OS=Homo sapiens OX=9606 GN=SQOR PE=1 SV=1	metabolic process	membrane;mitochondrion	catalytic activity	Sulfur metabolism	Sulfide oxidation to sulfate
248	RPL28	2	P46779	60S ribosomal protein L28 OS=Homo sapiens OX=9606 GN=RPL28 PE=1 SV=3	cell organization and biogenesis;metabolic process;regulation of biological process;transport	cytosol;membrane;ribosome	protein binding;RNA binding;structural molecule activity	Ribosome	Peptide chain elongation; Eukaryotic Translation Termination; Viral mRNA Translation; L13a-mediated translational silencing of Ceruloplasmin expression; Nonsense Mediated Decay (NMD) independent of the Exon Junction Complex (EJC); Selenocysteine synthesis; Nonsense Mediated Decay (NMD) enhanced by the Exon Junction Complex (EJC); GTP hydrolysis and joining of the 60S ribosomal subunit; Major path…	Cytoplasmic Ribosomal Proteins
249	RAB3D	4	O95716	Ras-related protein Rab-3D OS=Homo sapiens OX=9606 GN=RAB3D PE=1 SV=1	metabolic process;regulation of biological process;response to stimulus;transport	membrane;mitochondrion	catalytic activity;nucleotide binding;protein binding	Pancreatic secretion	Neutrophil degranulation; RAB geranylgeranylation
250	DPYSL2	4	Q16555	Dihydropyrimidinase-related protein 2 OS=Homo sapiens OX=9606 GN=DPYSL2 PE=1 SV=1	cell differentiation;cell organization and biogenesis;cellular component movement;development;metabolic process;regulation of biological process;response to stimulus;transport	cytoplasm;cytoskeleton;cytosol;membrane	catalytic activity;protein binding	Axon guidance	Recycling pathway of L1; CRMPs in Sema3A signaling	Regulation of Microtubule Cytoskeleton; Brain-Derived Neurotrophic Factor (BDNF) signaling pathway
251	RPL32	2	P62910	60S ribosomal protein L32 OS=Homo sapiens OX=9606 GN=RPL32 PE=1 SV=2	cell organization and biogenesis;metabolic process;response to stimulus;transport	cytosol;membrane;ribosome	RNA binding;structural molecule activity	Ribosome	Peptide chain elongation; Eukaryotic Translation Termination; Viral mRNA Translation; L13a-mediated translational silencing of Ceruloplasmin expression; Nonsense Mediated Decay (NMD) independent of the Exon Junction Complex (EJC); Selenocysteine synthesis; Nonsense Mediated Decay (NMD) enhanced by the Exon Junction Complex (EJC); GTP hydrolysis and joining of the 60S ribosomal subunit; Major path…	Cytoplasmic Ribosomal Proteins
252	RNASE2	5	P10153	Non-secretory ribonuclease OS=Homo sapiens OX=9606 GN=RNASE2 PE=1 SV=2	defense response;metabolic process;response to stimulus;transport	extracellular;organelle lumen;vacuole	catalytic activity		Neutrophil degranulation
253	WDR1	4	O75083	WD repeat-containing protein 1 OS=Homo sapiens OX=9606 GN=WDR1 PE=1 SV=4	cell differentiation;cell organization and biogenesis;cellular component movement;metabolic process;regulation of biological process;transport	cytoplasm;cytoskeleton;cytosol;extracellular	protein binding		Platelet degranulation	Hypertrophy Model
254	GLRX	4	P35754	Glutaredoxin-1 OS=Homo sapiens OX=9606 GN=GLRX PE=1 SV=2	cellular homeostasis;metabolic process;regulation of biological process;transport	cytoplasm;cytosol;mitochondrion;nucleus	catalytic activity;protein binding		Interconversion of nucleotide di- and triphosphates	One Carbon Metabolism
255	CCT4	2	P50991	T-complex protein 1 subunit delta OS=Homo sapiens OX=9606 GN=CCT4 PE=1 SV=4	metabolic process;regulation of biological process;transport	cytoplasm;cytoskeleton;cytosol	nucleotide binding;protein binding;RNA binding		BBSome-mediated cargo-targeting to cilium; Prefoldin mediated transfer of substrate to CCT/TriC; Cooperation of PDCL (PhLP1) and TRiC/CCT in G-protein beta folding; Association of TriC/CCT with target proteins during biosynthesis; Formation of tubulin folding intermediates by CCT/TriC; Folding of actin by CCT/TriC
256	FAM129A	5	Q9BZQ8	Protein Niban 1 OS=Homo sapiens OX=9606 GN=NIBAN1 PE=1 SV=1	regulation of biological process;response to stimulus	cytoplasm;cytosol;membrane	protein binding
257	RPL23A	2	P62750	60S ribosomal protein L23a OS=Homo sapiens OX=9606 GN=RPL23A PE=1 SV=1	cell organization and biogenesis;cell proliferation;metabolic process;transport	cytoplasm;cytosol;nucleus;ribosome	protein binding;RNA binding;structural molecule activity	Ribosome	Peptide chain elongation; Eukaryotic Translation Termination; Viral mRNA Translation; L13a-mediated translational silencing of Ceruloplasmin expression; Nonsense Mediated Decay (NMD) independent of the Exon Junction Complex (EJC); Selenocysteine synthesis; Nonsense Mediated Decay (NMD) enhanced by the Exon Junction Complex (EJC); GTP hydrolysis and joining of the 60S ribosomal subunit; Major path…	Cytoplasmic Ribosomal Proteins
258	RUVBL2	2	Q9Y230	RuvB-like 2 OS=Homo sapiens OX=9606 GN=RUVBL2 PE=1 SV=3	cell organization and biogenesis;metabolic process;regulation of biological process;response to stimulus	cytoplasm;cytosol;membrane;nucleus	catalytic activity;DNA binding;nucleotide binding;protein binding		HATs acetylate histones; Telomere Extension By Telomerase
259	CSTB	4	P04080	Cystatin-B OS=Homo sapiens OX=9606 GN=CSTB PE=1 SV=2	regulation of biological process;response to stimulus;transport	cytoplasm;cytosol;extracellular;nucleus;organelle lumen	enzyme regulator activity;protein binding;RNA binding		Neutrophil degranulation
260	P08575	4	P08575	Receptor-type tyrosine-protein phosphatase C OS=Homo sapiens OX=9606 GN=PTPRC PE=1 SV=3
261	H2AFY	2	O75367	Core histone macro-H2A.1 OS=Homo sapiens OX=9606 GN=MACROH2A1 PE=1 SV=4	cell organization and biogenesis;regulation of biological process	chromosome;nucleus	DNA binding;enzyme regulator activity;protein binding	Alcoholism; Systemic lupus erythematosus		H19 action Rb-E2F1 signaling and CDK-beta-catenin activity
262	STXBP2	4	Q15833	Syntaxin-binding protein 2 OS=Homo sapiens OX=9606 GN=STXBP2 PE=1 SV=2	regulation of biological process;transport	cytosol;extracellular;membrane;vacuole	protein binding		Platelet degranulation ; Other interleukin signaling	Insulin Signaling
263	CORO1C	4	Q9ULV4	Coronin-1C OS=Homo sapiens OX=9606 GN=CORO1C PE=1 SV=1	cell organization and biogenesis;cellular component movement;regulation of biological process;response to stimulus;transport	cytoplasm;cytoskeleton;membrane	protein binding
264	HNRNPK	2	P61978-2	Isoform 2 of Heterogeneous nuclear ribonucleoprotein K OS=Homo sapiens OX=9606 GN=HNRNPK	metabolic process;regulation of biological process;response to stimulus	cytoplasm;membrane;nucleus;spliceosomal complex	DNA binding;protein binding;RNA binding			mRNA Processing
265	RHOG	5	P84095	Rho-related GTP-binding protein RhoG OS=Homo sapiens OX=9606 GN=RHOG PE=1 SV=1	cell organization and biogenesis;cellular component movement;regulation of biological process;response to stimulus;transport	cytosol;membrane	catalytic activity;nucleotide binding;protein binding	Bacterial invasion of epithelial cells; Shigellosis; Salmonella infection	G alpha (12/13) signalling events; Neutrophil degranulation; RHO GTPases activate KTN1; GPVI-mediated activation cascade; Sema4D induced cell migration and growth-cone collapse; Rho GTPase cycle	Brain-Derived Neurotrophic Factor (BDNF) signaling pathway
266	ATP6V1H	4	Q9UI12	V-type proton ATPase subunit H OS=Homo sapiens OX=9606 GN=ATP6V1H PE=1 SV=1	cellular homeostasis;regulation of biological process;response to stimulus;transport	cytosol;membrane	catalytic activity;enzyme regulator activity;protein binding;transporter activity	Epithelial cell signaling in Helicobacter pylori infection; Oxidative phosphorylation; Tuberculosis; Synaptic vesicle cycle; Vibrio cholerae infection; Phagosome; Rheumatoid arthritis; Metabolic pathways; mTOR signaling pathway; Lysosome	ROS, RNS production in phagocytes; Ion channel transport; Insulin receptor recycling; Transferrin endocytosis and recycling; Nef Mediated CD8 Down-regulation; Nef Mediated CD4 Down-regulation
267	CTSA	3	P10619	Lysosomal protective protein OS=Homo sapiens OX=9606 GN=CTSA PE=1 SV=2	metabolic process;regulation of biological process;transport	endoplasmic reticulum;extracellular;membrane;organelle lumen;vacuole	catalytic activity;enzyme regulator activity	Lysosome; Renin-angiotensin system	Sialic acid metabolism; Neutrophil degranulation; Glycosphingolipid metabolism; MHC class II antigen presentation
268	RPL3	2	P39023	60S ribosomal protein L3 OS=Homo sapiens OX=9606 GN=RPL3 PE=1 SV=2	cell organization and biogenesis;metabolic process;response to stimulus;transport	cytoplasm;cytosol;nucleus;ribosome	protein binding;RNA binding;structural molecule activity	Ribosome	Peptide chain elongation; Eukaryotic Translation Termination; Viral mRNA Translation; L13a-mediated translational silencing of Ceruloplasmin expression; Nonsense Mediated Decay (NMD) independent of the Exon Junction Complex (EJC); Selenocysteine synthesis; Nonsense Mediated Decay (NMD) enhanced by the Exon Junction Complex (EJC); GTP hydrolysis and joining of the 60S ribosomal subunit; Major path…	Cytoplasmic Ribosomal Proteins
269	FTL	4	P02792	Ferritin light chain OS=Homo sapiens OX=9606 GN=FTL PE=1 SV=2	cellular homeostasis;transport	cytosol;extracellular;membrane;organelle lumen;vacuole	metal ion binding;protein binding	Mineral absorption	Neutrophil degranulation; Golgi Associated Vesicle Biogenesis; Iron uptake and transport; Scavenging by Class A Receptors	NRF2 pathway
270	GNB1	4	P62873	Guanine nucleotide-binding protein G(I)/G(S)/G(T) subunit beta-1 OS=Homo sapiens OX=9606 GN=GNB1 PE=1 SV=3	cell death;cell organization and biogenesis;cell proliferation;cellular homeostasis;metabolic process;regulation of biological process;response to stimulus	cytosol;membrane	catalytic activity;protein binding;signal transducer activity	Alcoholism; Pathways in cancer; Olfactory transduction; PI3K-Akt signaling pathway; Serotonergic synapse; Ras signaling pathway; Retrograde endocannabinoid signaling; Circadian entrainment; Phototransduction; Cholinergic synapse; Chemokine signaling pathway; GABAergic synapse; Morphine addiction; Glutamatergic synapse; Dopaminergic synapse	G alpha (z) signalling events; Activation of G protein gated Potassium channels; Cooperation of PDCL (PhLP1) and TRiC/CCT in G-protein beta folding; Glucagon-type ligand receptors; Thromboxane signalling through TP receptor; ADP signalling through P2Y purinoceptor 1; Olfactory Signaling Pathway; G beta:gamma signalling through PI3Kgamma; Vasopressin regulates renal water homeostasis via Aquaporin…	Nicotine Activity on Dopaminergic Neurons; Human Thyroid Stimulating Hormone (TSH) signaling pathway; Corticotropin-releasing hormone signaling pathway; Myometrial Relaxation and Contraction Pathways; G Protein Signaling Pathways; Chemokine signaling pathway; Focal Adhesion-PI3K-Akt-mTOR-signaling pathway; Calcium Regulation in the Cardiac Cell; Estrogen signaling pathway
271	FERMT3	5	Q86UX7	Fermitin family homolog 3 OS=Homo sapiens OX=9606 GN=FERMT3 PE=1 SV=1	cell organization and biogenesis;regulation of biological process;response to stimulus;transport	extracellular;membrane;organelle lumen	protein binding	Platelet activation	Platelet degranulation
272	CLIC1	5	O00299	Chloride intracellular channel protein 1 OS=Homo sapiens OX=9606 GN=CLIC1 PE=1 SV=4	metabolic process;regulation of biological process;response to stimulus;transport	cytoplasm;membrane;mitochondrion;nucleus	catalytic activity;protein binding;transporter activity
273	FAM49B	4	Q9NUQ9	CYFIP-related Rac1 interactor B OS=Homo sapiens OX=9606 GN=CYRIB PE=1 SV=1	regulation of biological process;transport	extracellular;membrane;organelle lumen	protein binding		Platelet degranulation
274	PKM_P14618-2	5	P14618-2	Isoform M1 of Pyruvate kinase PKM OS=Homo sapiens OX=9606 GN=PKM	cell death;cell organization and biogenesis;metabolic process;response to stimulus;transport	cytoplasm;cytosol;extracellular;mitochondrion;nucleus;organelle lumen	catalytic activity;metal ion binding;nucleotide binding;protein binding;RNA binding		Glycolysis	Photodynamic therapy-induced HIF-1 survival signaling; Amino Acid metabolism; Glycolysis and Gluconeogenesis
275	PA2G4	2	Q9UQ80	Proliferation-associated protein 2G4 OS=Homo sapiens OX=9606 GN=PA2G4 PE=1 SV=3	cell proliferation;metabolic process;regulation of biological process;transport	cytoplasm;extracellular;membrane;nucleus;organelle lumen	DNA binding;protein binding;RNA binding		Neutrophil degranulation
276	SSR3	2	Q9UNL2	Translocon-associated protein subunit gamma OS=Homo sapiens OX=9606 GN=SSR3 PE=1 SV=1	cell organization and biogenesis;transport	endoplasmic reticulum;membrane		Protein processing in endoplasmic reticulum	SRP-dependent cotranslational protein targeting to membrane
277	CD97; ADGRE5	5	P48960	Adhesion G protein-coupled receptor E5 OS=Homo sapiens OX=9606 GN=ADGRE5 PE=1 SV=4	cell communication;cellular component movement;defense response;regulation of biological process;response to stimulus;transport	cell surface;extracellular;membrane	metal ion binding;protein binding;receptor activity;signal transducer activity		Neutrophil degranulation; Class B/2 (Secretin family receptors)	GPCRs, Class B Secretin-like
278	GNB2	4	P62879	Guanine nucleotide-binding protein G(I)/G(S)/G(T) subunit beta-2 OS=Homo sapiens OX=9606 GN=GNB2 PE=1 SV=3	metabolic process;regulation of biological process;response to stimulus	cytoplasm;cytosol;membrane	catalytic activity;protein binding;signal transducer activity	GABAergic synapse; Morphine addiction; Serotonergic synapse; PI3K-Akt signaling pathway; Ras signaling pathway; Retrograde endocannabinoid signaling; Circadian entrainment; Dopaminergic synapse; Cholinergic synapse; Alcoholism; Pathways in cancer; Glutamatergic synapse; Chemokine signaling pathway	G alpha (z) signalling events; Activation of G protein gated Potassium channels; Cooperation of PDCL (PhLP1) and TRiC/CCT in G-protein beta folding; Glucagon-type ligand receptors; Thromboxane signalling through TP receptor; ADP signalling through P2Y purinoceptor 1; G beta:gamma signalling through PI3Kgamma; Vasopressin regulates renal water homeostasis via Aquaporins; G-protein activation; Inhi…	Corticotropin-releasing hormone signaling pathway; Myometrial Relaxation and Contraction Pathways; G Protein Signaling Pathways; Chemokine signaling pathway; Focal Adhesion-PI3K-Akt-mTOR-signaling pathway; Calcium Regulation in the Cardiac Cell
279	PDIA6	3	Q15084	Protein disulfide-isomerase A6 OS=Homo sapiens OX=9606 GN=PDIA6 PE=1 SV=1	cellular homeostasis;metabolic process;regulation of biological process;response to stimulus;transport	cytosol;endoplasmic reticulum;membrane;organelle lumen	catalytic activity;protein binding	Protein processing in endoplasmic reticulum	Post-translational protein phosphorylation; Regulation of Insulin-like Growth Factor (IGF) transport and uptake by Insulin-like Growth Factor Binding Proteins (IGFBPs); XBP1(S) activates chaperone genes	Photodynamic therapy-induced unfolded protein response
280	AZU1	3	P20160	Azurocidin OS=Homo sapiens OX=9606 GN=AZU1 PE=1 SV=3	cellular component movement;defense response;metabolic process;regulation of biological process;response to stimulus;transport	extracellular;membrane;organelle lumen;vacuole	catalytic activity;protein binding		Neutrophil degranulation
281	RPS27L	2	Q71UM5	40S ribosomal protein S27-like OS=Homo sapiens OX=9606 GN=RPS27L PE=1 SV=3	cell organization and biogenesis;metabolic process;regulation of biological process;response to stimulus	nucleus;ribosome	enzyme regulator activity;metal ion binding;protein binding;RNA binding;structural molecule activity;translation regulator activity	Ribosome	Peptide chain elongation; Eukaryotic Translation Termination; Viral mRNA Translation; Formation of the ternary complex, and subsequently, the 43S complex; L13a-mediated translational silencing of Ceruloplasmin expression; Selenocysteine synthesis; Nonsense Mediated Decay (NMD) independent of the Exon Junction Complex (EJC); Nonsense Mediated Decay (NMD) enhanced by the Exon Junction Complex (EJC)…
282	MAT2B	2	Q9NZL9	Methionine adenosyltransferase 2 subunit beta OS=Homo sapiens OX=9606 GN=MAT2B PE=1 SV=1	metabolic process;regulation of biological process	cytosol;mitochondrion;nucleus	catalytic activity;enzyme regulator activity;protein binding	Metabolic pathways; Cysteine and methionine metabolism; Biosynthesis of amino acids	Ub-specific processing proteases; Methylation	Trans-sulfuration pathway; One Carbon Metabolism; Trans-sulfuration and one carbon metabolism; Methylation Pathways
283	VDAC1	2	P21796	Voltage-dependent anion-selective channel protein 1 OS=Homo sapiens OX=9606 GN=VDAC1 PE=1 SV=2	cell communication;cell death;cell differentiation;defense response;metabolic process;regulation of biological process;response to stimulus;transport	membrane;mitochondrion;nucleus	protein binding;transporter activity	Influenza A; cGMP-PKG signaling pathway; HTLV-I infection; Calcium signaling pathway; Parkinson's disease; Huntington's disease; NOD-like receptor signaling pathway	Mitochondrial calcium ion transport; Ub-specific processing proteases; Mitochondrial protein import; Pink/Parkin Mediated Mitophagy
284	GNS	4	P15586	N-acetylglucosamine-6-sulfatase OS=Homo sapiens OX=9606 GN=GNS PE=1 SV=3	metabolic process;transport	extracellular;organelle lumen;vacuole	catalytic activity;metal ion binding;protein binding	Glycosaminoglycan degradation; Lysosome; Metabolic pathways	Neutrophil degranulation; MPS IIID - Sanfilippo syndrome D; Keratan sulfate degradation; Lysosome Vesicle Biogenesis
285	AP3D1	4	O14617	AP-3 complex subunit delta-1 OS=Homo sapiens OX=9606 GN=AP3D1 PE=1 SV=1	cell organization and biogenesis;cellular component movement;metabolic process;regulation of biological process;transport	cytoplasm;Golgi;membrane	transporter activity	Lysosome
286	HAT1	2	O14929	Histone acetyltransferase type B catalytic subunit OS=Homo sapiens OX=9606 GN=HAT1 PE=1 SV=1	cell organization and biogenesis;metabolic process;regulation of biological process;response to stimulus	cytoplasm;nucleus	catalytic activity;protein binding	Alcoholism	HATs acetylate histones
287	RPS7	2	P62081	40S ribosomal protein S7 OS=Homo sapiens OX=9606 GN=RPS7 PE=1 SV=1	cell organization and biogenesis;metabolic process;regulation of biological process;transport	cytoplasm;cytoskeleton;cytosol;membrane;nucleus;ribosome	protein binding;RNA binding;structural molecule activity	Ribosome	Peptide chain elongation; Eukaryotic Translation Termination; Viral mRNA Translation; Formation of the ternary complex, and subsequently, the 43S complex; L13a-mediated translational silencing of Ceruloplasmin expression; Selenocysteine synthesis; Nonsense Mediated Decay (NMD) independent of the Exon Junction Complex (EJC); Nonsense Mediated Decay (NMD) enhanced by the Exon Junction Complex (EJC)…	Cytoplasmic Ribosomal Proteins
288	TRA2B	2	P62995	Transformer-2 protein homolog beta OS=Homo sapiens OX=9606 GN=TRA2B PE=1 SV=1	cell organization and biogenesis;cellular homeostasis;metabolic process;regulation of biological process;response to stimulus	membrane;nucleus;spliceosomal complex	protein binding;RNA binding	Spliceosome	mRNA Splicing - Major Pathway	mRNA Processing
289	CTSZ	4	Q9UBR2	Cathepsin Z OS=Homo sapiens OX=9606 GN=CTSZ PE=1 SV=1	cell organization and biogenesis;metabolic process;regulation of biological process;transport	cell surface;endoplasmic reticulum;extracellular;membrane;organelle lumen;vacuole	catalytic activity;protein binding	Apoptosis; Lysosome	Metabolism of Angiotensinogen to Angiotensins; Neutrophil degranulation; Cargo concentration in the ER; COPII (Coat Protein 2) Mediated Vesicle Transport; Lysosome Vesicle Biogenesis
290	B2M	2	P61769	Beta-2-microglobulin OS=Homo sapiens OX=9606 GN=B2M PE=1 SV=1	cell differentiation;defense response;metabolic process;regulation of biological process;response to stimulus;transport	cell surface;cytosol;extracellular;Golgi;membrane;organelle lumen	protein binding	Antigen processing and presentation	DAP12 signaling; Neutrophil degranulation; Endosomal/Vacuolar pathway; Immunoregulatory interactions between a Lymphoid and a non-Lymphoid cell; Interferon gamma signaling; Amyloid fiber formation; Antigen Presentation: Folding, assembly and peptide loading of class I MHC; ER-Phagosome pathway; Nef mediated downregulation of MHC class I complex cell surface expression
291	H1F0	4	P07305	Histone H1.0 OS=Homo sapiens OX=9606 GN=H1-0 PE=1 SV=3	cell organization and biogenesis;metabolic process	chromosome;cytoskeleton;Golgi;nucleus	DNA binding;protein binding;RNA binding		Formation of Senescence-Associated Heterochromatin Foci (SAHF); Activation of DNA fragmentation factor
292	NUCKS1	2	Q9H1E3	Nuclear ubiquitous casein and cyclin-dependent kinase substrate 1 OS=Homo sapiens OX=9606 GN=NUCKS1 PE=1 SV=1	cell organization and biogenesis;cellular homeostasis;metabolic process;regulation of biological process;response to stimulus	chromosome;cytoplasm;nucleus	DNA binding;protein binding;RNA binding
293	STMN1	2	P16949	Stathmin OS=Homo sapiens OX=9606 GN=STMN1 PE=1 SV=3	cell differentiation;cell organization and biogenesis;development;regulation of biological process;response to stimulus	cytoplasm;cytoskeleton;cytosol;membrane	protein binding;signal transducer activity	MAPK signaling pathway; MicroRNAs in cancer		Regulation of Microtubule Cytoskeleton; Retinoblastoma (RB) in Cancer; Rac1/Pak1/p38/MMP-2 pathway; MAPK Signaling Pathway; EGF/EGFR Signaling Pathway
294	ILK	4	Q13418	Integrin-linked protein kinase OS=Homo sapiens OX=9606 GN=ILK PE=1 SV=2	cell organization and biogenesis;cell proliferation;cellular component movement;development;metabolic process;regulation of biological process;response to stimulus	cytoplasm;cytosol;membrane	catalytic activity;nucleotide binding;protein binding;signal transducer activity	Axon guidance; Endometrial cancer; Focal adhesion; Bacterial invasion of epithelial cells; PPAR signaling pathway	Localization of the PINCH-ILK-PARVIN complex to focal adhesions	Integrin-mediated Cell Adhesion; Primary Focal Segmental Glomerulosclerosis FSGS; Focal Adhesion; Factors and pathways affecting insulin-like growth factor (IGF1)-Akt signaling; PPAR signaling pathway; Eukaryotic Transcription Initiation
295	MCM5	2	P33992	DNA replication licensing factor MCM5 OS=Homo sapiens OX=9606 GN=MCM5 PE=1 SV=5	cell division;metabolic process	membrane;nucleus	catalytic activity;DNA binding;nucleotide binding;protein binding	DNA replication; Cell cycle	M/G1 Transition; Assembly of the pre-replicative complex; Unwinding of DNA; Regulation of DNA replication; Activation of ATR in response to replication stress; Activation of the pre-replicative complex; Orc1 removal from chromatin; Removal of licensing factors from origins	Cell Cycle; G1 to S cell cycle control; DNA Replication
296	ATP5G1	2	P05496	ATP synthase F(0) complex subunit C1, mitochondrial OS=Homo sapiens OX=9606 GN=ATP5MC1 PE=1 SV=2	cell organization and biogenesis;metabolic process;transport	membrane;mitochondrion	catalytic activity;protein binding;transporter activity	Oxidative phosphorylation; Huntington's disease; Alzheimer's disease; Metabolic pathways; Parkinson's disease	Cristae formation; Mitochondrial protein import; Formation of ATP by chemiosmotic coupling; Metabolism of proteins	Electron Transport Chain; Oxidative phosphorylation
297	NACA	2	Q13765	Nascent polypeptide-associated complex subunit alpha OS=Homo sapiens OX=9606 GN=NACA PE=1 SV=1	metabolic process;regulation of biological process;transport	cytoplasm;nucleus	DNA binding;protein binding
298	CSE1L	1	P55060	Exportin-2 OS=Homo sapiens OX=9606 GN=CSE1L PE=1 SV=3	cell death;cell proliferation;transport	cytoplasm;cytosol;membrane;nucleus	protein binding;transporter activity
299	RPS29	2	P62273	40S ribosomal protein S29 OS=Homo sapiens OX=9606 GN=RPS29 PE=1 SV=2	cell organization and biogenesis;metabolic process;transport	cytosol;ribosome	metal ion binding;structural molecule activity	Ribosome	Peptide chain elongation; Eukaryotic Translation Termination; Viral mRNA Translation; Formation of the ternary complex, and subsequently, the 43S complex; L13a-mediated translational silencing of Ceruloplasmin expression; Selenocysteine synthesis; Nonsense Mediated Decay (NMD) independent of the Exon Junction Complex (EJC); Nonsense Mediated Decay (NMD) enhanced by the Exon Junction Complex (EJC)…	Cytoplasmic Ribosomal Proteins
300	LIMS1	4	P48059	LIM and senescent cell antigen-like-containing domain protein 1 OS=Homo sapiens OX=9606 GN=LIMS1 PE=1 SV=4	cell organization and biogenesis;regulation of biological process;response to stimulus	cytosol;membrane	metal ion binding;protein binding		Regulation of cytoskeletal remodeling and cell spreading by IPP complex components	Primary Focal Segmental Glomerulosclerosis FSGS
301	ICAM3	4	P32942	Intercellular adhesion molecule 3 OS=Homo sapiens OX=9606 GN=ICAM3 PE=1 SV=2	cell organization and biogenesis;regulation of biological process;response to stimulus;transport	membrane	protein binding	Cell adhesion molecules (CAMs)	Integrin cell surface interactions; Immunoregulatory interactions between a Lymphoid and a non-Lymphoid cell; CD209 (DC-SIGN) signaling
302	FEN1	2	P39748	Flap endonuclease 1 OS=Homo sapiens OX=9606 GN=FEN1 PE=1 SV=1	cell organization and biogenesis;cellular homeostasis;metabolic process;regulation of biological process;response to stimulus	membrane;mitochondrion;nucleus	catalytic activity;DNA binding;metal ion binding;protein binding	Base excision repair; Non-homologous end-joining; DNA replication	POLB-Dependent Long Patch Base Excision Repair; Early Phase of HIV Life Cycle; Removal of the Flap Intermediate; HDR through MMEJ (alt-NHEJ); PCNA-Dependent Long Patch Base Excision Repair; Removal of the Flap Intermediate from the C-strand
303	CAST	5	P20810-6	Isoform 6 of Calpastatin OS=Homo sapiens OX=9606 GN=CAST	regulation of biological process	cytosol;endoplasmic reticulum;membrane	enzyme regulator activity;protein binding;RNA binding
304	GABARAPL2	4	P60520	Gamma-aminobutyric acid receptor-associated protein-like 2 OS=Homo sapiens OX=9606 GN=GABARAPL2 PE=1 SV=1	cell communication;cell organization and biogenesis;metabolic process;regulation of biological process;response to stimulus;transport	cytoplasm;cytosol;Golgi;membrane;vacuole	protein binding	NOD-like receptor signaling pathway; GABAergic synapse; FoxO signaling pathway; Autophagy	TBC/RABGAPs; Macroautophagy	Senescence and Autophagy in Cancer
305	PCBP1	2	Q15365	Poly(rC)-binding protein 1 OS=Homo sapiens OX=9606 GN=PCBP1 PE=1 SV=2	metabolic process;regulation of biological process	cytoplasm;cytosol;membrane;nucleus	DNA binding;protein binding;RNA binding	Spliceosome	mRNA Splicing - Major Pathway
306	HMGN2	4	P05204	Non-histone chromosomal protein HMG-17 OS=Homo sapiens OX=9606 GN=HMGN2 PE=1 SV=3		chromosome;cytoplasm;nucleus	DNA binding;protein binding;RNA binding
307	PSMA3	2	P25788	Proteasome subunit alpha type-3 OS=Homo sapiens OX=9606 GN=PSMA3 PE=1 SV=2	metabolic process;regulation of biological process;response to stimulus;transport	cytoplasm;cytosol;nucleus;proteasome	catalytic activity;nucleotide binding;protein binding	Proteasome	Regulation of RAS by GAPs; CDT1 association with the CDC6:ORC:origin complex; Downstream TCR signaling; UCH proteinases; NIK-->noncanonical NF-kB signaling; Hh mutants that don't undergo autocatalytic processing are degraded by ERAD; SCF-beta-TrCP mediated degradation of Emi1; Cross-presentation of soluble exogenous antigens (endosomes); Separation of Sister Chromatids; Vpu mediated degradation o…	Proteasome Degradation
308	MTHFD1	2	P11586	C-1-tetrahydrofolate synthase, cytoplasmic OS=Homo sapiens OX=9606 GN=MTHFD1 PE=1 SV=3	metabolic process	cytoplasm;cytosol;membrane;mitochondrion	catalytic activity;nucleotide binding;protein binding	One carbon pool by folate; Metabolic pathways	Metabolism of folate and pterines	Folate Metabolism; One Carbon Metabolism; Trans-sulfuration and one carbon metabolism
309	ARL6IP5	4	O75915	PRA1 family protein 3 OS=Homo sapiens OX=9606 GN=ARL6IP5 PE=1 SV=1	regulation of biological process;response to stimulus;transport	cytoplasm;cytoskeleton;endoplasmic reticulum;membrane	protein binding		Glutamate Neurotransmitter Release Cycle
310	SF3B3	2	Q15393	Splicing factor 3B subunit 3 OS=Homo sapiens OX=9606 GN=SF3B3 PE=1 SV=4	cell organization and biogenesis;metabolic process;regulation of biological process	nucleus;spliceosomal complex	protein binding;RNA binding	Spliceosome	mRNA Splicing - Major Pathway; mRNA Splicing - Minor Pathway	mRNA Processing
311	ATP5H	2	O75947	ATP synthase subunit d, mitochondrial OS=Homo sapiens OX=9606 GN=ATP5PD PE=1 SV=3	cell organization and biogenesis;metabolic process;transport	cytosol;membrane;mitochondrion	catalytic activity;transporter activity	Alzheimer's disease; Metabolic pathways; Huntington's disease; Oxidative phosphorylation; Parkinson's disease	Cristae formation; Formation of ATP by chemiosmotic coupling	Electron Transport Chain; Oxidative phosphorylation
312	GCDH	1	Q92947	Glutaryl-CoA dehydrogenase, mitochondrial OS=Homo sapiens OX=9606 GN=GCDH PE=1 SV=1	metabolic process	mitochondrion;organelle lumen	catalytic activity;nucleotide binding	Tryptophan metabolism; Fatty acid degradation; Metabolic pathways; Lysine degradation	Lysine catabolism	Fatty Acid Beta Oxidation; Tryptophan metabolism
313	HK3	4	P52790	Hexokinase-3 OS=Homo sapiens OX=9606 GN=HK3 PE=1 SV=2	cellular homeostasis;metabolic process;transport	cytosol;extracellular;mitochondrion;organelle lumen	catalytic activity;nucleotide binding	Glycolysis / Gluconeogenesis; Neomycin, kanamycin and gentamicin biosynthesis; Carbon metabolism; Insulin signaling pathway; Carbohydrate digestion and absorption; Starch and sucrose metabolism; Galactose metabolism; HIF-1 signaling pathway; Metabolic pathways; Amino sugar and nucleotide sugar metabolism; Fructose and mannose metabolism; Type II diabetes mellitus; Central carbon metabolism in can…	Glycolysis; Neutrophil degranulation	Glycolysis and Gluconeogenesis
314	SPTLC1	4	O15269	Serine palmitoyltransferase 1 OS=Homo sapiens OX=9606 GN=SPTLC1 PE=1 SV=1	metabolic process	endoplasmic reticulum;membrane	catalytic activity;protein binding	Sphingolipid metabolism; Metabolic pathways; Sphingolipid signaling pathway	Sphingolipid de novo biosynthesis	Sphingolipid Metabolism
315	HSP90AA1	2	P07900	Heat shock protein HSP 90-alpha OS=Homo sapiens OX=9606 GN=HSP90AA1 PE=1 SV=5	cell organization and biogenesis;metabolic process;regulation of biological process;response to stimulus;transport	cytoplasm;cytosol;extracellular;membrane;nucleus;organelle lumen	catalytic activity;enzyme regulator activity;nucleotide binding;protein binding;RNA binding	Antigen processing and presentation; Protein processing in endoplasmic reticulum; Progesterone-mediated oocyte maturation; PI3K-Akt signaling pathway; Prostate cancer; NOD-like receptor signaling pathway; Estrogen signaling pathway; Pathways in cancer	Sema3A PAK dependent Axon repulsion; Regulation of PLK1 Activity at G2/M Transition; Recruitment of NuMA to mitotic centrosomes; Loss of Nlp from mitotic centrosomes; Scavenging by Class F Receptors; Neutrophil degranulation; Uptake and function of diphtheria toxin; Regulation of actin dynamics for phagocytic cup formation; The role of GTSE1 in G2/M progression after G2 checkpoint; HSP90 chaperon…	Nucleotide-binding Oligomerization Domain (NOD) pathway; TNF alpha Signaling Pathway; Corticotropin-releasing hormone signaling pathway; Aryl Hydrocarbon Receptor; EBV LMP1 signaling; Aryl Hydrocarbon Receptor Pathway; Constitutive Androstane Receptor Pathway; NRF2 pathway; VEGFA-VEGFR2 Signaling Pathway; Focal Adhesion-PI3K-Akt-mTOR-signaling pathway
316	ANXA11	5	P50995	Annexin A11 OS=Homo sapiens OX=9606 GN=ANXA11 PE=1 SV=1	cell division;response to stimulus;transport	cytoplasm;cytoskeleton;cytosol;membrane;nucleus;vacuole	metal ion binding;protein binding;RNA binding
317	DUSP3	4	P51452	Dual specificity protein phosphatase 3 OS=Homo sapiens OX=9606 GN=DUSP3 PE=1 SV=1	metabolic process;regulation of biological process	cytosol;nucleus	catalytic activity;protein binding	MAPK signaling pathway	ERKs are inactivated; Activated TLR4 signalling
318	MVP	4	Q14764	Major vault protein OS=Homo sapiens OX=9606 GN=MVP PE=1 SV=4	regulation of biological process;response to stimulus;transport	cytoplasm;cytoskeleton;cytosol;extracellular;membrane;nucleus;organelle lumen	protein binding		Neutrophil degranulation
319	HNRNPF	2	P52597	Heterogeneous nuclear ribonucleoprotein F OS=Homo sapiens OX=9606 GN=HNRNPF PE=1 SV=3	metabolic process;regulation of biological process;response to stimulus	cytosol;membrane;nucleus;spliceosomal complex	protein binding;RNA binding		Gene and protein expression by JAK-STAT signaling after Interleukin-12 stimulation; mRNA Splicing - Major Pathway; FGFR2 alternative splicing; Interleukin-12 family signaling	Mecp2 and Associated Rett Syndrome
320	EIF4G1	2	Q04637	Eukaryotic translation initiation factor 4 gamma 1 OS=Homo sapiens OX=9606 GN=EIF4G1 PE=1 SV=4	cell organization and biogenesis;defense response;metabolic process;regulation of biological process;response to stimulus	cytoplasm;cytosol;membrane;nucleus	nucleotide binding;protein binding;RNA binding;structural molecule activity	RNA transport; Viral myocarditis	ISG15 antiviral mechanism; mTORC1-mediated signalling; L13a-mediated translational silencing of Ceruloplasmin expression; Nonsense Mediated Decay (NMD) independent of the Exon Junction Complex (EJC); Nonsense Mediated Decay (NMD) enhanced by the Exon Junction Complex (EJC); GTP hydrolysis and joining of the 60S ribosomal subunit; Deadenylation of mRNA; Ribosomal scanning and start codon recogniti…	Translation Factors
321	RPS15A	2	P62244	40S ribosomal protein S15a OS=Homo sapiens OX=9606 GN=RPS15A PE=1 SV=2	cell organization and biogenesis;metabolic process;regulation of biological process;response to stimulus;transport	cytoplasm;cytosol;membrane;mitochondrion;ribosome	protein binding;RNA binding;structural molecule activity	Ribosome	Peptide chain elongation; Eukaryotic Translation Termination; Viral mRNA Translation; Formation of the ternary complex, and subsequently, the 43S complex; L13a-mediated translational silencing of Ceruloplasmin expression; Selenocysteine synthesis; Nonsense Mediated Decay (NMD) independent of the Exon Junction Complex (EJC); Nonsense Mediated Decay (NMD) enhanced by the Exon Junction Complex (EJC)…	Cytoplasmic Ribosomal Proteins
322	MAT2A	2	P31153	S-adenosylmethionine synthase isoform type-2 OS=Homo sapiens OX=9606 GN=MAT2A PE=1 SV=1	cell organization and biogenesis;metabolic process	cytosol	catalytic activity;metal ion binding;nucleotide binding;protein binding	Metabolic pathways; Cysteine and methionine metabolism; Biosynthesis of amino acids	Methylation	Trans-sulfuration and one carbon metabolism; One carbon metabolism and related pathways; Methylation Pathways
323	IARS	2	P41252	Isoleucine--tRNA ligase, cytoplasmic OS=Homo sapiens OX=9606 GN=IARS1 PE=1 SV=2	cell differentiation;metabolic process;regulation of biological process	cytoplasm;cytosol;membrane	catalytic activity;nucleotide binding;protein binding;RNA binding	Aminoacyl-tRNA biosynthesis	Cytosolic tRNA aminoacylation; SeMet incorporation into proteins	Amino Acid metabolism
324	NAP1L1	2	P55209	Nucleosome assembly protein 1-like 1 OS=Homo sapiens OX=9606 GN=NAP1L1 PE=1 SV=1	cell organization and biogenesis;metabolic process;regulation of biological process	membrane;nucleus	protein binding;RNA binding
325	PDHB	2	P11177	Pyruvate dehydrogenase E1 component subunit beta, mitochondrial OS=Homo sapiens OX=9606 GN=PDHB PE=1 SV=3	metabolic process;regulation of biological process	mitochondrion;nucleus;organelle lumen	catalytic activity;protein binding	Central carbon metabolism in cancer; Glucagon signaling pathway; Citrate cycle (TCA cycle); Metabolic pathways; Carbon metabolism; HIF-1 signaling pathway; Glycolysis / Gluconeogenesis; Pyruvate metabolism	Regulation of pyruvate dehydrogenase (PDH) complex; Signaling by Retinoic Acid; Glyoxylate metabolism and glycine degradation	Glycolysis and Gluconeogenesis
326	GMDS	1	O60547	GDP-mannose 4,6 dehydratase OS=Homo sapiens OX=9606 GN=GMDS PE=1 SV=1	metabolic process;regulation of biological process;response to stimulus	cytoplasm;cytosol	catalytic activity;nucleotide binding;protein binding	Amino sugar and nucleotide sugar metabolism; Metabolic pathways; Fructose and mannose metabolism	GDP-fucose biosynthesis
327	RPS19	2	P39019	40S ribosomal protein S19 OS=Homo sapiens OX=9606 GN=RPS19 PE=1 SV=2	cell differentiation;cell organization and biogenesis;cellular component movement;defense response;metabolic process;regulation of biological process;response to stimulus;transport	cytoplasm;cytosol;membrane;nucleus;ribosome	protein binding;RNA binding;structural molecule activity	Ribosome	Peptide chain elongation; Eukaryotic Translation Termination; Viral mRNA Translation; Formation of the ternary complex, and subsequently, the 43S complex; L13a-mediated translational silencing of Ceruloplasmin expression; Selenocysteine synthesis; Nonsense Mediated Decay (NMD) independent of the Exon Junction Complex (EJC); Nonsense Mediated Decay (NMD) enhanced by the Exon Junction Complex (EJC)…	Cytoplasmic Ribosomal Proteins
328	RPL35	2	P42766	60S ribosomal protein L35 OS=Homo sapiens OX=9606 GN=RPL35 PE=1 SV=2	cell organization and biogenesis;metabolic process;transport	cytosol;membrane;ribosome	RNA binding;structural molecule activity	Ribosome	Peptide chain elongation; Eukaryotic Translation Termination; Viral mRNA Translation; L13a-mediated translational silencing of Ceruloplasmin expression; Nonsense Mediated Decay (NMD) independent of the Exon Junction Complex (EJC); Selenocysteine synthesis; Nonsense Mediated Decay (NMD) enhanced by the Exon Junction Complex (EJC); GTP hydrolysis and joining of the 60S ribosomal subunit; Major path…	Cytoplasmic Ribosomal Proteins
329	DUT	2	P33316	Deoxyuridine 5'-triphosphate nucleotidohydrolase, mitochondrial OS=Homo sapiens OX=9606 GN=DUT PE=1 SV=4	metabolic process	mitochondrion;nucleus	catalytic activity;metal ion binding;protein binding;RNA binding	Pyrimidine metabolism; Metabolic pathways
330	BLVRB	5	P30043	Flavin reductase (NADPH) OS=Homo sapiens OX=9606 GN=BLVRB PE=1 SV=3	metabolic process;transport	cytoplasm;cytosol;membrane	catalytic activity	Porphyrin and chlorophyll metabolism; Riboflavin metabolism	Heme degradation	NRF2 pathway
331	EVI2B	4	P34910	Protein EVI2B OS=Homo sapiens OX=9606 GN=EVI2B PE=1 SV=2	regulation of biological process	membrane
332	ATP6V1B2	4	P21281	V-type proton ATPase subunit B, brain isoform OS=Homo sapiens OX=9606 GN=ATP6V1B2 PE=1 SV=3	cellular homeostasis;metabolic process;regulation of biological process;response to stimulus;transport	cytoplasm;cytosol;membrane	catalytic activity;nucleotide binding;protein binding;transporter activity	Rheumatoid arthritis; Epithelial cell signaling in Helicobacter pylori infection; Oxidative phosphorylation; Collecting duct acid secretion; Vibrio cholerae infection; Phagosome; Synaptic vesicle cycle; Metabolic pathways; mTOR signaling pathway	Transferrin endocytosis and recycling; ROS, RNS production in phagocytes; Ion channel transport; Insulin receptor recycling
333	SUMO1	1	P63165	Small ubiquitin-related modifier 1 OS=Homo sapiens OX=9606 GN=SUMO1 PE=1 SV=1	cell organization and biogenesis;metabolic process;regulation of biological process;response to stimulus	chromosome;cytoplasm;membrane;nucleus	catalytic activity;protein binding;RNA binding	RNA transport	G2/M DNA damage checkpoint; SUMOylation of DNA replication proteins; Nonhomologous End-Joining (NHEJ); SUMOylation of RNA binding proteins; Negative regulation of activity of TFAP2 (AP-2) family transcription factors; SUMOylation of chromatin organization proteins; Formation of Incision Complex in GG-NER; Regulation of IFNG signaling; Recruitment and ATM-mediated phosphorylation of repair and sig…	Androgen receptor signaling pathway; TP53 Network; TGF-beta Signaling Pathway; Exercise-induced Circadian Regulation
334	GRN	4	P28799	Progranulin OS=Homo sapiens OX=9606 GN=GRN PE=1 SV=2	regulation of biological process;response to stimulus;transport	endoplasmic reticulum;endosome;extracellular;organelle lumen;vacuole	protein binding;RNA binding		Neutrophil degranulation	Integrated Breast Cancer Pathway
335	RCC2	2	Q9P258	Protein RCC2 OS=Homo sapiens OX=9606 GN=RCC2 PE=1 SV=2	cell division;cell organization and biogenesis;regulation of biological process;response to stimulus	chromosome;cytoplasm;cytoskeleton;cytosol;membrane;nucleus	protein binding;RNA binding		Amplification of signal from unattached kinetochores via a MAD2 inhibitory signal; Separation of Sister Chromatids; Resolution of Sister Chromatid Cohesion; RHO GTPases Activate Formins
336	FAH	2	P16930	Fumarylacetoacetase OS=Homo sapiens OX=9606 GN=FAH PE=1 SV=2	metabolic process	cytosol	catalytic activity;metal ion binding;protein binding	Tyrosine metabolism; Metabolic pathways	Phenylalanine and tyrosine catabolism	Amino Acid metabolism
337	HSPA9	2	P38646	Stress-70 protein, mitochondrial OS=Homo sapiens OX=9606 GN=HSPA9 PE=1 SV=2	cell differentiation;cell organization and biogenesis;metabolic process;regulation of biological process;response to stimulus	cytoplasm;mitochondrion;nucleus;organelle lumen	nucleotide binding;protein binding;RNA binding	RNA degradation; Tuberculosis	Gene and protein expression by JAK-STAT signaling after Interleukin-12 stimulation; Mitochondrial protein import; Regulation of HSF1-mediated heat shock response; Interleukin-12 family signaling; Cristae formation; Metabolism of proteins	Parkin-Ubiquitin Proteasomal System pathway
338	AARS	2	P49588	Alanine--tRNA ligase, cytoplasmic OS=Homo sapiens OX=9606 GN=AARS1 PE=1 SV=2	metabolic process;regulation of biological process	cytoplasm;cytosol;membrane;mitochondrion	catalytic activity;metal ion binding;nucleotide binding;RNA binding	Aminoacyl-tRNA biosynthesis	Cytosolic tRNA aminoacylation
339	OLA1	2	Q9NTK5	Obg-like ATPase 1 OS=Homo sapiens OX=9606 GN=OLA1 PE=1 SV=2	metabolic process;transport	cytoplasm;cytosol;extracellular;membrane;nucleus;organelle lumen	catalytic activity;metal ion binding;nucleotide binding;protein binding		Platelet degranulation
340	RPL12	2	P30050	60S ribosomal protein L12 OS=Homo sapiens OX=9606 GN=RPL12 PE=1 SV=1	cell organization and biogenesis;metabolic process;transport	cytosol;membrane;ribosome	protein binding;RNA binding;structural molecule activity	Ribosome	Peptide chain elongation; Eukaryotic Translation Termination; Viral mRNA Translation; L13a-mediated translational silencing of Ceruloplasmin expression; Nonsense Mediated Decay (NMD) independent of the Exon Junction Complex (EJC); Selenocysteine synthesis; Nonsense Mediated Decay (NMD) enhanced by the Exon Junction Complex (EJC); GTP hydrolysis and joining of the 60S ribosomal subunit; Major path…	Cytoplasmic Ribosomal Proteins
341	SSB	2	P05455	Lupus La protein OS=Homo sapiens OX=9606 GN=SSB PE=1 SV=2	metabolic process;transport	cytoplasm;nucleus	protein binding;RNA binding	Systemic lupus erythematosus	RNA Polymerase III Abortive And Retractive Initiation; RNA Polymerase III Transcription Termination
342	WDR11	4	Q9BZH6	WD repeat-containing protein 11 OS=Homo sapiens OX=9606 GN=WDR11 PE=1 SV=1		cytoplasm;cytoskeleton;cytosol;membrane;nucleus	protein binding
343	TLN1	4	Q9Y490	Talin-1 OS=Homo sapiens OX=9606 GN=TLN1 PE=1 SV=3	cell organization and biogenesis;cellular component movement;regulation of biological process;response to stimulus;transport	cell surface;cytoplasm;cytoskeleton;cytosol;extracellular;membrane	protein binding;structural molecule activity	Platelet activation; HTLV-I infection; Focal adhesion; Rap1 signaling pathway	SEMA3A-Plexin repulsion signaling by inhibiting Integrin adhesion; Signaling by BRAF and RAF fusions; MAP2K and MAPK activation; Smooth Muscle Contraction; XBP1(S) activates chaperone genes; GRB2:SOS provides linkage to MAPK signaling for Integrins ; Signaling by RAS mutants; Signaling by high-kinase activity BRAF mutants; Signaling by moderate kinase activity BRAF mutants; p130Cas linkage to MAP…	Integrin-mediated Cell Adhesion; Primary Focal Segmental Glomerulosclerosis FSGS; Focal Adhesion
344	ATXN2L	1	Q8WWM7	Ataxin-2-like protein OS=Homo sapiens OX=9606 GN=ATXN2L PE=1 SV=2	cell organization and biogenesis;regulation of biological process	cytoplasm;cytosol;membrane;nucleus	protein binding;RNA binding
345	CD63	4	P08962	CD63 antigen OS=Homo sapiens OX=9606 GN=CD63 PE=1 SV=2	cell differentiation;cellular component movement;regulation of biological process;response to stimulus;transport	cell surface;endosome;extracellular;membrane;organelle lumen;vacuole	protein binding	Proteoglycans in cancer; Lysosome	Platelet degranulation ; Neutrophil degranulation
346	PRDX6	2	P30041	Peroxiredoxin-6 OS=Homo sapiens OX=9606 GN=PRDX6 PE=1 SV=3	cellular homeostasis;metabolic process;regulation of biological process;response to stimulus;transport	cytoplasm;cytosol;extracellular;membrane;nucleus;organelle lumen;vacuole	antioxidant activity;catalytic activity;protein binding	Metabolic pathways	Neutrophil degranulation; Detoxification of Reactive Oxygen Species	NRF2 pathway
347	ATP6V1A	4	P38606	V-type proton ATPase catalytic subunit A OS=Homo sapiens OX=9606 GN=ATP6V1A PE=1 SV=2	cellular homeostasis;metabolic process;regulation of biological process;response to stimulus;transport	cytosol;membrane;mitochondrion	catalytic activity;nucleotide binding;transporter activity	Synaptic vesicle cycle; Vibrio cholerae infection; Epithelial cell signaling in Helicobacter pylori infection; mTOR signaling pathway; Rheumatoid arthritis; Collecting duct acid secretion; Metabolic pathways; Oxidative phosphorylation; Phagosome	Transferrin endocytosis and recycling; ROS, RNS production in phagocytes; Ion channel transport; Insulin receptor recycling
348	GM2A	3	P17900	Ganglioside GM2 activator OS=Homo sapiens OX=9606 GN=GM2A PE=1 SV=4	metabolic process;regulation of biological process;response to stimulus;transport	cytoplasm;extracellular;mitochondrion;organelle lumen;vacuole	catalytic activity;enzyme regulator activity;transporter activity	Lysosome	Glycosphingolipid metabolism; Neutrophil degranulation
349	CORO1A	5	P31146	Coronin-1A OS=Homo sapiens OX=9606 GN=CORO1A PE=1 SV=4	cell organization and biogenesis;cellular component movement;defense response;regulation of biological process;response to stimulus;transport	cytoplasm;cytoskeleton;cytosol;endosome;membrane;nucleus	protein binding;RNA binding	Tuberculosis; Phagosome
350	Q0VD83	4	Q0VD83	Apolipoprotein B receptor OS=Homo sapiens OX=9606 GN=APOBR PE=1 SV=3
351	SNRPA	2	P09012	U1 small nuclear ribonucleoprotein A OS=Homo sapiens OX=9606 GN=SNRPA PE=1 SV=3	metabolic process;regulation of biological process	nucleus;spliceosomal complex	protein binding;RNA binding	Spliceosome	mRNA Splicing - Major Pathway	mRNA Processing
352	NUDC	1	Q9Y266	Nuclear migration protein nudC OS=Homo sapiens OX=9606 GN=NUDC PE=1 SV=1	cell division;cell organization and biogenesis;cell proliferation;development;metabolic process	cytoplasm;cytoskeleton;cytosol;nucleus	protein binding		Amplification of signal from unattached kinetochores via a MAD2 inhibitory signal; Separation of Sister Chromatids; Resolution of Sister Chromatid Cohesion; RHO GTPases Activate Formins; Mitotic Telophase/Cytokinesis
353	RPSA	2	P08865	40S ribosomal protein SA OS=Homo sapiens OX=9606 GN=RPSA PE=1 SV=4	cell organization and biogenesis;metabolic process;transport	cytoplasm;cytosol;membrane;nucleus;ribosome	protein binding;receptor activity;RNA binding;structural molecule activity	Ribosome	Peptide chain elongation; Eukaryotic Translation Termination; Viral mRNA Translation; Formation of the ternary complex, and subsequently, the 43S complex; L13a-mediated translational silencing of Ceruloplasmin expression; Selenocysteine synthesis; Nonsense Mediated Decay (NMD) independent of the Exon Junction Complex (EJC); Nonsense Mediated Decay (NMD) enhanced by the Exon Junction Complex (EJC)…	Cytoplasmic Ribosomal Proteins
354	HMGB2	4	P26583	High mobility group protein B2 OS=Homo sapiens OX=9606 GN=HMGB2 PE=1 SV=2	cell organization and biogenesis;cellular component movement;defense response;metabolic process;regulation of biological process;response to stimulus	chromosome;cytoplasm;extracellular;nucleus	DNA binding;protein binding;RNA binding		Activation of DNA fragmentation factor	Retinoblastoma (RB) in Cancer; Ectoderm Differentiation
355	COPE	4	O14579	Coatomer subunit epsilon OS=Homo sapiens OX=9606 GN=COPE PE=1 SV=3	transport	cytoplasm;cytosol;Golgi;membrane	protein binding;structural molecule activity		COPI-dependent Golgi-to-ER retrograde traffic; COPI-mediated anterograde transport
356	CAPZA1	4	P52907	F-actin-capping protein subunit alpha-1 OS=Homo sapiens OX=9606 GN=CAPZA1 PE=1 SV=3	cell organization and biogenesis;cellular component movement;coagulation;defense response;regulation of biological process;response to stimulus;transport	cytoplasm;cytoskeleton;cytosol;extracellular	protein binding	Endocytosis	COPI-independent Golgi-to-ER retrograde traffic; Gene and protein expression by JAK-STAT signaling after Interleukin-12 stimulation; Advanced glycosylation endproduct receptor signaling; Factors involved in megakaryocyte development and platelet production; COPI-mediated anterograde transport; MHC class II antigen presentation; HSP90 chaperone cycle for steroid hormone receptors (SHR); Interleuki…
357	SRSF5	4	Q13243	Serine/arginine-rich splicing factor 5 OS=Homo sapiens OX=9606 GN=SRSF5 PE=1 SV=1	cell organization and biogenesis;metabolic process;regulation of biological process;response to stimulus;transport	cytosol;nucleus	protein binding;RNA binding	Spliceosome; Herpes simplex infection	Cleavage of Growing Transcript in the Termination Region ; Transport of Mature mRNA derived from an Intron-Containing Transcript; mRNA 3'-end processing; mRNA Splicing - Major Pathway	mRNA Processing
358	SRSF6	2	Q13247	Serine/arginine-rich splicing factor 6 OS=Homo sapiens OX=9606 GN=SRSF6 PE=1 SV=2	cell organization and biogenesis;metabolic process;regulation of biological process;response to stimulus;transport	nucleus	protein binding;RNA binding	Herpes simplex infection; Spliceosome	Cleavage of Growing Transcript in the Termination Region ; Transport of Mature mRNA derived from an Intron-Containing Transcript; mRNA 3'-end processing; mRNA Splicing - Major Pathway; mRNA Splicing - Minor Pathway	mRNA Processing
359	RPS23	1	P62266	40S ribosomal protein S23 OS=Homo sapiens OX=9606 GN=RPS23 PE=1 SV=3	cell organization and biogenesis;metabolic process;transport	cytosol;membrane;ribosome	protein binding;RNA binding;structural molecule activity	Ribosome	Peptide chain elongation; Eukaryotic Translation Termination; Viral mRNA Translation; Formation of the ternary complex, and subsequently, the 43S complex; L13a-mediated translational silencing of Ceruloplasmin expression; Selenocysteine synthesis; Nonsense Mediated Decay (NMD) independent of the Exon Junction Complex (EJC); Nonsense Mediated Decay (NMD) enhanced by the Exon Junction Complex (EJC)…	Cytoplasmic Ribosomal Proteins
360	ZNF689	1	Q96CS4	Zinc finger protein 689 OS=Homo sapiens OX=9606 GN=ZNF689 PE=1 SV=1	cell differentiation;metabolic process;regulation of biological process	nucleus	DNA binding;metal ion binding		Generic Transcription Pathway
361	MCM2	2	P49736	DNA replication licensing factor MCM2 OS=Homo sapiens OX=9606 GN=MCM2 PE=1 SV=4	cell death;cell organization and biogenesis;metabolic process;response to stimulus	chromosome;cytoplasm;cytoskeleton;cytosol;nucleus	catalytic activity;DNA binding;metal ion binding;nucleotide binding;protein binding	Cell cycle; DNA replication	M/G1 Transition; Assembly of the pre-replicative complex; Unwinding of DNA; Regulation of DNA replication; Activation of ATR in response to replication stress; Activation of the pre-replicative complex; Orc1 removal from chromatin; Removal of licensing factors from origins	Cell Cycle; G1 to S cell cycle control; DNA Replication
362	RPS14	2	P62263	40S ribosomal protein S14 OS=Homo sapiens OX=9606 GN=RPS14 PE=1 SV=3	cell differentiation;cell organization and biogenesis;metabolic process;regulation of biological process;transport	cytosol;membrane;mitochondrion;ribosome	protein binding;RNA binding;structural molecule activity;translation regulator activity	Ribosome	Peptide chain elongation; Eukaryotic Translation Termination; Viral mRNA Translation; Formation of the ternary complex, and subsequently, the 43S complex; L13a-mediated translational silencing of Ceruloplasmin expression; Selenocysteine synthesis; Nonsense Mediated Decay (NMD) independent of the Exon Junction Complex (EJC); Nonsense Mediated Decay (NMD) enhanced by the Exon Junction Complex (EJC)…	Cytoplasmic Ribosomal Proteins
363	RBBP7	2	Q16576	Histone-binding protein RBBP7 OS=Homo sapiens OX=9606 GN=RBBP7 PE=1 SV=1	cell organization and biogenesis;cell proliferation;development;metabolic process;regulation of biological process;response to stimulus	cytosol;nucleus	catalytic activity;protein binding;RNA binding		RMTs methylate histone arginines; Regulation of TP53 Activity through Acetylation; PKMTs methylate histone lysines; Activation of anterior HOX genes in hindbrain development during early embryogenesis; HATs acetylate histones; Neddylation; Deposition of new CENPA-containing nucleosomes at the centromere; ERCC6 (CSB) and EHMT2 (G9a) positively regulate rRNA expression; Regulation of PTEN gene tran…	Retinoblastoma (RB) in Cancer; Interactome of polycomb repressive complex 2 (PRC2)
364	PPAT	2	Q06203	Amidophosphoribosyltransferase OS=Homo sapiens OX=9606 GN=PPAT PE=1 SV=1	cell organization and biogenesis;metabolic process;response to stimulus;transport	cytosol	catalytic activity;metal ion binding	Purine metabolism; Alanine, aspartate and glutamate metabolism; Metabolic pathways	Purine ribonucleoside monophosphate biosynthesis	Fluoropyrimidine Activity
365	RANBP2	2	P49792	E3 SUMO-protein ligase RanBP2 OS=Homo sapiens OX=9606 GN=RANBP2 PE=1 SV=2	cell organization and biogenesis;metabolic process;regulation of biological process;response to stimulus;transport	cytoplasm;cytosol;membrane;mitochondrion;nucleus	catalytic activity;enzyme regulator activity;metal ion binding;protein binding;RNA binding	RNA transport	Rev-mediated nuclear export of HIV RNA; ISG15 antiviral mechanism; NEP/NS2 Interacts with the Cellular Export Machinery; Separation of Sister Chromatids; tRNA processing in the nucleus; Transcriptional regulation by small RNAs; Nuclear Pore Complex (NPC) Disassembly; Regulation of Glucokinase by Glucokinase Regulatory Protein; Vpr-mediated nuclear import of PICs; Regulation of HSF1-mediated heat …
366	RBM3	2	P98179	RNA-binding protein 3 OS=Homo sapiens OX=9606 GN=RBM3 PE=1 SV=1	metabolic process;regulation of biological process	cytoplasm;nucleus	protein binding;RNA binding
367	HCLS1	4	P14317	Hematopoietic lineage cell-specific protein OS=Homo sapiens OX=9606 GN=HCLS1 PE=1 SV=3	cell differentiation;cell organization and biogenesis;regulation of biological process;response to stimulus	cytoplasm;cytosol;membrane;mitochondrion;nucleus	protein binding	Pathogenic Escherichia coli infection; Proteoglycans in cancer; Bacterial invasion of epithelial cells; Shigellosis; Tight junction		Pathogenic Escherichia coli infection; B Cell Receptor Signaling Pathway; TYROBP Causal Network
368	RPS27A	2	P62979	Ubiquitin-40S ribosomal protein S27a OS=Homo sapiens OX=9606 GN=RPS27A PE=1 SV=2	cell communication;cell organization and biogenesis;cellular homeostasis;defense response;metabolic process;regulation of biological process;response to stimulus;transport	cytoplasm;cytosol;membrane;nucleus;ribosome	metal ion binding;protein binding;RNA binding;structural molecule activity	Ribosome	NOTCH1 Intracellular Domain Regulates Transcription; Activated NOTCH1 Transmits Signal to the Nucleus; Regulation of RAS by GAPs; Viral mRNA Translation; UCH proteinases; ISG15 antiviral mechanism; Regulation of PLK1 Activity at G2/M Transition; Constitutive Signaling by NOTCH1 HD+PEST Domain Mutants; Activated TLR4 signalling; Hh mutants that don't undergo autocatalytic processing are degraded b…	Cytoplasmic Ribosomal Proteins
369	CBX1	4	P83916	Chromobox protein homolog 1 OS=Homo sapiens OX=9606 GN=CBX1 PE=1 SV=1	regulation of biological process	chromosome;nucleus	protein binding
370	SRGN	3	P10124	Serglycin OS=Homo sapiens OX=9606 GN=SRGN PE=1 SV=3	cell death;cell organization and biogenesis;metabolic process;regulation of biological process;response to stimulus;transport	extracellular;Golgi;membrane;organelle lumen;vacuole	protein binding		Platelet degranulation
371	ADSL	2	P30566	Adenylosuccinate lyase OS=Homo sapiens OX=9606 GN=ADSL PE=1 SV=2	cell organization and biogenesis;metabolic process;response to stimulus	cytosol;mitochondrion	catalytic activity	Purine metabolism; Metabolic pathways; Alanine, aspartate and glutamate metabolism	Purine ribonucleoside monophosphate biosynthesis	Nucleotide Metabolism
372	RPL7	2	P18124	60S ribosomal protein L7 OS=Homo sapiens OX=9606 GN=RPL7 PE=1 SV=1	cell organization and biogenesis;metabolic process;transport	cytoplasm;cytosol;membrane;nucleus;ribosome	DNA binding;protein binding;RNA binding;structural molecule activity	Ribosome	Peptide chain elongation; Eukaryotic Translation Termination; Viral mRNA Translation; L13a-mediated translational silencing of Ceruloplasmin expression; Nonsense Mediated Decay (NMD) independent of the Exon Junction Complex (EJC); Selenocysteine synthesis; Nonsense Mediated Decay (NMD) enhanced by the Exon Junction Complex (EJC); GTP hydrolysis and joining of the 60S ribosomal subunit; Major path…	Cytoplasmic Ribosomal Proteins
373	GAPDH	5	P04406	Glyceraldehyde-3-phosphate dehydrogenase OS=Homo sapiens OX=9606 GN=GAPDH PE=1 SV=3	cell death;cell organization and biogenesis;defense response;metabolic process;regulation of biological process;response to stimulus	cytoplasm;cytoskeleton;cytosol;membrane;nucleus	catalytic activity;enzyme regulator activity;nucleotide binding;protein binding	Metabolic pathways; Alzheimer's disease; Glycolysis / Gluconeogenesis; HIF-1 signaling pathway; Biosynthesis of amino acids; Carbon metabolism	Gluconeogenesis; Glycolysis	Cori Cycle; Alzheimers Disease; Glycolysis and Gluconeogenesis; Sudden Infant Death Syndrome (SIDS) Susceptibility Pathways
374	RPL31	1	P62899	60S ribosomal protein L31 OS=Homo sapiens OX=9606 GN=RPL31 PE=1 SV=1	cell organization and biogenesis;metabolic process;transport	cytosol;membrane;ribosome	protein binding;RNA binding;structural molecule activity	Ribosome	Peptide chain elongation; Eukaryotic Translation Termination; Viral mRNA Translation; L13a-mediated translational silencing of Ceruloplasmin expression; Nonsense Mediated Decay (NMD) independent of the Exon Junction Complex (EJC); Selenocysteine synthesis; Nonsense Mediated Decay (NMD) enhanced by the Exon Junction Complex (EJC); GTP hydrolysis and joining of the 60S ribosomal subunit; Major path…	Cytoplasmic Ribosomal Proteins
375	MCM3	2	P25205	DNA replication licensing factor MCM3 OS=Homo sapiens OX=9606 GN=MCM3 PE=1 SV=3	metabolic process	cytoplasm;membrane;nucleus	catalytic activity;DNA binding;nucleotide binding;protein binding	DNA replication; Cell cycle	M/G1 Transition; Assembly of the pre-replicative complex; Unwinding of DNA; Regulation of DNA replication; Activation of ATR in response to replication stress; Activation of the pre-replicative complex; Orc1 removal from chromatin; Removal of licensing factors from origins	Cell Cycle; Retinoblastoma (RB) in Cancer; G1 to S cell cycle control; DNA Replication
376	TOMM40	4	O96008	Mitochondrial import receptor subunit TOM40 homolog OS=Homo sapiens OX=9606 GN=TOMM40 PE=1 SV=1	cell communication;metabolic process;response to stimulus;transport	cytosol;membrane;mitochondrion	protein binding;transporter activity	Amyotrophic lateral sclerosis (ALS)	Mitochondrial protein import; Metabolism of proteins; Pink/Parkin Mediated Mitophagy
377	REEP5	4	Q00765	Receptor expression-enhancing protein 5 OS=Homo sapiens OX=9606 GN=REEP5 PE=1 SV=3		endoplasmic reticulum;membrane	protein binding		Olfactory Signaling Pathway; GPCR downstream signalling
378	CCDC158	4	Q5M9N0	Coiled-coil domain-containing protein 158 OS=Homo sapiens OX=9606 GN=CCDC158 PE=2 SV=2	cell organization and biogenesis;metabolic process		catalytic activity;motor activity
379	P04439-2	2	P04439-2	Isoform 2 of HLA class I histocompatibility antigen, A alpha chain OS=Homo sapiens OX=9606 GN=HLA-A
380	NHP2L1; SNU13	2	P55769	NHP2-like protein 1 OS=Homo sapiens OX=9606 GN=SNU13 PE=1 SV=3	cell organization and biogenesis;metabolic process	nucleus;spliceosomal complex	protein binding;RNA binding	Ribosome biogenesis in eukaryotes; Spliceosome	Major pathway of rRNA processing in the nucleolus and cytosol; rRNA modification in the nucleus and cytosol; mRNA Splicing - Major Pathway; mRNA Splicing - Minor Pathway	mRNA Processing
381	COX2	2	P00403	Cytochrome c oxidase subunit 2 OS=Homo sapiens OX=9606 GN=MT-CO2 PE=1 SV=1	metabolic process;response to stimulus;transport	membrane;mitochondrion	catalytic activity;metal ion binding;protein binding;transporter activity	Huntington's disease; Metabolic pathways; Alzheimer's disease; Cardiac muscle contraction; Oxidative phosphorylation; Non-alcoholic fatty liver disease (NAFLD); Parkinson's disease	TP53 Regulates Metabolic Genes; Respiratory electron transport	Electron Transport Chain; Endothelin Pathways; EGF/EGFR Signaling Pathway
382	SYK	5	P43405	Tyrosine-protein kinase SYK OS=Homo sapiens OX=9606 GN=SYK PE=1 SV=1	cell proliferation;cellular component movement;defense response;metabolic process;regulation of biological process;response to stimulus;transport	cytoplasm;cytosol;membrane;nucleus	catalytic activity;nucleotide binding;protein binding;signal transducer activity	Natural killer cell mediated cytotoxicity; Phospholipase D signaling pathway; PI3K-Akt signaling pathway; Tuberculosis; B cell receptor signaling pathway; Osteoclast differentiation; Platelet activation; Fc epsilon RI signaling pathway; Fc gamma R-mediated phagocytosis; NF-kappa B signaling pathway; Epstein-Barr virus infection; Viral carcinogenesis	FCERI mediated Ca+2 mobilization; Dectin-2 family; Integrin alphaIIb beta3 signaling; FCERI mediated MAPK activation; DAP12 signaling; Regulation of signaling by CBL; GPVI-mediated activation cascade; FCGR activation; Regulation of actin dynamics for phagocytic cup formation; Interleukin-2 family signaling; Antigen activates B Cell Receptor (BCR) leading to generation of second messengers; Role o…	IL-5 Signaling Pathway; Regulation of toll-like receptor signaling pathway; RANKL/RANK (Receptor activator of NFKB (ligand)) Signaling Pathway; B Cell Receptor Signaling Pathway; IL-3 Signaling Pathway; Microglia Pathogen Phagocytosis Pathway; IL-2 Signaling Pathway
383	NEK9	4	Q8TD19	Serine/threonine-protein kinase Nek9 OS=Homo sapiens OX=9606 GN=NEK9 PE=1 SV=2	cell division;cell organization and biogenesis;metabolic process	cytoplasm;cytosol;nucleus	catalytic activity;metal ion binding;nucleotide binding;protein binding		Activation of NIMA Kinases NEK9, NEK6, NEK7; Nuclear Pore Complex (NPC) Disassembly
384	SRP14	2	P37108	Signal recognition particle 14 kDa protein OS=Homo sapiens OX=9606 GN=SRP14 PE=1 SV=2	cell organization and biogenesis;response to stimulus;transport	cytoplasm;cytosol;extracellular;nucleus;organelle lumen	protein binding;RNA binding	Protein export	Neutrophil degranulation; SRP-dependent cotranslational protein targeting to membrane
385	EIF4A3	2	P38919	Eukaryotic initiation factor 4A-III OS=Homo sapiens OX=9606 GN=EIF4A3 PE=1 SV=4	metabolic process;regulation of biological process;response to stimulus;transport	cytoplasm;cytosol;membrane;nucleus;spliceosomal complex	catalytic activity;nucleotide binding;protein binding;RNA binding	RNA transport; Spliceosome; mRNA surveillance pathway	ISG15 antiviral mechanism; mRNA 3'-end processing; mRNA Splicing - Major Pathway; Cleavage of Growing Transcript in the Termination Region ; Regulation of expression of SLITs and ROBOs; Transport of Mature mRNA derived from an Intron-Containing Transcript; Nonsense Mediated Decay (NMD) enhanced by the Exon Junction Complex (EJC); Deadenylation of mRNA
386	ARPC1B	5	O15143	Actin-related protein 2/3 complex subunit 1B OS=Homo sapiens OX=9606 GN=ARPC1B PE=1 SV=3	cell organization and biogenesis;cellular component movement;regulation of biological process;response to stimulus	cytoplasm;cytoskeleton;cytosol	protein binding;structural molecule activity	Shigellosis; Regulation of actin cytoskeleton; Endocytosis; Fc gamma R-mediated phagocytosis; Salmonella infection; Bacterial invasion of epithelial cells; Pathogenic Escherichia coli infection	Regulation of actin dynamics for phagocytic cup formation; EPHB-mediated forward signaling; RHO GTPases Activate WASPs and WAVEs	Pathogenic Escherichia coli infection; Microglia Pathogen Phagocytosis Pathway
387	RAP1B	5	P61224	Ras-related protein Rap-1b OS=Homo sapiens OX=9606 GN=RAP1B PE=1 SV=1	cell organization and biogenesis;cell proliferation;regulation of biological process;response to stimulus;transport	cytoplasm;cytosol;membrane	catalytic activity;nucleotide binding;protein binding	Focal adhesion; Long-term potentiation; Platelet activation; Neurotrophin signaling pathway; Ras signaling pathway; Pancreatic secretion; MAPK signaling pathway; cAMP signaling pathway; Leukocyte transendothelial migration; Renal cell carcinoma; Rap1 signaling pathway; Chemokine signaling pathway	Gene and protein expression by JAK-STAT signaling after Interleukin-12 stimulation; Signaling by BRAF and RAF fusions; MAP2K and MAPK activation; GRB2:SOS provides linkage to MAPK signaling for Integrins ; MET activates RAP1 and RAC1; Signaling by RAS mutants; Signaling by high-kinase activity BRAF mutants; Signaling by moderate kinase activity BRAF mutants; p130Cas linkage to MAPK signaling for …	Integrin-mediated Cell Adhesion; Human Thyroid Stimulating Hormone (TSH) signaling pathway; Corticotropin-releasing hormone signaling pathway; Common Pathways Underlying Drug Addiction; Focal Adhesion; Signaling of Hepatocyte Growth Factor Receptor; MAPK Signaling Pathway; VEGFA-VEGFR2 Signaling Pathway; Chemokine signaling pathway
388	SPN; LOC101929889; LOC105369261	2	P16150	Leukosialin OS=Homo sapiens OX=9606 GN=SPN PE=1 SV=1	cellular component movement;defense response;regulation of biological process;response to stimulus	cell surface;membrane	protein binding;receptor activity;signal transducer activity	Cell adhesion molecules (CAMs); Epstein-Barr virus infection	Basigin interactions
389	PSMA1	2	P25786	Proteasome subunit alpha type-1 OS=Homo sapiens OX=9606 GN=PSMA1 PE=1 SV=1	metabolic process;regulation of biological process;response to stimulus;transport	cytoplasm;cytosol;nucleus;proteasome	catalytic activity;protein binding;RNA binding	Proteasome	Regulation of RAS by GAPs; CDT1 association with the CDC6:ORC:origin complex; Downstream TCR signaling; UCH proteinases; NIK-->noncanonical NF-kB signaling; Hh mutants that don't undergo autocatalytic processing are degraded by ERAD; SCF-beta-TrCP mediated degradation of Emi1; Cross-presentation of soluble exogenous antigens (endosomes); Separation of Sister Chromatids; Vpu mediated degradation o…	Proteasome Degradation
390	PPP3CA	4	Q08209	Serine/threonine-protein phosphatase 2B catalytic subunit alpha isoform OS=Homo sapiens OX=9606 GN=PPP3CA PE=1 SV=1	cellular homeostasis;metabolic process;regulation of biological process;response to stimulus;transport	cytosol;membrane;mitochondrion;nucleus	catalytic activity;metal ion binding;protein binding	Dopaminergic synapse; Oxytocin signaling pathway; Calcium signaling pathway; B cell receptor signaling pathway; Oocyte meiosis; Amphetamine addiction; HTLV-I infection; T cell receptor signaling pathway; Long-term potentiation; MAPK signaling pathway; Amyotrophic lateral sclerosis (ALS); Renin secretion; Wnt signaling pathway; Glutamatergic synapse; Tuberculosis; Th1 and Th2 cell differentiation;…	Signaling by GPCR; FCERI mediated Ca+2 mobilization; DARPP-32 events; Ca2+ pathway; CLEC7A (Dectin-1) induces NFAT activation; Calcineurin activates NFAT	Physiological and Pathological Hypertrophy of the Heart; Energy Metabolism; MicroRNAs in cardiomyocyte hypertrophy; Alzheimers Disease; Spinal Cord Injury; Amyotrophic lateral sclerosis (ALS); T-Cell Receptor and Co-stimulatory Signaling; Cardiac Hypertrophic Response; Initiation of transcription and translation elongation at the HIV-1 LTR; G Protein Signaling Pathways; MAPK Signaling Pathway; VE…
391	DNAJC8	2	O75937	DnaJ homolog subfamily C member 8 OS=Homo sapiens OX=9606 GN=DNAJC8 PE=1 SV=2	metabolic process	cytosol;nucleus	protein binding		mRNA Splicing - Major Pathway	mRNA Processing
392	ARPC5	4	O15511	Actin-related protein 2/3 complex subunit 5 OS=Homo sapiens OX=9606 GN=ARPC5 PE=1 SV=3	cell organization and biogenesis;cellular component movement;regulation of biological process;response to stimulus;transport	cytoplasm;cytoskeleton;cytosol;endosome;extracellular;organelle lumen	protein binding;structural molecule activity	Fc gamma R-mediated phagocytosis; Pathogenic Escherichia coli infection; Regulation of actin cytoskeleton; Shigellosis; Bacterial invasion of epithelial cells; Salmonella infection; Endocytosis	EPHB-mediated forward signaling; Neutrophil degranulation; Clathrin-mediated endocytosis; RHO GTPases Activate WASPs and WAVEs; Regulation of actin dynamics for phagocytic cup formation	Pathogenic Escherichia coli infection; Regulation of Actin Cytoskeleton
393	PIN4	4	Q9Y237	Peptidyl-prolyl cis-trans isomerase NIMA-interacting 4 OS=Homo sapiens OX=9606 GN=PIN4 PE=1 SV=1	metabolic process	cytoplasm;cytoskeleton;mitochondrion;nucleus;organelle lumen	catalytic activity;DNA binding;protein binding;RNA binding
394	TCIRG1	4	Q13488	V-type proton ATPase 116 kDa subunit a3 OS=Homo sapiens OX=9606 GN=TCIRG1 PE=1 SV=3	cell communication;cell organization and biogenesis;cellular homeostasis;defense response;metabolic process;regulation of biological process;response to stimulus;transport	membrane;mitochondrion	catalytic activity;protein binding;transporter activity	Tuberculosis; Rheumatoid arthritis; Epithelial cell signaling in Helicobacter pylori infection; Oxidative phosphorylation; Lysosome; Synaptic vesicle cycle; Metabolic pathways; Phagosome; Collecting duct acid secretion; Vibrio cholerae infection	Transferrin endocytosis and recycling; ROS, RNS production in phagocytes; Ion channel transport; Insulin receptor recycling; Neutrophil degranulation	TYROBP Causal Network
395	NDUFA4	2	O00483	Cytochrome c oxidase subunit NDUFA4 OS=Homo sapiens OX=9606 GN=NDUFA4 PE=1 SV=1	metabolic process;transport	membrane;mitochondrion	catalytic activity;protein binding;transporter activity	Huntington's disease; Metabolic pathways; Alzheimer's disease; Oxidative phosphorylation; Non-alcoholic fatty liver disease (NAFLD); Parkinson's disease	TP53 Regulates Metabolic Genes; Respiratory electron transport	Electron Transport Chain; Oxidative phosphorylation
396	PKM_P14618	5	P14618	Pyruvate kinase PKM OS=Homo sapiens OX=9606 GN=PKM PE=1 SV=4	cell death;cell organization and biogenesis;metabolic process;response to stimulus;transport	cytoplasm;cytosol;extracellular;mitochondrion;nucleus;organelle lumen	catalytic activity;metal ion binding;nucleotide binding;protein binding;RNA binding	Purine metabolism; Viral carcinogenesis; Glycolysis / Gluconeogenesis; Pyruvate metabolism; Central carbon metabolism in cancer; Metabolic pathways; Glucagon signaling pathway; Biosynthesis of amino acids; Type II diabetes mellitus; Carbon metabolism	Glycolysis; Neutrophil degranulation	Photodynamic therapy-induced HIF-1 survival signaling; Amino Acid metabolism; Glycolysis and Gluconeogenesis
397	ASAH1	4	Q13510	Acid ceramidase OS=Homo sapiens OX=9606 GN=ASAH1 PE=1 SV=5	metabolic process;transport	extracellular;organelle lumen;vacuole	catalytic activity	Metabolic pathways; Sphingolipid metabolism; Sphingolipid signaling pathway; Lysosome	Glycosphingolipid metabolism; Neutrophil degranulation	Sphingolipid Metabolism; Signal Transduction of S1P Receptor
398	HNRNPR	2	O43390	Heterogeneous nuclear ribonucleoprotein R OS=Homo sapiens OX=9606 GN=HNRNPR PE=1 SV=1	metabolic process;regulation of biological process	cytoplasm;endoplasmic reticulum;nucleus;spliceosomal complex	protein binding;RNA binding		mRNA Splicing - Major Pathway	mRNA Processing
399	PCBP2	2	Q15366	Poly(rC)-binding protein 2 OS=Homo sapiens OX=9606 GN=PCBP2 PE=1 SV=1	defense response;metabolic process;regulation of biological process;response to stimulus	cytoplasm;cytosol;membrane;nucleus	DNA binding;protein binding;RNA binding		Negative regulators of DDX58/IFIH1 signaling; mRNA Splicing - Major Pathway	mRNA Processing
400	SNRPG	1	P62308	Small nuclear ribonucleoprotein G OS=Homo sapiens OX=9606 GN=SNRPG PE=1 SV=1	cell organization and biogenesis;metabolic process;transport	cytoplasm;cytosol;nucleus;spliceosomal complex	protein binding;RNA binding;structural molecule activity	Spliceosome	SLBP independent Processing of Histone Pre-mRNAs; SLBP Dependent Processing of Replication-Dependent Histone Pre-mRNAs; mRNA Splicing - Major Pathway; mRNA Splicing - Minor Pathway; snRNP Assembly; Cleavage of Growing Transcript in the Termination Region	mRNA Processing
401	GAR1	1	Q9NY12	H/ACA ribonucleoprotein complex subunit 1 OS=Homo sapiens OX=9606 GN=GAR1 PE=1 SV=1	cell organization and biogenesis;metabolic process	nucleus	protein binding;RNA binding	Ribosome biogenesis in eukaryotes	rRNA modification in the nucleus and cytosol
402	DEK	2	P35659	Protein DEK OS=Homo sapiens OX=9606 GN=DEK PE=1 SV=1	cell organization and biogenesis;metabolic process;regulation of biological process;response to stimulus	nucleus	DNA binding;protein binding;RNA binding		Transcriptional regulation by the AP-2 (TFAP2) family of transcription factors; B-WICH complex positively regulates rRNA expression
403	NAP1L4	1	Q99733	Nucleosome assembly protein 1-like 4 OS=Homo sapiens OX=9606 GN=NAP1L4 PE=1 SV=1	cell organization and biogenesis	cytoplasm;nucleus	protein binding;RNA binding
404	RPS15	1	P62841	40S ribosomal protein S15 OS=Homo sapiens OX=9606 GN=RPS15 PE=1 SV=2	cell differentiation;cell organization and biogenesis;metabolic process;transport	cytosol;membrane;nucleus;ribosome	DNA binding;protein binding;RNA binding;structural molecule activity	Ribosome	Peptide chain elongation; Eukaryotic Translation Termination; Viral mRNA Translation; Formation of the ternary complex, and subsequently, the 43S complex; L13a-mediated translational silencing of Ceruloplasmin expression; Selenocysteine synthesis; Nonsense Mediated Decay (NMD) independent of the Exon Junction Complex (EJC); Nonsense Mediated Decay (NMD) enhanced by the Exon Junction Complex (EJC)…	Cytoplasmic Ribosomal Proteins
405	ARF6	4	P62330	ADP-ribosylation factor 6 OS=Homo sapiens OX=9606 GN=ARF6 PE=1 SV=2	cell death;cell differentiation;cell division;cell organization and biogenesis;cellular component movement;regulation of biological process;response to stimulus;transport	cytoplasm;cytosol;endosome;Golgi;membrane	catalytic activity;enzyme regulator activity;nucleotide binding;protein binding;signal transducer activity	Ras signaling pathway; Endocytosis; Fc gamma R-mediated phagocytosis; Phospholipase D signaling pathway	MET receptor recycling; TBC/RABGAPs; Clathrin-mediated endocytosis	VEGFA-VEGFR2 Signaling Pathway; EGF/EGFR Signaling Pathway; Insulin Signaling
406	TRIM28	2	Q13263	Transcription intermediary factor 1-beta OS=Homo sapiens OX=9606 GN=TRIM28 PE=1 SV=5	cell organization and biogenesis;defense response;metabolic process;regulation of biological process;response to stimulus	chromosome;nucleus	catalytic activity;DNA binding;metal ion binding;protein binding;RNA binding		Generic Transcription Pathway	Corticotropin-releasing hormone signaling pathway; Mesodermal Commitment Pathway; ATM Signaling Network in Development and Disease
407	CHI3L1	5	P36222	Chitinase-3-like protein 1 OS=Homo sapiens OX=9606 GN=CHI3L1 PE=1 SV=2	cell death;defense response;metabolic process;regulation of biological process;response to stimulus;transport	cytoplasm;endoplasmic reticulum;extracellular;organelle lumen	catalytic activity;structural molecule activity		Neutrophil degranulation
408	EIF3G	2	O75821	Eukaryotic translation initiation factor 3 subunit G OS=Homo sapiens OX=9606 GN=EIF3G PE=1 SV=2	metabolic process	cytoplasm;cytosol;nucleus	protein binding;RNA binding	RNA transport	Formation of the ternary complex, and subsequently, the 43S complex; L13a-mediated translational silencing of Ceruloplasmin expression; Translation initiation complex formation; GTP hydrolysis and joining of the 60S ribosomal subunit; Formation of a pool of free 40S subunits; Ribosomal scanning and start codon recognition	Translation Factors
409	LRPPRC	1	P42704	Leucine-rich PPR motif-containing protein, mitochondrial OS=Homo sapiens OX=9606 GN=LRPPRC PE=1 SV=3	cellular component movement;metabolic process;regulation of biological process;transport	chromosome;cytoplasm;cytoskeleton;membrane;mitochondrion;nucleus	catalytic activity;DNA binding;protein binding;RNA binding		TP53 Regulates Metabolic Genes; Respiratory electron transport
410	PTBP3	1	O95758-1	Isoform 1 of Polypyrimidine tract-binding protein 3 OS=Homo sapiens OX=9606 GN=PTBP3	metabolic process;regulation of biological process	nucleus	RNA binding
411	LAMP2	4	P13473-2	Isoform LAMP-2B of Lysosome-associated membrane glycoprotein 2 OS=Homo sapiens OX=9606 GN=LAMP2	cell communication;cell organization and biogenesis;cellular homeostasis;regulation of biological process;response to stimulus;transport	endosome;membrane;organelle lumen;vacuole	protein binding			Senescence and Autophagy in Cancer
412	ILF2	2	Q12905	Interleukin enhancer-binding factor 2 OS=Homo sapiens OX=9606 GN=ILF2 PE=1 SV=2	metabolic process;regulation of biological process;response to stimulus;transport	cytoplasm;extracellular;membrane;nucleus;organelle lumen	catalytic activity;DNA binding;nucleotide binding;protein binding;RNA binding		Neutrophil degranulation	B Cell Receptor Signaling Pathway
413	PFN1	5	P07737	Profilin-1 OS=Homo sapiens OX=9606 GN=PFN1 PE=1 SV=2	cell organization and biogenesis;regulation of biological process;response to stimulus	cytoplasm;cytoskeleton;cytosol;membrane;nucleus	enzyme regulator activity;nucleotide binding;protein binding;RNA binding	Shigellosis; Salmonella infection; Regulation of actin cytoskeleton; Rap1 signaling pathway	Platelet degranulation ; Signaling by ROBO receptors; RHO GTPases Activate Formins; PCP/CE pathway	Association Between Physico-Chemical Features and Toxicity Associated Pathways; VEGFA-VEGFR2 Signaling Pathway; Regulation of Actin Cytoskeleton; G13 Signaling Pathway
414	COPG2	4	Q9UBF2	Coatomer subunit gamma-2 OS=Homo sapiens OX=9606 GN=COPG2 PE=1 SV=1	transport	cytoplasm;cytosol;Golgi;membrane	structural molecule activity		COPI-dependent Golgi-to-ER retrograde traffic; COPI-mediated anterograde transport
415	WDR12	2	Q9GZL7	Ribosome biogenesis protein WDR12 OS=Homo sapiens OX=9606 GN=WDR12 PE=1 SV=2	cell proliferation;metabolic process;regulation of biological process;response to stimulus	nucleus	protein binding		Major pathway of rRNA processing in the nucleolus and cytosol
416	PPT1	5	P50897	Palmitoyl-protein thioesterase 1 OS=Homo sapiens OX=9606 GN=PPT1 PE=1 SV=1	cell communication;cell organization and biogenesis;cellular homeostasis;metabolic process;regulation of biological process;response to stimulus;transport	cytosol;extracellular;Golgi;membrane;nucleus;organelle lumen;vacuole	catalytic activity;protein binding	Metabolic pathways; Lysosome; Fatty acid metabolism; Fatty acid elongation	Fatty acyl-CoA biosynthesis
417	RPLP0	2	P05388	60S acidic ribosomal protein P0 OS=Homo sapiens OX=9606 GN=RPLP0 PE=1 SV=1	cell organization and biogenesis;metabolic process;regulation of biological process;response to stimulus;transport	cytoplasm;cytosol;endoplasmic reticulum;membrane;nucleus;ribosome	protein binding;RNA binding;structural molecule activity	Ribosome	Peptide chain elongation; Gene and protein expression by JAK-STAT signaling after Interleukin-12 stimulation; Eukaryotic Translation Termination; Viral mRNA Translation; L13a-mediated translational silencing of Ceruloplasmin expression; Nonsense Mediated Decay (NMD) independent of the Exon Junction Complex (EJC); Selenocysteine synthesis; Nonsense Mediated Decay (NMD) enhanced by the Exon Junctio…	Cytoplasmic Ribosomal Proteins
418	UBAP2L	1	Q14157-1	Isoform 2 of Ubiquitin-associated protein 2-like OS=Homo sapiens OX=9606 GN=UBAP2L	regulation of biological process	cytoplasm	protein binding;RNA binding
419	ARPC5L	1	Q9BPX5	Actin-related protein 2/3 complex subunit 5-like protein OS=Homo sapiens OX=9606 GN=ARPC5L PE=1 SV=1	cell organization and biogenesis;cellular component movement;regulation of biological process	cytoplasm;cytoskeleton	protein binding	Endocytosis; Bacterial invasion of epithelial cells; Pathogenic Escherichia coli infection; Shigellosis; Regulation of actin cytoskeleton; Fc gamma R-mediated phagocytosis; Salmonella infection		Pathogenic Escherichia coli infection
420	PTGES3	2	Q15185	Prostaglandin E synthase 3 OS=Homo sapiens OX=9606 GN=PTGES3 PE=1 SV=1	cell organization and biogenesis;metabolic process;regulation of biological process;response to stimulus	cytoplasm;cytosol;nucleus	catalytic activity;protein binding	Metabolic pathways; Arachidonic acid metabolism	Attenuation phase; Synthesis of Prostaglandins (PG) and Thromboxanes (TX); HSP90 chaperone cycle for steroid hormone receptors (SHR); Aryl hydrocarbon receptor signalling; HSF1 activation	Aryl Hydrocarbon Receptor Pathway
421	SRRM2	1	Q9UQ35	Serine/arginine repetitive matrix protein 2 OS=Homo sapiens OX=9606 GN=SRRM2 PE=1 SV=2	metabolic process	nucleus;spliceosomal complex	nucleotide binding;protein binding;RNA binding		mRNA Splicing - Major Pathway
422	ELAVL1	1	Q15717	ELAV-like protein 1 OS=Homo sapiens OX=9606 GN=ELAVL1 PE=1 SV=2	development;metabolic process;regulation of biological process	cytoplasm;cytosol;membrane;nucleus	protein binding;RNA binding	AMPK signaling pathway	HuR (ELAVL1) binds and stabilizes mRNA; mRNA Splicing - Major Pathway	AMP-activated Protein Kinase (AMPK) Signaling; Endoderm Differentiation; Preimplantation Embryo; Focal Adhesion-PI3K-Akt-mTOR-signaling pathway
423	PGK1	5	P00558	Phosphoglycerate kinase 1 OS=Homo sapiens OX=9606 GN=PGK1 PE=1 SV=3	cell differentiation;metabolic process;regulation of biological process;response to stimulus	cytoplasm;cytosol;membrane	catalytic activity;nucleotide binding;protein binding	Glycolysis / Gluconeogenesis; Biosynthesis of amino acids; HIF-1 signaling pathway; Metabolic pathways; Carbon metabolism	Gluconeogenesis; Glycolysis	Cori Cycle; Photodynamic therapy-induced HIF-1 survival signaling; Glycolysis and Gluconeogenesis
424	PPP2R2A	1	P63151	Serine/threonine-protein phosphatase 2A 55 kDa regulatory subunit B alpha isoform OS=Homo sapiens OX=9606 GN=PPP2R2A PE=1 SV=1	cell organization and biogenesis;metabolic process;regulation of biological process;response to stimulus	cytosol	catalytic activity;enzyme regulator activity;protein binding	Sphingolipid signaling pathway; Adrenergic signaling in cardiomyocytes; Chagas disease (American trypanosomiasis); PI3K-Akt signaling pathway; mRNA surveillance pathway; Hippo signaling pathway; Dopaminergic synapse; Hepatitis C; AMPK signaling pathway; Tight junction	Cyclin D associated events in G1; Nonsense Mediated Decay (NMD) enhanced by the Exon Junction Complex (EJC); Initiation of Nuclear Envelope Reformation; Cyclin A/B1/B2 associated events during G2/M transition	Wnt Signaling Pathway and Pluripotency; Glycogen Metabolism
425	C6orf108; DNPH1	1	O43598	2'-deoxynucleoside 5'-phosphate N-hydrolase 1 OS=Homo sapiens OX=9606 GN=DNPH1 PE=1 SV=1	cell differentiation;cell proliferation;metabolic process;regulation of biological process	cytoplasm;cytosol;nucleus	catalytic activity;protein binding		Purine catabolism
426	RAB32	3	Q13637	Ras-related protein Rab-32 OS=Homo sapiens OX=9606 GN=RAB32 PE=1 SV=3	cell organization and biogenesis;regulation of biological process;response to stimulus;transport	cytosol;endoplasmic reticulum;endosome;Golgi;membrane;mitochondrion;organelle lumen	catalytic activity;nucleotide binding;protein binding		RAB GEFs exchange GTP for GDP on RABs; RAB geranylgeranylation
427	LONP1	2	P36776	Lon protease homolog, mitochondrial OS=Homo sapiens OX=9606 GN=LONP1 PE=1 SV=2	cell organization and biogenesis;metabolic process;response to stimulus	cytosol;membrane;mitochondrion;nucleus;organelle lumen	catalytic activity;DNA binding;nucleotide binding;protein binding;RNA binding
428	DDX3X	2	O00571	ATP-dependent RNA helicase DDX3X OS=Homo sapiens OX=9606 GN=DDX3X PE=1 SV=3	cell death;cell organization and biogenesis;defense response;metabolic process;regulation of biological process;response to stimulus;transport	cytoplasm;cytosol;extracellular;membrane;mitochondrion;nucleus;organelle lumen	catalytic activity;DNA binding;enzyme regulator activity;nucleotide binding;protein binding;RNA binding	Hepatitis B; RIG-I-like receptor signaling pathway; Viral carcinogenesis	Neutrophil degranulation	RIG-I-like Receptor Signaling
429	LRRC59	2	Q96AG4	Leucine-rich repeat-containing protein 59 OS=Homo sapiens OX=9606 GN=LRRC59 PE=1 SV=1		endoplasmic reticulum;membrane;nucleus	protein binding;RNA binding
430	CD2AP	4	Q9Y5K6	CD2-associated protein OS=Homo sapiens OX=9606 GN=CD2AP PE=1 SV=1	cell division;cell organization and biogenesis;cellular component movement;metabolic process;regulation of biological process;response to stimulus	cytoplasm;cytoskeleton;membrane	protein binding;structural molecule activity	Bacterial invasion of epithelial cells	Nephrin family interactions	Primary Focal Segmental Glomerulosclerosis FSGS
431	TAP2	4	Q03519	Antigen peptide transporter 2 OS=Homo sapiens OX=9606 GN=TAP2 PE=1 SV=1	response to stimulus;transport	endoplasmic reticulum;membrane	catalytic activity;nucleotide binding;protein binding;transporter activity	ABC transporters; Primary immunodeficiency; Herpes simplex infection; Antigen processing and presentation; Phagosome	ER-Phagosome pathway; Antigen Presentation: Folding, assembly and peptide loading of class I MHC
432	C19orf70	1	Q5XKP0	MICOS complex subunit MIC13 OS=Homo sapiens OX=9606 GN=MICOS13 PE=1 SV=1	cell organization and biogenesis	membrane;mitochondrion			Cristae formation
433	IDH1	4	O75874	Isocitrate dehydrogenase [NADP] cytoplasmic OS=Homo sapiens OX=9606 GN=IDH1 PE=1 SV=2	metabolic process;regulation of biological process;response to stimulus;transport	cytoplasm;cytosol;extracellular;mitochondrion;organelle lumen	catalytic activity;metal ion binding;nucleotide binding;protein binding	Central carbon metabolism in cancer; Metabolic pathways; Glutathione metabolism; Citrate cycle (TCA cycle); Biosynthesis of amino acids; 2-Oxocarboxylic acid metabolism; Carbon metabolism; Peroxisome	Neutrophil degranulation; NADPH regeneration; Abnormal conversion of 2-oxoglutarate to 2-hydroxyglutarate	Glutathione metabolism; TCA Cycle and Deficiency of Pyruvate Dehydrogenase complex (PDHc); Amino Acid metabolism
434	HEBP1	4	Q9NRV9	Heme-binding protein 1 OS=Homo sapiens OX=9606 GN=HEBP1 PE=1 SV=1	regulation of biological process;response to stimulus	cytoplasm;extracellular			Formyl peptide receptors bind formyl peptides and many other ligands; G alpha (i) signalling events
435	PRDX2	2	P32119	Peroxiredoxin-2 OS=Homo sapiens OX=9606 GN=PRDX2 PE=1 SV=5	cell communication;cellular homeostasis;metabolic process;regulation of biological process;response to stimulus	cytoplasm;cytosol;membrane	antioxidant activity;catalytic activity;protein binding		TP53 Regulates Metabolic Genes; Deregulated CDK5 triggers multiple neurodegenerative pathways in Alzheimer's disease models; Detoxification of Reactive Oxygen Species	Selenium Micronutrient Network
436	RPL36A	1	P83881	60S ribosomal protein L36a OS=Homo sapiens OX=9606 GN=RPL36A PE=1 SV=2	cell organization and biogenesis;metabolic process;transport	cytoplasm;cytosol;membrane;ribosome	protein binding;RNA binding;structural molecule activity	Ribosome	Peptide chain elongation; Eukaryotic Translation Termination; Viral mRNA Translation; L13a-mediated translational silencing of Ceruloplasmin expression; Nonsense Mediated Decay (NMD) independent of the Exon Junction Complex (EJC); Selenocysteine synthesis; Nonsense Mediated Decay (NMD) enhanced by the Exon Junction Complex (EJC); GTP hydrolysis and joining of the 60S ribosomal subunit; Major path…	Cytoplasmic Ribosomal Proteins
437	PPME1	4	Q9Y570	Protein phosphatase methylesterase 1 OS=Homo sapiens OX=9606 GN=PPME1 PE=1 SV=3	metabolic process;regulation of biological process		catalytic activity;enzyme regulator activity;protein binding		Cyclin A/B1/B2 associated events during G2/M transition
438	Q99873	2	Q99873	Protein arginine N-methyltransferase 1 OS=Homo sapiens OX=9606 GN=PRMT1 PE=1 SV=3
439	SNX3	4	O60493	Sorting nexin-3 OS=Homo sapiens OX=9606 GN=SNX3 PE=1 SV=3	cell organization and biogenesis;metabolic process;regulation of biological process;response to stimulus;transport	cytoplasm;cytosol;endosome;membrane	protein binding	Endocytosis	WNT ligand biogenesis and trafficking; Ub-specific processing proteases
440	HMGB1	2	P09429	High mobility group protein B1 OS=Homo sapiens OX=9606 GN=HMGB1 PE=1 SV=3	cell differentiation;cell organization and biogenesis;cell proliferation;cellular component movement;cellular homeostasis;defense response;metabolic process;regulation of biological process;response to stimulus;transport	cell surface;chromosome;cytoplasm;endosome;extracellular;membrane;nucleus;organelle lumen	catalytic activity;DNA binding;enzyme regulator activity;protein binding;RNA binding	Base excision repair	TRAF6 mediated NF-kB activation; Advanced glycosylation endproduct receptor signaling; TAK1 activates NFkB by phosphorylation and activation of IKKs complex; RIP-mediated NFkB activation via ZBP1; Activated TLR4 signalling; Interleukin-1 family signaling; Neutrophil degranulation; Regulation of TLR by endogenous ligand; DEx/H-box helicases activate type I IFN and inflammatory cytokines production…	Retinoblastoma (RB) in Cancer; DNA Damage Response (only ATM dependent)
441	DDX18	1	Q9NVP1	ATP-dependent RNA helicase DDX18 OS=Homo sapiens OX=9606 GN=DDX18 PE=1 SV=2	metabolic process;response to stimulus	chromosome;cytoplasm;membrane;nucleus	catalytic activity;DNA binding;nucleotide binding;protein binding;RNA binding
442	GORASP2	4	Q9H8Y8	Golgi reassembly-stacking protein 2 OS=Homo sapiens OX=9606 GN=GORASP2 PE=1 SV=3	cell organization and biogenesis	Golgi;membrane	protein binding		Golgi Cisternae Pericentriolar Stack Reorganization
443	CAPN1	4	P07384	Calpain-1 catalytic subunit OS=Homo sapiens OX=9606 GN=CAPN1 PE=1 SV=1	cell death;cell organization and biogenesis;metabolic process;regulation of biological process;transport	cytoplasm;cytosol;extracellular;membrane;mitochondrion;vacuole	catalytic activity;metal ion binding;protein binding	Apoptosis; Alzheimer's disease; Protein processing in endoplasmic reticulum	Degradation of the extracellular matrix; Formation of the cornified envelope; Neutrophil degranulation; Deregulated CDK5 triggers multiple neurodegenerative pathways in Alzheimer's disease models	Integrin-mediated Cell Adhesion; Alzheimers Disease; Focal Adhesion
444	SNRPA1	2	P09661	U2 small nuclear ribonucleoprotein A' OS=Homo sapiens OX=9606 GN=SNRPA1 PE=1 SV=2	metabolic process;regulation of biological process;response to stimulus	nucleus;spliceosomal complex	protein binding;RNA binding	Spliceosome	Gene and protein expression by JAK-STAT signaling after Interleukin-12 stimulation; Interleukin-12 family signaling; mRNA Splicing - Major Pathway	mRNA Processing
445	SEC22B	4	O75396	Vesicle-trafficking protein SEC22b OS=Homo sapiens OX=9606 GN=SEC22B PE=1 SV=4	cell organization and biogenesis;regulation of biological process;transport	endoplasmic reticulum;Golgi;membrane	protein binding	Phagosome; SNARE interactions in vesicular transport; Legionellosis	COPI-dependent Golgi-to-ER retrograde traffic; Cargo concentration in the ER; COPII (Coat Protein 2) Mediated Vesicle Transport; ER-Phagosome pathway
446	PPIB	3	P23284	Peptidyl-prolyl cis-trans isomerase B OS=Homo sapiens OX=9606 GN=PPIB PE=1 SV=2	metabolic process;regulation of biological process	endoplasmic reticulum;membrane;nucleus;organelle lumen	catalytic activity;protein binding;RNA binding		Collagen biosynthesis and modifying enzymes	Prolactin Signaling Pathway
447	PABPC1	2	P11940	Polyadenylate-binding protein 1 OS=Homo sapiens OX=9606 GN=PABPC1 PE=1 SV=2	metabolic process;regulation of biological process	cytoplasm;cytosol;membrane;nucleus;spliceosomal complex	protein binding;RNA binding;translation regulator activity	RNA degradation; RNA transport; mRNA surveillance pathway	AUF1 (hnRNP D0) binds and destabilizes mRNA; L13a-mediated translational silencing of Ceruloplasmin expression; Regulation of expression of SLITs and ROBOs; Nonsense Mediated Decay (NMD) independent of the Exon Junction Complex (EJC); Translation initiation complex formation; Nonsense Mediated Decay (NMD) enhanced by the Exon Junction Complex (EJC); Deadenylation of mRNA	Translation Factors; Endoderm Differentiation
448	CALM3; CALM2; CALM1	4	P0DP25	Calmodulin-3 OS=Homo sapiens OX=9606 GN=CALM3 PE=1 SV=1	metabolic process;regulation of biological process;response to stimulus;transport	cytoplasm;cytoskeleton;cytosol;extracellular;membrane	catalytic activity;enzyme regulator activity;metal ion binding;protein binding;transporter activity	Dopaminergic synapse; Amphetamine addiction; Neurotrophin signaling pathway; Circadian entrainment; Phosphatidylinositol signaling system; Pertussis; Aldosterone synthesis and secretion; Inflammatory mediator regulation of TRP channels; cAMP signaling pathway; Insulin signaling pathway; Renin secretion; Olfactory transduction; Glioma; Glucagon signaling pathway; Alzheimer's disease; Salivary secr…	Smooth Muscle Contraction; Uptake and function of anthrax toxins; Stimuli-sensing channels; Translocation of GLUT4 to the plasma membrane; Synthesis of IP3 and IP4 in the cytosol; Reduction of cytosolic Ca++ levels; CREB phosphorylation through the activation of CaMKII; Ion homeostasis; Ca2+ pathway; Phase 0 - rapid depolarisation; Calcineurin activates NFAT; Platelet degranulation ; eNOS activat…	Physiological and Pathological Hypertrophy of the Heart; MicroRNAs in cardiomyocyte hypertrophy; Alzheimers Disease; Endothelin Pathways; T-Cell Receptor and Co-stimulatory Signaling; Common Pathways Underlying Drug Addiction; Cardiac Hypertrophic Response; Myometrial Relaxation and Contraction Pathways; Melatonin metabolism and effects; G Protein Signaling Pathways; T-Cell antigen Receptor (TCR)…
449	HLA-DRA	4	P01903	HLA class II histocompatibility antigen, DR alpha chain OS=Homo sapiens OX=9606 GN=HLA-DRA PE=1 SV=1	cell organization and biogenesis;regulation of biological process;response to stimulus	cell surface;endoplasmic reticulum;endosome;Golgi;membrane;vacuole	protein binding;receptor activity;signal transducer activity	Viral myocarditis; Type I diabetes mellitus; Antigen processing and presentation; Phagosome; Hematopoietic cell lineage; Staphylococcus aureus infection; Cell adhesion molecules (CAMs); Rheumatoid arthritis; Autoimmune thyroid disease; Allograft rejection; Graft-versus-host disease; Tuberculosis; Th1 and Th2 cell differentiation; Systemic lupus erythematosus; Epstein-Barr virus infection; Influen…	PD-1 signaling; Translocation of ZAP-70 to Immunological synapse; MHC class II antigen presentation; Downstream TCR signaling; Generation of second messenger molecules; Interferon gamma signaling; Phosphorylation of CD3 and TCR zeta chains	Allograft Rejection; Cytokines and Inflammatory Response
450	PPA2	4	Q9H2U2	Inorganic pyrophosphatase 2, mitochondrial OS=Homo sapiens OX=9606 GN=PPA2 PE=1 SV=2	metabolic process	cytoplasm;mitochondrion;organelle lumen	catalytic activity;metal ion binding	Oxidative phosphorylation	Mitochondrial tRNA aminoacylation; Pyrophosphate hydrolysis
451	PSMD4	1	P55036	26S proteasome non-ATPase regulatory subunit 4 OS=Homo sapiens OX=9606 GN=PSMD4 PE=1 SV=1	cell organization and biogenesis;metabolic process;regulation of biological process;response to stimulus;transport	cytoplasm;cytosol;nucleus;proteasome	catalytic activity;DNA binding;nucleotide binding;protein binding;RNA binding	Proteasome; Epstein-Barr virus infection	Regulation of RAS by GAPs; CDT1 association with the CDC6:ORC:origin complex; Downstream TCR signaling; UCH proteinases; NIK-->noncanonical NF-kB signaling; Hh mutants that don't undergo autocatalytic processing are degraded by ERAD; SCF-beta-TrCP mediated degradation of Emi1; Cross-presentation of soluble exogenous antigens (endosomes); Separation of Sister Chromatids; Vpu mediated degradation o…	Proteasome Degradation; Parkin-Ubiquitin Proteasomal System pathway
452	SEC23A	4	Q15436	Protein transport protein Sec23A OS=Homo sapiens OX=9606 GN=SEC23A PE=1 SV=2	cell organization and biogenesis;transport	cytoplasm;cytosol;endoplasmic reticulum;membrane	metal ion binding;protein binding	Protein processing in endoplasmic reticulum	Regulation of cholesterol biosynthesis by SREBP (SREBF); Cargo concentration in the ER; Antigen Presentation: Folding, assembly and peptide loading of class I MHC; COPII (Coat Protein 2) Mediated Vesicle Transport; MHC class II antigen presentation	Sterol Regulatory Element-Binding Proteins (SREBP) signalling
453	CASP1	4	P29466	Caspase-1 OS=Homo sapiens OX=9606 GN=CASP1 PE=1 SV=1	cell death;metabolic process;regulation of biological process;response to stimulus;transport	cytoplasm;cytosol;extracellular;mitochondrion	catalytic activity;enzyme regulator activity;protein binding	Influenza A; Pertussis; Salmonella infection; Legionellosis; Amyotrophic lateral sclerosis (ALS); Cytosolic DNA-sensing pathway; NOD-like receptor signaling pathway	The IPAF inflammasome; The AIM2 inflammasome; NOD1/2 Signaling Pathway; Interleukin-1 processing; TP53 Regulates Transcription of Caspase Activators and Caspases; The NLRP3 inflammasome	Nucleotide-binding Oligomerization Domain (NOD) pathway; Apoptosis Modulation and Signaling; Parkin-Ubiquitin Proteasomal System pathway; Amyotrophic lateral sclerosis (ALS); Apoptosis; MAPK Signaling Pathway
454	TAF15	2	Q92804	TATA-binding protein-associated factor 2N OS=Homo sapiens OX=9606 GN=TAF15 PE=1 SV=1	regulation of biological process	cytoplasm;nucleus	DNA binding;metal ion binding;protein binding;RNA binding	Basal transcription factors; Transcriptional misregulation in cancer
455	GNB2L1; RACK1	2	P63244	Receptor of activated protein C kinase 1 OS=Homo sapiens OX=9606 GN=RACK1 PE=1 SV=3	cell death;cellular homeostasis;development;metabolic process;regulation of biological process;response to stimulus	cytoplasm;cytosol;membrane;mitochondrion;nucleus;ribosome	enzyme regulator activity;protein binding;RNA binding;structural molecule activity	Measles	Regulation of TNFR1 signaling; TNFR1-mediated ceramide production; TNFR1-induced NFkappaB signaling pathway	Androgen receptor signaling pathway; Brain-Derived Neurotrophic Factor (BDNF) signaling pathway; VEGFA-VEGFR2 Signaling Pathway; Interferon type I signaling pathways
456	STOM	4	P27105	Stomatin OS=Homo sapiens OX=9606 GN=STOM PE=1 SV=3	cell organization and biogenesis;regulation of biological process;transport	cytoplasm;cytoskeleton;cytosol;endoplasmic reticulum;membrane;mitochondrion	protein binding		Neutrophil degranulation; Stimuli-sensing channels
457	HIST1H1C	4	P16403	Histone H1.2 OS=Homo sapiens OX=9606 GN=H1-2 PE=1 SV=2	cell organization and biogenesis;metabolic process;regulation of biological process	chromosome;nucleus	DNA binding;protein binding;RNA binding		Formation of Senescence-Associated Heterochromatin Foci (SAHF); Activation of DNA fragmentation factor
458	RBMX	2	P38159	RNA-binding motif protein, X chromosome OS=Homo sapiens OX=9606 GN=RBMX PE=1 SV=3	cell differentiation;cell organization and biogenesis;metabolic process;regulation of biological process;response to stimulus	membrane;nucleus;spliceosomal complex	DNA binding;protein binding;RNA binding	Spliceosome	mRNA Splicing - Major Pathway	mRNA Processing
459	RAB10	4	P61026	Ras-related protein Rab-10 OS=Homo sapiens OX=9606 GN=RAB10 PE=1 SV=1	cell differentiation;cell organization and biogenesis;regulation of biological process;response to stimulus;transport	cytosol;endoplasmic reticulum;endosome;Golgi;membrane	catalytic activity;nucleotide binding;protein binding	Endocytosis; AMPK signaling pathway	Translocation of GLUT4 to the plasma membrane; Neutrophil degranulation; RAB GEFs exchange GTP for GDP on RABs; RAB geranylgeranylation	Focal Adhesion-PI3K-Akt-mTOR-signaling pathway
460	FUBP1	2	Q96AE4	Far upstream element-binding protein 1 OS=Homo sapiens OX=9606 GN=FUBP1 PE=1 SV=3	metabolic process;regulation of biological process	nucleus	DNA binding;protein binding;RNA binding
461	PRG2	1	P13727	Bone marrow proteoglycan OS=Homo sapiens OX=9606 GN=PRG2 PE=1 SV=2	defense response;regulation of biological process;response to stimulus;transport	extracellular		Asthma	Neutrophil degranulation
462	CLNS1A	1	P54105	Methylosome subunit pICln OS=Homo sapiens OX=9606 GN=CLNS1A PE=1 SV=1	cell organization and biogenesis;cellular homeostasis;transport	cytoplasm;cytoskeleton;cytosol;membrane;nucleus	protein binding;RNA binding	RNA transport	snRNP Assembly
463	YBX1	1	P67809	Y-box-binding protein 1 OS=Homo sapiens OX=9606 GN=YBX1 PE=1 SV=3	metabolic process;regulation of biological process	cytoplasm;cytosol;extracellular;membrane;nucleus;spliceosomal complex	DNA binding;protein binding;RNA binding		mRNA Splicing - Major Pathway; mRNA Splicing - Minor Pathway	Brain-Derived Neurotrophic Factor (BDNF) signaling pathway; Mecp2 and Associated Rett Syndrome; mRNA Processing; Sudden Infant Death Syndrome (SIDS) Susceptibility Pathways
464	OXSR1	4	O95747	Serine/threonine-protein kinase OSR1 OS=Homo sapiens OX=9606 GN=OXSR1 PE=1 SV=1	metabolic process;regulation of biological process;response to stimulus	cytoplasm;cytosol	catalytic activity;metal ion binding;nucleotide binding;protein binding;signal transducer activity
465	MARCKSL1	1	P49006	MARCKS-related protein OS=Homo sapiens OX=9606 GN=MARCKSL1 PE=1 SV=2	regulation of biological process	cytoplasm;membrane	protein binding	Leishmaniasis; Fc gamma R-mediated phagocytosis
466	G3BP1	1	Q13283	Ras GTPase-activating protein-binding protein 1 OS=Homo sapiens OX=9606 GN=G3BP1 PE=1 SV=1	metabolic process;regulation of biological process;response to stimulus;transport	cytoplasm;cytosol;membrane;nucleus	catalytic activity;DNA binding;nucleotide binding;protein binding;RNA binding
467	CAPNS1	4	P04632	Calpain small subunit 1 OS=Homo sapiens OX=9606 GN=CAPNS1 PE=1 SV=1	cell death;cell organization and biogenesis;metabolic process;regulation of biological process	cytoplasm;cytosol;membrane	catalytic activity;metal ion binding;protein binding		Degradation of the extracellular matrix; Formation of the cornified envelope; Deregulated CDK5 triggers multiple neurodegenerative pathways in Alzheimer's disease models	Integrin-mediated Cell Adhesion
468	DHX15	2	O43143	Pre-mRNA-splicing factor ATP-dependent RNA helicase DHX15 OS=Homo sapiens OX=9606 GN=DHX15 PE=1 SV=2	metabolic process;response to stimulus	cytoplasm;nucleus;spliceosomal complex	catalytic activity;nucleotide binding;protein binding;RNA binding	Spliceosome	mRNA Splicing - Major Pathway	mRNA Processing
469	HNRNPDL; HNRPDL	1	O14979	Heterogeneous nuclear ribonucleoprotein D-like OS=Homo sapiens OX=9606 GN=HNRNPDL PE=1 SV=3	metabolic process;regulation of biological process;response to stimulus	cytoplasm;cytosol;nucleus;spliceosomal complex	DNA binding;protein binding;RNA binding		Gene and protein expression by JAK-STAT signaling after Interleukin-12 stimulation; Interleukin-12 family signaling
470	PSMD9	1	O00233	26S proteasome non-ATPase regulatory subunit 9 OS=Homo sapiens OX=9606 GN=PSMD9 PE=1 SV=3	cell organization and biogenesis;metabolic process;regulation of biological process;response to stimulus;transport	cytoplasm;cytosol;nucleus	protein binding		Regulation of RAS by GAPs; CDT1 association with the CDC6:ORC:origin complex; Downstream TCR signaling; UCH proteinases; NIK-->noncanonical NF-kB signaling; Hh mutants that don't undergo autocatalytic processing are degraded by ERAD; SCF-beta-TrCP mediated degradation of Emi1; Cross-presentation of soluble exogenous antigens (endosomes); Separation of Sister Chromatids; Vpu mediated degradation o…	Proteasome Degradation; Parkin-Ubiquitin Proteasomal System pathway
471	HSPA5	3	P11021	Endoplasmic reticulum chaperone BiP OS=Homo sapiens OX=9606 GN=HSPA5 PE=1 SV=2	cell communication;cell death;cell differentiation;cell organization and biogenesis;metabolic process;regulation of biological process;response to stimulus;transport	cell surface;cytoplasm;endoplasmic reticulum;membrane;mitochondrion;nucleus;organelle lumen	catalytic activity;metal ion binding;nucleotide binding;protein binding	Protein processing in endoplasmic reticulum; Antigen processing and presentation; Protein export; Thyroid hormone synthesis; Prion diseases	Platelet degranulation ; PERK regulates gene expression; ATF6 (ATF6-alpha) activates chaperone genes; Antigen Presentation: Folding, assembly and peptide loading of class I MHC; Regulation of HSF1-mediated heat shock response; IRE1alpha activates chaperones	Parkin-Ubiquitin Proteasomal System pathway; Apoptosis-related network due to altered Notch3 in ovarian cancer; Photodynamic therapy-induced unfolded protein response; MAPK Signaling Pathway
472	SKIV2L2	1	P42285	Exosome RNA helicase MTR4 OS=Homo sapiens OX=9606 GN=MTREX PE=1 SV=3	metabolic process	nucleus;spliceosomal complex	catalytic activity;DNA binding;nucleotide binding;protein binding;RNA binding	RNA degradation	Major pathway of rRNA processing in the nucleolus and cytosol; mRNA Splicing - Major Pathway
473	SEPT6	1	Q14141	Septin-6 OS=Homo sapiens OX=9606 GN=SEPTIN6 PE=1 SV=4	cell differentiation;cell division	chromosome;cytoplasm;cytoskeleton	nucleotide binding;protein binding	Bacterial invasion of epithelial cells
474	YARS	2	P54577	Tyrosine--tRNA ligase, cytoplasmic OS=Homo sapiens OX=9606 GN=YARS1 PE=1 SV=4	cell death;metabolic process;regulation of biological process;response to stimulus	cytoplasm;cytosol	catalytic activity;nucleotide binding;protein binding;RNA binding;signal transducer activity	Aminoacyl-tRNA biosynthesis	Cytosolic tRNA aminoacylation
475	RPL14	1	P50914	60S ribosomal protein L14 OS=Homo sapiens OX=9606 GN=RPL14 PE=1 SV=4	cell organization and biogenesis;metabolic process;transport	cytosol;membrane;ribosome	protein binding;RNA binding;structural molecule activity	Ribosome	Peptide chain elongation; Eukaryotic Translation Termination; Viral mRNA Translation; L13a-mediated translational silencing of Ceruloplasmin expression; Nonsense Mediated Decay (NMD) independent of the Exon Junction Complex (EJC); Selenocysteine synthesis; Nonsense Mediated Decay (NMD) enhanced by the Exon Junction Complex (EJC); GTP hydrolysis and joining of the 60S ribosomal subunit; Major path…	Cytoplasmic Ribosomal Proteins
476	MRPL24	4	Q96A35	39S ribosomal protein L24, mitochondrial OS=Homo sapiens OX=9606 GN=MRPL24 PE=1 SV=1	cell organization and biogenesis;metabolic process	membrane;mitochondrion;ribosome	structural molecule activity	Ribosome	Mitochondrial translation initiation; Mitochondrial translation elongation; Mitochondrial translation termination
477	YTHDF2	1	Q9Y5A9	YTH domain-containing family protein 2 OS=Homo sapiens OX=9606 GN=YTHDF2 PE=1 SV=2	cell organization and biogenesis;regulation of biological process;response to stimulus	cytoplasm;cytosol;nucleus	protein binding;RNA binding
478	ATP6V1C1	4	P21283	V-type proton ATPase subunit C 1 OS=Homo sapiens OX=9606 GN=ATP6V1C1 PE=1 SV=4	cellular homeostasis;regulation of biological process;response to stimulus;transport	cytoplasm;cytosol;membrane	catalytic activity;protein binding;transporter activity	Collecting duct acid secretion; Vibrio cholerae infection; Phagosome; Rheumatoid arthritis; Epithelial cell signaling in Helicobacter pylori infection; Oxidative phosphorylation; Synaptic vesicle cycle; Metabolic pathways; mTOR signaling pathway	Transferrin endocytosis and recycling; ROS, RNS production in phagocytes; Ion channel transport; Insulin receptor recycling

## Sheet: bulk_heatmap_cluster_terms
cluster	term	size background	# in background	size subset	# in subset	expected	enrichment	pval	pvals_adj	Category
1	RNA binding	2723	790	39	23	11.3147	2.03275	8.2318e-05	0.000905498	Molecular Function
4	extracellular	2723	299	109	35	11.9688	2.92427	9.65713e-10	1.54514e-08	Cellular Component
4	vacuole	2723	127	109	17	5.08373	3.344	6.89204e-06	5.51364e-05	Cellular Component
4	Ion channel transport	2723	10	109	6	0.400294	14.989	6.61818e-07	8.14036e-05	Reactome Pathways
4	Insulin receptor recycling	2723	10	109	6	0.400294	14.989	6.61818e-07	8.14036e-05	Reactome Pathways
4	ROS, RNS production in phagocytes	2723	8	109	5	0.320235	15.6135	4.77618e-06	0.000391647	Reactome Pathways
4	Epithelial cell signaling in Helicobacter pylori infection	2723	18	109	7	0.720529	9.71509	3.00562e-06	0.000550029	KEGG Pathways
4	Transferrin endocytosis and recycling	2723	9	109	5	0.360264	13.8787	1.04044e-05	0.000639871	Reactome Pathways
4	transport	2723	1081	109	63	43.2718	1.45591	7.42019e-05	0.00118723	Biological Process
4	Rheumatoid arthritis	2723	15	109	6	0.600441	9.99266	1.33772e-05	0.00122401	KEGG Pathways
4	Neutrophil degranulation	2723	112	109	15	4.48329	3.34576	2.52916e-05	0.00124435	Reactome Pathways
4	Lysosome	2723	24	109	7	0.960705	7.28631	2.67674e-05	0.00163281	KEGG Pathways
4	Vibrio cholerae infection	2723	18	109	6	0.720529	8.32722	4.49541e-05	0.00205665	KEGG Pathways
4	Collecting duct acid secretion	2723	7	109	4	0.280206	14.2752	7.7541e-05	0.002838	KEGG Pathways
4	Synaptic vesicle cycle	2723	14	109	5	0.560411	8.92202	0.000140676	0.00429063	KEGG Pathways
4	Phagosome	2723	43	109	8	1.72126	4.64775	0.000229461	0.00599877	KEGG Pathways
4	cellular component movement	2723	218	109	19	8.7264	2.1773	0.000788058	0.00630447	Biological Process
4	Cargo concentration in the ER	2723	9	109	4	0.360264	11.103	0.000262227	0.00921541	Reactome Pathways
4	Degradation of the extracellular matrix	2723	4	109	3	0.160118	18.7362	0.00024252	0.00921541	Reactome Pathways
4	organelle lumen	2723	385	109	27	15.4113	1.75196	0.00181065	0.0096568	Cellular Component
4	Ca2+ pathway	2723	11	109	4	0.440323	9.08424	0.000645243	0.0198412	Reactome Pathways
4	coagulation	2723	32	109	5	1.28094	3.90338	0.00795402	0.0318161	Biological Process
4	response to stimulus	2723	1203	109	61	48.1553	1.26673	0.00773096	0.0318161	Biological Process
4	Amyotrophic lateral sclerosis (ALS)	2723	2	109	2	0.0800588	24.9817	0.00158823	0.0363309	KEGG Pathways
4	Fc gamma R-mediated phagocytosis	2723	7	109	3	0.280206	10.7064	0.00194197	0.0394867	KEGG Pathways
4	cellular homeostasis	2723	167	109	13	6.68491	1.94468	0.014326	0.0458432	Biological Process
5	extracellular	2723	299	92	44	10.1021	4.35553	1.04045e-19	1.45663e-18	Cellular Component
5	response to stimulus	2723	1203	92	72	40.6449	1.77144	1.23313e-11	2.21963e-10	Biological Process
5	cellular component movement	2723	218	92	28	7.36541	3.80156	1.25896e-10	1.13306e-09	Biological Process
5	defense response	2723	162	92	23	5.47337	4.20216	1.14924e-09	6.89543e-09	Biological Process
5	Neutrophil degranulation	2723	162	92	24	5.47337	4.38486	1.82157e-10	3.49742e-08	Reactome Pathways
5	transport	2723	1081	92	63	36.523	1.72494	1.29822e-08	5.84201e-08	Biological Process
5	Microglia Pathogen Phagocytosis Pathway	2723	14	92	8	0.473008	16.913	3.18686e-09	3.56929e-07	WikiPathways
5	organelle lumen	2723	385	92	33	13.0077	2.53696	8.83343e-08	6.1834e-07	Cellular Component
5	Neutrophil degranulation	2723	112	92	16	3.78406	4.22826	5.3271e-07	5.11401e-05	Reactome Pathways
5	membrane	2723	1473	92	68	49.7672	1.36636	5.68315e-05	0.000265214	Cellular Component
5	cytoskeleton	2723	298	92	23	10.0683	2.2844	8.33968e-05	0.000291889	Cellular Component
5	Prostaglandin Synthesis and Regulation	2723	5	92	4	0.168931	23.6783	5.95396e-06	0.000333422	WikiPathways
5	regulation of biological process	2723	1678	92	73	56.6934	1.28763	0.000171052	0.000615787	Biological Process
5	RHO GTPases Activate NADPH Oxidases	2723	6	92	4	0.202718	19.7319	1.73998e-05	0.00111358	Reactome Pathways
5	Platelet degranulation	2723	20	92	6	0.675725	8.87935	3.34212e-05	0.00160422	Reactome Pathways
5	Glycolysis and Gluconeogenesis	2723	21	92	6	0.709512	8.45652	4.55253e-05	0.00169961	WikiPathways
5	Leukocyte transendothelial migration	2723	34	92	8	1.14873	6.96419	1.10348e-05	0.00184282	KEGG Pathways
5	signal transducer activity	2723	104	92	12	3.51377	3.41513	0.000143392	0.00200749	Molecular Function
5	GPVI-mediated activation cascade	2723	15	92	5	0.506794	9.86594	9.07193e-05	0.00348362	Reactome Pathways
5	Cross-presentation of particulate exogenous antigens (phagosomes)	2723	4	92	3	0.135145	22.1984	0.000145773	0.00399834	Reactome Pathways
5	Sema4D induced cell migration and growth-cone collapse	2723	9	92	4	0.304076	13.1546	0.000135123	0.00399834	Reactome Pathways
5	Salmonella infection	2723	24	92	6	0.81087	7.39946	0.000104017	0.00579029	KEGG Pathways
5	Rap1 signaling pathway	2723	34	92	7	1.14873	6.09367	0.00010204	0.00579029	KEGG Pathways
5	Leishmaniasis	2723	17	92	5	0.574367	8.70524	0.000177147	0.00739591	KEGG Pathways
5	ROS, RNS production in phagocytes	2723	5	92	3	0.168931	17.7587	0.000355501	0.00758403	Reactome Pathways
5	Toll Like Receptor 4 (TLR4) Cascade	2723	5	92	3	0.168931	17.7587	0.000355501	0.00758403	Reactome Pathways
5	vacuole	2723	127	92	11	4.29086	2.56359	0.00312741	0.00875673	Cellular Component
5	cytoplasm	2723	1371	92	59	46.321	1.27372	0.00469321	0.0109508	Cellular Component
5	receptor activity	2723	57	92	7	1.92582	3.63482	0.00265956	0.0132767	Molecular Function
5	metal ion binding	2723	548	92	30	18.5149	1.62032	0.002845	0.0132767	Molecular Function
5	Regulation of Actin Cytoskeleton	2723	33	92	6	1.11495	5.38142	0.000669359	0.0150603	WikiPathways
5	VEGFA-VEGFR2 Signaling Pathway	2723	59	92	8	1.99339	4.01326	0.000672334	0.0150603	WikiPathways
5	Phagosome	2723	43	92	7	1.45281	4.81825	0.000476689	0.0159214	KEGG Pathways
5	enzyme regulator activity	2723	216	92	15	7.29783	2.0554	0.00500355	0.0175124	Molecular Function
5	cell surface	2723	89	92	8	3.00698	2.66048	0.00932774	0.0186555	Cellular Component
5	Focal Adhesion	2723	36	92	6	1.21631	4.93297	0.00108471	0.0189463	WikiPathways
5	Brain-Derived Neurotrophic Factor (BDNF) signaling pathway	2723	7	92	3	0.236504	12.6848	0.00118414	0.0189463	WikiPathways
5	Cell-extracellular matrix interactions	2723	2	92	2	0.0675725	29.5978	0.00112952	0.0216868	Reactome Pathways
5	Regulation of actin cytoskeleton	2723	47	92	7	1.58795	4.40819	0.000833169	0.0231899	KEGG Pathways
5	Complement and coagulation cascades	2723	2	92	2	0.0675725	29.5978	0.00112952	0.0261331	KEGG Pathways
5	Adherens junction	2723	15	92	4	0.506794	7.89275	0.00125189	0.0261331	KEGG Pathways
5	EPHB-mediated forward signaling	2723	8	92	3	0.27029	11.0992	0.00184839	0.0322629	Reactome Pathways
5	Platelet activation	2723	27	92	5	0.912229	5.48108	0.00176771	0.0328009	KEGG Pathways
5	Cori Cycle	2723	9	92	3	0.304076	9.86594	0.00270503	0.0336626	WikiPathways
5	G13 Signaling Pathway	2723	18	92	4	0.608153	6.57729	0.00259613	0.0336626	WikiPathways
5	Sulfation Biotransformation Reaction	2723	3	92	2	0.101359	19.7319	0.00331384	0.0337409	WikiPathways
5	Striated Muscle Contraction	2723	3	92	2	0.101359	19.7319	0.00331384	0.0337409	WikiPathways
5	Pertussis	2723	17	92	4	0.574367	6.96419	0.00207228	0.034607	KEGG Pathways
5	Integrin-mediated Cell Adhesion	2723	20	92	4	0.675725	5.91957	0.00390302	0.0364282	WikiPathways
5	Proteoglycans in cancer	2723	9	92	3	0.304076	9.86594	0.00270503	0.0410673	KEGG Pathways
5	TYROBP Causal Network	2723	11	92	3	0.371649	8.07213	0.0050582	0.0435784	WikiPathways
2	Peptide chain elongation	2723	81	219	66	6.51451	10.1312	7.49926e-62	3.0372e-59	Reactome Pathways
2	Selenocysteine synthesis	2723	81	219	65	6.51451	9.97773	5.00603e-60	6.75814e-58	Reactome Pathways
2	Major pathway of rRNA processing in the nucleolus and cytosol	2723	81	219	65	6.51451	9.97773	5.00603e-60	6.75814e-58	Reactome Pathways
2	Nonsense Mediated Decay (NMD) independent of the Exon Junction Complex (EJC)	2723	87	219	67	6.99706	9.57545	9.45655e-60	9.57476e-58	Reactome Pathways
2	Viral mRNA Translation	2723	82	219	65	6.59493	9.85605	2.2761e-59	1.84364e-57	Reactome Pathways
2	Cytoplasmic Ribosomal Proteins	2723	75	219	62	6.03195	10.2786	1.10123e-58	1.18933e-56	WikiPathways
2	Eukaryotic Translation Termination	2723	84	219	65	6.75578	9.62139	4.1225e-58	2.78269e-56	Reactome Pathways
2	Nonsense Mediated Decay (NMD) enhanced by the Exon Junction Complex (EJC)	2723	95	219	68	7.64047	8.89998	5.84145e-57	3.3797e-55	Reactome Pathways
2	L13a-mediated translational silencing of Ceruloplasmin expression	2723	104	219	70	8.3643	8.3689	9.73914e-56	4.93044e-54	Reactome Pathways
2	SRP-dependent cotranslational protein targeting to membrane	2723	93	219	66	7.47962	8.82398	8.87002e-55	3.99151e-53	Reactome Pathways
2	GTP hydrolysis and joining of the 60S ribosomal subunit	2723	104	219	69	8.3643	8.24934	3.21234e-54	1.301e-52	Reactome Pathways
2	Formation of a pool of free 40S subunits	2723	95	219	66	7.64047	8.63821	8.66922e-54	3.19185e-52	Reactome Pathways
2	Ribosome	2723	97	219	63	7.80132	8.07555	2.40506e-48	3.29493e-46	KEGG Pathways
2	Regulation of expression of SLITs and ROBOs	2723	134	219	71	10.7771	6.58805	4.22547e-46	1.42609e-44	Reactome Pathways
2	ribosome	2723	137	219	68	11.0184	6.17152	1.53215e-41	2.75787e-40	Cellular Component
2	RNA binding	2723	790	219	153	63.5365	2.40806	3.7696e-39	5.27744e-38	Molecular Function
2	Formation of the ternary complex, and subsequently, the 43S complex	2723	33	219	31	2.65406	11.6802	6.8441e-33	2.1322e-31	Reactome Pathways
2	structural molecule activity	2723	218	219	68	17.5329	3.87843	3.33896e-26	2.33727e-25	Molecular Function
2	Translation initiation complex formation	2723	57	219	36	4.58428	7.85292	1.18532e-26	3.42896e-25	Reactome Pathways
2	Ribosomal scanning and start codon recognition	2723	57	219	35	4.58428	7.63478	2.62688e-25	7.09257e-24	Reactome Pathways
2	metabolic process	2723	1957	219	201	157.394	1.27705	3.67245e-14	5.87591e-13	Biological Process
2	nucleus	2723	1287	219	151	103.508	1.45882	1.18851e-11	1.06966e-10	Cellular Component
2	cytosol	2723	1352	219	149	108.736	1.37029	7.68308e-09	4.60985e-08	Cellular Component
2	cell organization and biogenesis	2723	1183	219	131	95.144	1.37686	2.82879e-07	2.26303e-06	Biological Process
2	mRNA Processing	2723	84	219	23	6.75578	3.40449	6.67698e-08	3.60557e-06	WikiPathways
2	Assembly of the pre-replicative complex	2723	6	219	6	0.482556	12.4338	2.53965e-07	5.71422e-06	Reactome Pathways
2	M/G1 Transition	2723	6	219	6	0.482556	12.4338	2.53965e-07	5.71422e-06	Reactome Pathways
2	Unwinding of DNA	2723	6	219	6	0.482556	12.4338	2.53965e-07	5.71422e-06	Reactome Pathways
2	DNA binding	2723	319	219	48	25.6559	1.87092	5.1599e-06	2.40795e-05	Molecular Function
2	G1 to S cell cycle control	2723	16	219	9	1.28682	6.99401	8.342e-07	3.00312e-05	WikiPathways
2	transport	2723	1081	219	117	86.9405	1.34575	1.27124e-05	6.77992e-05	Biological Process
2	Activation of the pre-replicative complex	2723	11	219	7	0.884686	7.91241	4.95276e-06	0.000105572	Reactome Pathways
2	spliceosomal complex	2723	113	219	21	9.08814	2.3107	0.00017515	0.000788175	Cellular Component
2	DNA Replication	2723	19	219	8	1.52809	5.23528	5.35856e-05	0.00144681	WikiPathways
2	Activation of ATR in response to replication stress	2723	15	219	7	1.20639	5.80244	7.28792e-05	0.0014758	Reactome Pathways
2	protein binding	2723	2214	219	195	178.063	1.09512	0.000881754	0.00308614	Molecular Function
2	HSF1 activation	2723	9	219	5	0.723834	6.90766	0.00031003	0.00597915	Reactome Pathways
2	mRNA Splicing - Major Pathway	2723	57	219	13	4.58428	2.83578	0.000415371	0.0076466	Reactome Pathways
2	Deadenylation of mRNA	2723	10	219	5	0.80426	6.21689	0.00057966	0.0102071	Reactome Pathways
2	Retinoblastoma (RB) in Cancer	2723	25	219	8	2.01065	3.97881	0.000501115	0.0108241	WikiPathways
2	Translation Factors	2723	39	219	10	3.13661	3.18815	0.00073163	0.0131693	WikiPathways
2	Spliceosome	2723	23	219	8	1.8498	4.3248	0.00026172	0.0179278	KEGG Pathways
2	translation regulator activity	2723	16	219	5	1.28682	3.88556	0.00672502	0.0188301	Molecular Function
2	DNA replication	2723	14	219	6	1.12596	5.32877	0.000438256	0.0200137	KEGG Pathways
2	Trans-sulfuration and one carbon metabolism	2723	4	219	3	0.321704	9.32534	0.00193236	0.0298135	WikiPathways
2	Uptake and function of diphtheria toxin	2723	4	219	3	0.321704	9.32534	0.00193236	0.0313042	Reactome Pathways
2	Protein methylation	2723	4	219	3	0.321704	9.32534	0.00193236	0.0313042	Reactome Pathways
2	rRNA modification in the nucleus and cytosol	2723	24	219	7	1.93022	3.62652	0.0020892	0.0325432	Reactome Pathways
2	Purine ribonucleoside monophosphate biosynthesis	2723	8	219	4	0.643408	6.21689	0.00220092	0.0330139	Reactome Pathways
2	Cell cycle	2723	22	219	7	1.76937	3.95621	0.00118332	0.0405287	KEGG Pathways
3	organelle lumen	2723	385	20	16	2.82776	5.65818	5.43756e-11	7.61258e-10	Cellular Component
3	extracellular	2723	299	20	13	2.19611	5.91957	1.00405e-08	7.02835e-08	Cellular Component
3	Photodynamic therapy-induced unfolded protein response	2723	2	20	2	0.0146897	136.15	5.12682e-05	0.000717754	WikiPathways
3	ATF6 (ATF6-alpha) activates chaperone genes	2723	3	20	2	0.0220345	90.7667	0.000153126	0.00359847	Reactome Pathways
3	Antimicrobial peptides	2723	3	20	2	0.0220345	90.7667	0.000153126	0.00359847	Reactome Pathways
3	Regulation of Insulin-like Growth Factor (IGF) transport and uptake by Insulin-like Growth Factor Binding Proteins (IGFBPs)	2723	18	20	3	0.132207	22.6917	0.000257916	0.00404069	Reactome Pathways
3	vacuole	2723	127	20	5	0.932795	5.36024	0.00179622	0.00838236	Cellular Component
3	regulation of biological process	2723	1678	20	19	12.3246	1.54163	0.00081165	0.00992976	Biological Process
3	transport	2723	1081	20	15	7.93977	1.88922	0.00141854	0.00992976	Biological Process
3	cell surface	2723	89	20	4	0.653691	6.1191	0.00345961	0.0118528	Cellular Component
3	endoplasmic reticulum	2723	303	20	7	2.22549	3.14538	0.00423313	0.0118528	Cellular Component
3	defense response	2723	162	20	5	1.18986	4.20216	0.00523267	0.0244191	Biological Process
3	Post-translational protein phosphorylation	2723	10	20	2	0.0734484	27.23	0.00222699	0.0261672	Reactome Pathways
3	Neutrophil degranulation	2723	162	20	5	1.18986	4.20216	0.00523267	0.0264797	Reactome Pathways
3	VLDL assembly	2723	1	20	1	0.00734484	136.15	0.00734484	0.0264797	Reactome Pathways
3	Activation of Matrix Metalloproteinases	2723	1	20	1	0.00734484	136.15	0.00734484	0.0264797	Reactome Pathways
3	Collagen biosynthesis and modifying enzymes	2723	1	20	1	0.00734484	136.15	0.00734484	0.0264797	Reactome Pathways
3	Assembly of Viral Components at the Budding Site	2723	1	20	1	0.00734484	136.15	0.00734484	0.0264797	Reactome Pathways
3	Activation of Matrix Metalloproteinases	2723	1	20	1	0.00734484	136.15	0.00734484	0.0264797	Reactome Pathways
3	Chylomicron assembly	2723	1	20	1	0.00734484	136.15	0.00734484	0.0264797	Reactome Pathways
3	IRE1alpha activates chaperones	2723	1	20	1	0.00734484	136.15	0.00734484	0.0264797	Reactome Pathways
3	Neutrophil degranulation	2723	112	20	4	0.822622	4.8625	0.00788757	0.0264797	Reactome Pathways
3	Antigen Presentation: Folding, assembly and peptide loading of class I MHC	2723	14	20	2	0.102828	19.45	0.00442477	0.0264797	Reactome Pathways
3	Protein processing in endoplasmic reticulum	2723	41	20	3	0.301138	9.9622	0.00302446	0.0302446	KEGG Pathways
3	Phagosome	2723	11	20	2	0.0807932	24.7545	0.00270991	0.0302446	KEGG Pathways
3	Systemic lupus erythematosus	2723	16	20	2	0.117517	17.0188	0.00578369	0.0365479	KEGG Pathways
3	Antigen processing and presentation	2723	18	20	2	0.132207	15.1278	0.00730958	0.0365479	KEGG Pathways
3	Regulation of Complement cascade	2723	2	20	1	0.0146897	68.075	0.0146384	0.0382225	Reactome Pathways
3	Common Pathway of Fibrin Clot Formation	2723	2	20	1	0.0146897	68.075	0.0146384	0.0382225	Reactome Pathways
3	Metabolism of Angiotensinogen to Angiotensins	2723	2	20	1	0.0146897	68.075	0.0146384	0.0382225	Reactome Pathways
3	PERK regulates gene expression	2723	2	20	1	0.0146897	68.075	0.0146384	0.0382225	Reactome Pathways
3	Renin-angiotensin system	2723	2	20	1	0.0146897	68.075	0.0146384	0.041824	KEGG Pathways
3	Lysosome	2723	23	20	2	0.168931	11.8391	0.0118242	0.041824	KEGG Pathways
3	Neuroactive ligand-receptor interaction	2723	2	20	1	0.0146897	68.075	0.0146384	0.041824	KEGG Pathways

## Sheet: integrated_heatmap_prots
	gene	cluster	Accession	Description	Biological Process	Cellular Component	Molecular Function	KEGG Pathways	Reactome Pathways	WikiPathways
0	S100A9	1	P06702	Protein S100-A9 OS=Homo sapiens OX=9606 GN=S100A9 PE=1 SV=1	cell communication;cell death;cellular component movement;defense response;metabolic process;regulation of biological process;response to stimulus;transport	cytoplasm;cytoskeleton;cytosol;extracellular;membrane;nucleus;organelle lumen	antioxidant activity;catalytic activity;metal ion binding;protein binding;signal transducer activity		Neutrophil degranulation; Metal sequestration by antimicrobial proteins; Regulation of TLR by endogenous ligand	IL1 and megakaryocytes in obesity
1	HLA-DRB1	6	P01911	HLA class II histocompatibility antigen, DRB1 beta chain OS=Homo sapiens OX=9606 GN=HLA-DRB1 PE=1 SV=2	cell organization and biogenesis;regulation of biological process;response to stimulus	cell surface;endoplasmic reticulum;endosome;Golgi;membrane;vacuole	protein binding		PD-1 signaling; Translocation of ZAP-70 to Immunological synapse; MHC class II antigen presentation; Downstream TCR signaling; Generation of second messenger molecules; Interferon gamma signaling; Phosphorylation of CD3 and TCR zeta chains	Allograft Rejection; Cytokines and Inflammatory Response
2	S100A8	1	P05109	Protein S100-A8 OS=Homo sapiens OX=9606 GN=S100A8 PE=1 SV=1	cell death;cellular component movement;defense response;metabolic process;regulation of biological process;response to stimulus;transport	cytoplasm;cytoskeleton;cytosol;extracellular;membrane;nucleus;organelle lumen	metal ion binding;protein binding		Neutrophil degranulation; Metal sequestration by antimicrobial proteins; Regulation of TLR by endogenous ligand
3	S100A12	1	P80511	Protein S100-A12 OS=Homo sapiens OX=9606 GN=S100A12 PE=1 SV=2	cellular component movement;defense response;metabolic process;regulation of biological process;response to stimulus;transport	cytoplasm;cytoskeleton;cytosol;extracellular;membrane;nucleus;organelle lumen	metal ion binding;protein binding		TRAF6 mediated NF-kB activation; Advanced glycosylation endproduct receptor signaling; TAK1 activates NFkB by phosphorylation and activation of IKKs complex; RIP-mediated NFkB activation via ZBP1; Activated TLR4 signalling; Interleukin-1 family signaling; Neutrophil degranulation; DEx/H-box helicases activate type I IFN and inflammatory cytokines production
4	S100A6	3	P06703	Protein S100-A6 OS=Homo sapiens OX=9606 GN=S100A6 PE=1 SV=1	cell organization and biogenesis;regulation of biological process;response to stimulus;transport	cytoplasm;cytosol;extracellular;membrane;nucleus	metal ion binding;protein binding;transporter activity			Gastric cancer network 2; Prostaglandin Synthesis and Regulation
5	ELANE	2	P08246	Neutrophil elastase OS=Homo sapiens OX=9606 GN=ELANE PE=1 SV=1	cell organization and biogenesis;cellular component movement;cellular homeostasis;defense response;metabolic process;regulation of biological process;response to stimulus;transport	cell surface;cytoplasm;extracellular;organelle lumen	catalytic activity;protein binding	Transcriptional misregulation in cancer; Systemic lupus erythematosus	Collagen degradation; Activation of Matrix Metalloproteinases; Antimicrobial peptides; Regulation of Complement cascade; Neutrophil degranulation
6	SLC2A3	1	P11169	Solute carrier family 2, facilitated glucose transporter member 3 OS=Homo sapiens OX=9606 GN=SLC2A3 PE=1 SV=1	metabolic process;transport	membrane	transporter activity		Vitamin C (ascorbate) metabolism; Neutrophil degranulation; Cellular hexose transport	NRF2 pathway; Photodynamic therapy-induced HIF-1 survival signaling; Focal Adhesion-PI3K-Akt-mTOR-signaling pathway; Glycolysis and Gluconeogenesis
7	LYZ	1	P61626	Lysozyme C OS=Homo sapiens OX=9606 GN=LYZ PE=1 SV=1	defense response;metabolic process;response to stimulus;transport	extracellular;organelle lumen	catalytic activity;protein binding	Salivary secretion	Antimicrobial peptides; Neutrophil degranulation; Amyloid fiber formation
8	FCER1G	1	P30273	High affinity immunoglobulin epsilon receptor subunit gamma OS=Homo sapiens OX=9606 GN=FCER1G PE=1 SV=1	cell differentiation;cell organization and biogenesis;cellular component movement;coagulation;defense response;metabolic process;regulation of biological process;response to stimulus;transport	cell surface;membrane	protein binding;receptor activity;signal transducer activity	Natural killer cell mediated cytotoxicity; Sphingolipid signaling pathway; Asthma; Fc epsilon RI signaling pathway; Tuberculosis; Phospholipase D signaling pathway; Platelet activation	FCERI mediated Ca+2 mobilization; Neutrophil degranulation; GPVI-mediated activation cascade; Cell surface interactions at the vascular wall; Dectin-2 family; FCERI mediated MAPK activation; Role of LAT2/NTAL/LAB on calcium mobilization; FCERI mediated NF-kB activation; Platelet Adhesion to exposed collagen	Microglia Pathogen Phagocytosis Pathway
9	PRTN3	2	P24158	Myeloblastin OS=Homo sapiens OX=9606 GN=PRTN3 PE=1 SV=3	cell differentiation;cell organization and biogenesis;cellular component movement;coagulation;metabolic process;regulation of biological process;response to stimulus;transport	cytosol;extracellular;membrane;organelle lumen	catalytic activity;protein binding		Antimicrobial peptides; Common Pathway of Fibrin Clot Formation; Neutrophil degranulation; Other interleukin signaling
10	NCF4	1	Q15080	Neutrophil cytosol factor 4 OS=Homo sapiens OX=9606 GN=NCF4 PE=1 SV=2	cellular homeostasis;metabolic process;regulation of biological process;response to stimulus;transport	cytoplasm;cytosol;endosome;membrane;vacuole	enzyme regulator activity;protein binding	Osteoclast differentiation; Leukocyte transendothelial migration; Leishmaniasis; Phagosome	ROS, RNS production in phagocytes; Cross-presentation of particulate exogenous antigens (phagosomes); VEGFA-VEGFR2 Pathway; Detoxification of Reactive Oxygen Species; RHO GTPases Activate NADPH Oxidases	Microglia Pathogen Phagocytosis Pathway
11	CST7	2	O76096	Cystatin-F OS=Homo sapiens OX=9606 GN=CST7 PE=1 SV=1	regulation of biological process;response to stimulus	cytoplasm;extracellular	enzyme regulator activity;protein binding
12	BPI	1	P17213	Bactericidal permeability-increasing protein OS=Homo sapiens OX=9606 GN=BPI PE=1 SV=4	defense response;regulation of biological process;response to stimulus;transport	cytoplasm;extracellular;membrane;organelle lumen			Antimicrobial peptides; Neutrophil degranulation; Toll Like Receptor 4 (TLR4) Cascade
13	FCN1	1	O00602	Ficolin-1 OS=Homo sapiens OX=9606 GN=FCN1 PE=1 SV=2	defense response;metabolic process;regulation of biological process;response to stimulus;transport	extracellular;membrane;organelle lumen	catalytic activity;metal ion binding;protein binding;receptor activity;signal transducer activity		Ficolins bind to repetitive carbohydrate structures on the target cell surface; Neutrophil degranulation
14	S100A4	3	P26447	Protein S100-A4 OS=Homo sapiens OX=9606 GN=S100A4 PE=1 SV=1	cell organization and biogenesis;regulation of biological process	extracellular;nucleus	metal ion binding;protein binding;RNA binding
15	S100A11	1	P31949	Protein S100-A11 OS=Homo sapiens OX=9606 GN=S100A11 PE=1 SV=2	regulation of biological process;response to stimulus;transport	cytoplasm;extracellular;nucleus;organelle lumen	metal ion binding;protein binding		Neutrophil degranulation
16	TMSB4X	1	P62328	Thymosin beta-4 OS=Homo sapiens OX=9606 GN=TMSB4X PE=1 SV=2	cell differentiation;cell organization and biogenesis;metabolic process;regulation of biological process;response to stimulus;transport	cytoplasm;cytoskeleton;cytosol;extracellular;membrane;nucleus;organelle lumen	catalytic activity;metal ion binding;nucleotide binding;protein binding;RNA binding;structural molecule activity	Regulation of actin cytoskeleton	Platelet degranulation	TarBasePathway; Regulation of Actin Cytoskeleton
17	SH3BGRL3	1	Q9H299	SH3 domain-binding glutamic acid-rich-like protein 3 OS=Homo sapiens OX=9606 GN=SH3BGRL3 PE=1 SV=1	cellular homeostasis;metabolic process;regulation of biological process	cytoplasm;nucleus	catalytic activity
18	LGALS1	1	P09382	Galectin-1 OS=Homo sapiens OX=9606 GN=LGALS1 PE=1 SV=2	cell death;cell differentiation;cellular homeostasis;metabolic process;regulation of biological process;response to stimulus	cell surface;cytoplasm;cytosol;extracellular;nucleus;organelle lumen	protein binding;RNA binding;signal transducer activity		Post-translational protein phosphorylation; Regulation of Insulin-like Growth Factor (IGF) transport and uptake by Insulin-like Growth Factor Binding Proteins (IGFBPs)
19	FAU	4	P62861	40S ribosomal protein S30 OS=Homo sapiens OX=9606 GN=FAU PE=1 SV=1	cell organization and biogenesis;defense response;metabolic process;response to stimulus;transport	cytosol;ribosome	RNA binding;structural molecule activity		Peptide chain elongation; Eukaryotic Translation Termination; Viral mRNA Translation; Formation of the ternary complex, and subsequently, the 43S complex; L13a-mediated translational silencing of Ceruloplasmin expression; Selenocysteine synthesis; Nonsense Mediated Decay (NMD) independent of the Exon Junction Complex (EJC); Nonsense Mediated Decay (NMD) enhanced by the Exon Junction Complex (EJC)…	Cytoplasmic Ribosomal Proteins
20	LYN	3	P07948	Tyrosine-protein kinase Lyn OS=Homo sapiens OX=9606 GN=LYN PE=1 SV=3	cell communication;cell differentiation;cell organization and biogenesis;cellular component movement;coagulation;defense response;metabolic process;regulation of biological process;response to stimulus;transport	cytoplasm;cytosol;Golgi;membrane;nucleus;vacuole	catalytic activity;nucleotide binding;protein binding;signal transducer activity	Chemokine signaling pathway; NF-kappa B signaling pathway; Fc gamma R-mediated phagocytosis; Epstein-Barr virus infection; Long-term depression; B cell receptor signaling pathway; Platelet activation; Viral carcinogenesis; Epithelial cell signaling in Helicobacter pylori infection; Fc epsilon RI signaling pathway	FCERI mediated Ca+2 mobilization; PECAM1 interactions; Dectin-2 family; Cyclin D associated events in G1; CTLA4 inhibitory signaling; FCERI mediated MAPK activation; FCERI mediated NF-kB activation; Platelet Adhesion to exposed collagen; CD209 (DC-SIGN) signaling; EPH-ephrin mediated repulsion of cells; CD22 mediated BCR regulation; EPHA-mediated growth cone collapse; EPHB-mediated forward signal…	IL-5 Signaling Pathway; RANKL/RANK (Receptor activator of NFKB (ligand)) Signaling Pathway; B Cell Receptor Signaling Pathway; IL-3 Signaling Pathway; Kit receptor signaling pathway; Chemokine signaling pathway; Microglia Pathogen Phagocytosis Pathway
21	RPL36	4	Q9Y3U8	60S ribosomal protein L36 OS=Homo sapiens OX=9606 GN=RPL36 PE=1 SV=3	cell organization and biogenesis;metabolic process;transport	cytoplasm;cytosol;membrane;ribosome	RNA binding;structural molecule activity	Ribosome	Peptide chain elongation; Eukaryotic Translation Termination; Viral mRNA Translation; L13a-mediated translational silencing of Ceruloplasmin expression; Nonsense Mediated Decay (NMD) independent of the Exon Junction Complex (EJC); Selenocysteine synthesis; Nonsense Mediated Decay (NMD) enhanced by the Exon Junction Complex (EJC); GTP hydrolysis and joining of the 60S ribosomal subunit; Major path…	Cytoplasmic Ribosomal Proteins
22	RPL26	4	P61254	60S ribosomal protein L26 OS=Homo sapiens OX=9606 GN=RPL26 PE=1 SV=1	cell organization and biogenesis;metabolic process;regulation of biological process;response to stimulus;transport	cytoplasm;cytosol;membrane;ribosome	protein binding;RNA binding;structural molecule activity	Ribosome	Peptide chain elongation; Eukaryotic Translation Termination; Viral mRNA Translation; L13a-mediated translational silencing of Ceruloplasmin expression; Nonsense Mediated Decay (NMD) independent of the Exon Junction Complex (EJC); Selenocysteine synthesis; Nonsense Mediated Decay (NMD) enhanced by the Exon Junction Complex (EJC); GTP hydrolysis and joining of the 60S ribosomal subunit; Major path…	Cytoplasmic Ribosomal Proteins
23	P04179	3	P04179	Superoxide dismutase [Mn], mitochondrial OS=Homo sapiens OX=9606 GN=SOD2 PE=1 SV=3
24	PSAP	3	P07602	Prosaposin OS=Homo sapiens OX=9606 GN=PSAP PE=1 SV=2	cell differentiation;metabolic process;regulation of biological process;response to stimulus;transport	extracellular;membrane;mitochondrion;organelle lumen;vacuole	catalytic activity;enzyme regulator activity;protein binding	Lysosome	Platelet degranulation ; Peptide ligand-binding receptors; Neutrophil degranulation; Glycosphingolipid metabolism
25	PSAT1	4	Q9Y617	Phosphoserine aminotransferase OS=Homo sapiens OX=9606 GN=PSAT1 PE=1 SV=2	metabolic process	cytoplasm;cytosol	catalytic activity	Biosynthesis of amino acids; Vitamin B6 metabolism; Glycine, serine and threonine metabolism; Metabolic pathways; Carbon metabolism	Serine biosynthesis	Trans-sulfuration and one carbon metabolism
26	ANXA5	1	P08758	Annexin A5 OS=Homo sapiens OX=9606 GN=ANXA5 PE=1 SV=2	coagulation;regulation of biological process;response to stimulus;transport	cytoplasm;cytosol;extracellular;membrane	enzyme regulator activity;metal ion binding;protein binding		Platelet degranulation	Apoptosis-related network due to altered Notch3 in ovarian cancer; Simplified Interaction Map Between LOXL4 and Oxidative Stress Pathway; Prostaglandin Synthesis and Regulation
27	SERPINA1	1	P01009	Alpha-1-antitrypsin OS=Homo sapiens OX=9606 GN=SERPINA1 PE=1 SV=3	cell organization and biogenesis;coagulation;defense response;metabolic process;regulation of biological process;response to stimulus;transport	endoplasmic reticulum;extracellular;Golgi;membrane;organelle lumen	enzyme regulator activity;protein binding	Complement and coagulation cascades	Platelet degranulation ; Post-translational protein phosphorylation; Regulation of Insulin-like Growth Factor (IGF) transport and uptake by Insulin-like Growth Factor Binding Proteins (IGFBPs); Neutrophil degranulation; Cargo concentration in the ER; COPII (Coat Protein 2) Mediated Vesicle Transport	NRF2 pathway; Lung fibrosis; Complement and Coagulation Cascades
28	APMAP	1	Q9HDC9	Adipocyte plasma membrane-associated protein OS=Homo sapiens OX=9606 GN=APMAP PE=1 SV=2	metabolic process	cell surface;endoplasmic reticulum;membrane	catalytic activity
29	MNDA	1	P41218	Myeloid cell nuclear differentiation antigen OS=Homo sapiens OX=9606 GN=MNDA PE=1 SV=1	cellular component movement;defense response;metabolic process;regulation of biological process;response to stimulus;transport	cytoplasm;extracellular;nucleus;organelle lumen	DNA binding;protein binding;transporter activity		Neutrophil degranulation
30	CTSS	3	P25774	Cathepsin S OS=Homo sapiens OX=9606 GN=CTSS PE=1 SV=3	cell organization and biogenesis;metabolic process;regulation of biological process;response to stimulus;transport	extracellular;organelle lumen;vacuole	catalytic activity;protein binding	Phagosome; Lysosome; Apoptosis; Tuberculosis; Antigen processing and presentation	Degradation of the extracellular matrix; Neutrophil degranulation; Assembly of collagen fibrils and other multimeric structures; Endosomal/Vacuolar pathway; MHC class II antigen presentation; Trafficking and processing of endosomal TLR
31	ACTA1	1	P68133	Actin, alpha skeletal muscle OS=Homo sapiens OX=9606 GN=ACTA1 PE=1 SV=1	cell organization and biogenesis;cellular component movement;regulation of biological process;response to stimulus	cytoplasm;cytoskeleton;cytosol	nucleotide binding;protein binding;structural molecule activity		Striated Muscle Contraction	Myometrial Relaxation and Contraction Pathways; Fas Ligand (FasL) pathway and Stress induction of Heat Shock Proteins (HSP) regulation; Association Between Physico-Chemical Features and Toxicity Associated Pathways; Striated Muscle Contraction
32	ANXA2	3	P07355	Annexin A2 OS=Homo sapiens OX=9606 GN=ANXA2 PE=1 SV=2	cell organization and biogenesis;metabolic process;regulation of biological process;response to stimulus;transport	cell surface;cytoplasm;cytosol;endoplasmic reticulum;endosome;extracellular;membrane;nucleus;organelle lumen	enzyme regulator activity;metal ion binding;protein binding;RNA binding		Dissolution of Fibrin Clot; Gene and protein expression by JAK-STAT signaling after Interleukin-12 stimulation; Smooth Muscle Contraction; Neutrophil degranulation; Interleukin-12 family signaling	Prostaglandin Synthesis and Regulation
33	BTF3	4	P20290	Transcription factor BTF3 OS=Homo sapiens OX=9606 GN=BTF3 PE=1 SV=1	metabolic process;regulation of biological process;transport	cytoplasm;cytosol;nucleus	protein binding;RNA binding
34	SERPINB10	2	P48595	Serpin B10 OS=Homo sapiens OX=9606 GN=SERPINB10 PE=1 SV=1	regulation of biological process;transport	cytoplasm;cytosol;membrane;nucleus	enzyme regulator activity	Amoebiasis	Neutrophil degranulation
35	VIM	1	P08670	Vimentin OS=Homo sapiens OX=9606 GN=VIM PE=1 SV=4	cell differentiation;cell organization and biogenesis;cellular component movement;metabolic process;regulation of biological process;response to stimulus	cytoplasm;cytoskeleton;cytosol;membrane	protein binding;RNA binding;structural molecule activity	Epstein-Barr virus infection; MicroRNAs in cancer	Interleukin-4 and 13 signaling; Caspase-mediated cleavage of cytoskeletal proteins; Striated Muscle Contraction	Allograft Rejection; Spinal Cord Injury; Primary Focal Segmental Glomerulosclerosis FSGS; Apoptosis-related network due to altered Notch3 in ovarian cancer; Striated Muscle Contraction; TGF-B Signaling in Thyroid Cells for Epithelial-Mesenchymal Transition; T-Cell antigen Receptor (TCR) Signaling Pathway
36	CDK1	4	P06493	Cyclin-dependent kinase 1 OS=Homo sapiens OX=9606 GN=CDK1 PE=1 SV=3	cell death;cell differentiation;cell division;cell organization and biogenesis;cell proliferation;cellular component movement;metabolic process;regulation of biological process;response to stimulus	cytoplasm;cytoskeleton;cytosol;membrane;mitochondrion;nucleus;organelle lumen	catalytic activity;nucleotide binding;protein binding;receptor activity	Oocyte meiosis; Epstein-Barr virus infection; Gap junction; Herpes simplex infection; p53 signaling pathway; Progesterone-mediated oocyte maturation; Viral carcinogenesis; Cell cycle	Regulation of PLK1 Activity at G2/M Transition; TP53 Regulates Transcription of Genes Involved in G2 Cell Cycle Arrest; Recruitment of NuMA to mitotic centrosomes; Ovarian tumor domain proteases; Loss of Nlp from mitotic centrosomes; Activation of E2F1 target genes at G1/S; MASTL Facilitates Mitotic Progression; Golgi Cisternae Pericentriolar Stack Reorganization; Activation of NIMA Kinases NEK9,…	miRNA Regulation of DNA Damage Response; Cell Cycle; Regulation of Microtubule Cytoskeleton; Spinal Cord Injury; Retinoblastoma (RB) in Cancer; ATM Signaling Pathway; PPAR Alpha Pathway; TGF-beta Signaling Pathway; ATM Signaling Network in Development and Disease; G1 to S cell cycle control; DNA Damage Response
37	ANXA3	1	P12429	Annexin A3 OS=Homo sapiens OX=9606 GN=ANXA3 PE=1 SV=3	defense response;regulation of biological process;response to stimulus;transport	cytoplasm;cytosol;membrane	enzyme regulator activity;metal ion binding;protein binding			Prostaglandin Synthesis and Regulation
38	NAMPT	3	P43490	Nicotinamide phosphoribosyltransferase OS=Homo sapiens OX=9606 GN=NAMPT PE=1 SV=1	cell communication;metabolic process;regulation of biological process;response to stimulus	cytoplasm;cytosol;extracellular;nucleus	catalytic activity;protein binding	NOD-like receptor signaling pathway; Metabolic pathways; Nicotinate and nicotinamide metabolism	BMAL1:CLOCK,NPAS2 activates circadian gene expression; Nicotinamide salvaging	Adipogenesis; NAD metabolism, sirtuins and aging; NAD+ metabolism; NAD+ biosynthetic pathways
39	RPS25	4	P62851	40S ribosomal protein S25 OS=Homo sapiens OX=9606 GN=RPS25 PE=1 SV=1	cell organization and biogenesis;metabolic process;transport	cytosol;nucleus;ribosome	catalytic activity;nucleotide binding;protein binding;RNA binding;structural molecule activity	Ribosome	Peptide chain elongation; Eukaryotic Translation Termination; Viral mRNA Translation; Formation of the ternary complex, and subsequently, the 43S complex; L13a-mediated translational silencing of Ceruloplasmin expression; Selenocysteine synthesis; Nonsense Mediated Decay (NMD) independent of the Exon Junction Complex (EJC); Nonsense Mediated Decay (NMD) enhanced by the Exon Junction Complex (EJC)…	Cytoplasmic Ribosomal Proteins
40	GSN	1	P06396-2	Isoform 2 of Gelsolin OS=Homo sapiens OX=9606 GN=GSN	cell death;cell organization and biogenesis;metabolic process;regulation of biological process;response to stimulus;transport	cytoplasm;cytoskeleton;cytosol;extracellular;membrane;nucleus;organelle lumen	metal ion binding;protein binding			Regulation of Actin Cytoskeleton; Senescence and Autophagy in Cancer
41	CTSG	2	P08311	Cathepsin G OS=Homo sapiens OX=9606 GN=CTSG PE=1 SV=2	cell organization and biogenesis;defense response;metabolic process;regulation of biological process;response to stimulus;transport	cell surface;extracellular;membrane;nucleus;organelle lumen	catalytic activity;protein binding	Systemic lupus erythematosus; Neuroactive ligand-receptor interaction; Lysosome; Renin-angiotensin system; Amoebiasis	Activation of Matrix Metalloproteinases; Regulation of Insulin-like Growth Factor (IGF) transport and uptake by Insulin-like Growth Factor Binding Proteins (IGFBPs); Metabolism of Angiotensinogen to Angiotensins; Antimicrobial peptides; Neutrophil degranulation	ACE Inhibitor Pathway
42	HMGA1	4	P17096	High mobility group protein HMG-I/HMG-Y OS=Homo sapiens OX=9606 GN=HMGA1 PE=1 SV=3	cell organization and biogenesis;metabolic process;regulation of biological process;response to stimulus;transport	chromosome;cytosol;nucleus	catalytic activity;DNA binding;protein binding		2-LTR circle formation; APOBEC3G mediated resistance to HIV-1 infection; Integration of viral DNA into host genomic DNA; Vpr-mediated nuclear import of PICs; Autointegration results in viral DNA circles; Formation of Senescence-Associated Heterochromatin Foci (SAHF)	Adipogenesis; Preimplantation Embryo; Senescence and Autophagy in Cancer
43	CAPG	1	P40121	Macrophage-capping protein OS=Homo sapiens OX=9606 GN=CAPG PE=1 SV=2	cell organization and biogenesis;regulation of biological process	cytoplasm;extracellular;nucleus	protein binding			TYROBP Causal Network
44	PTMA	4	P06454	Prothymosin alpha OS=Homo sapiens OX=9606 GN=PTMA PE=1 SV=2	cell organization and biogenesis;metabolic process	cytosol;nucleus	protein binding	Epstein-Barr virus infection
45	PAICS	4	P22234	Multifunctional protein ADE2 OS=Homo sapiens OX=9606 GN=PAICS PE=1 SV=3	metabolic process	cytoplasm;cytosol;membrane	catalytic activity;nucleotide binding;protein binding	Purine metabolism; Metabolic pathways	Purine ribonucleoside monophosphate biosynthesis
46	MIF	4	P14174	Macrophage migration inhibitory factor OS=Homo sapiens OX=9606 GN=MIF PE=1 SV=4	cell organization and biogenesis;cell proliferation;cellular component movement;defense response;metabolic process;regulation of biological process;response to stimulus;transport	cell surface;cytoplasm;cytosol;extracellular;organelle lumen	catalytic activity;protein binding	Tyrosine metabolism; Phenylalanine metabolism	Gene and protein expression by JAK-STAT signaling after Interleukin-12 stimulation; Neutrophil degranulation; Interleukin-12 family signaling; Cell surface interactions at the vascular wall	Adipogenesis; Spinal Cord Injury
47	CTSZ	3	Q9UBR2	Cathepsin Z OS=Homo sapiens OX=9606 GN=CTSZ PE=1 SV=1	cell organization and biogenesis;metabolic process;regulation of biological process;transport	cell surface;endoplasmic reticulum;extracellular;membrane;organelle lumen;vacuole	catalytic activity;protein binding	Lysosome; Apoptosis	Metabolism of Angiotensinogen to Angiotensins; Neutrophil degranulation; Cargo concentration in the ER; COPII (Coat Protein 2) Mediated Vesicle Transport; Lysosome Vesicle Biogenesis
48	GCA	1	P28676	Grancalcin OS=Homo sapiens OX=9606 GN=GCA PE=1 SV=2	cell organization and biogenesis;metabolic process;transport	cytoplasm;cytosol;extracellular;membrane;organelle lumen	catalytic activity;metal ion binding;protein binding		Neutrophil degranulation
49	G6PD	1	P11413	Glucose-6-phosphate 1-dehydrogenase OS=Homo sapiens OX=9606 GN=G6PD PE=1 SV=4	metabolic process;regulation of biological process;response to stimulus	cytoplasm;cytosol;membrane;nucleus	catalytic activity;nucleotide binding;protein binding	Glutathione metabolism; Metabolic pathways; Central carbon metabolism in cancer; Pentose phosphate pathway; Carbon metabolism	TP53 Regulates Metabolic Genes; Pentose phosphate pathway (hexose monophosphate shunt)	Glutathione metabolism; Pentose Phosphate Pathway; Cori Cycle; NRF2 pathway; ATM Signaling Network in Development and Disease; Sulfation Biotransformation Reaction
50	HINT1	4	P49773	Histidine triad nucleotide-binding protein 1 OS=Homo sapiens OX=9606 GN=HINT1 PE=1 SV=2	cell death;metabolic process;regulation of biological process;response to stimulus	cytoplasm;cytoskeleton;cytosol;membrane;nucleus	catalytic activity;nucleotide binding;protein binding
51	NPM1	4	P06748	Nucleophosmin OS=Homo sapiens OX=9606 GN=NPM1 PE=1 SV=2	cell growth;cell organization and biogenesis;cellular homeostasis;metabolic process;regulation of biological process;response to stimulus;transport	cytoplasm;cytoskeleton;cytosol;membrane;nucleus	DNA binding;enzyme regulator activity;protein binding;RNA binding		Nuclear import of Rev protein; TFAP2A acts as a transcriptional repressor during retinoic acid induced cell differentiation; TP53 regulates transcription of additional cell cycle genes whose exact role in the p53 pathway remain uncertain; Deposition of new CENPA-containing nucleosomes at the centromere
52	SYK	3	P43405	Tyrosine-protein kinase SYK OS=Homo sapiens OX=9606 GN=SYK PE=1 SV=1	cell proliferation;cellular component movement;defense response;metabolic process;regulation of biological process;response to stimulus;transport	cytoplasm;cytosol;membrane;nucleus	catalytic activity;nucleotide binding;protein binding;signal transducer activity	Tuberculosis; B cell receptor signaling pathway; Osteoclast differentiation; Fc gamma R-mediated phagocytosis; NF-kappa B signaling pathway; Epstein-Barr virus infection; Viral carcinogenesis; PI3K-Akt signaling pathway; Platelet activation; Fc epsilon RI signaling pathway; Natural killer cell mediated cytotoxicity; Phospholipase D signaling pathway	FCERI mediated Ca+2 mobilization; Dectin-2 family; Integrin alphaIIb beta3 signaling; FCERI mediated MAPK activation; DAP12 signaling; Regulation of signaling by CBL; GPVI-mediated activation cascade; FCGR activation; Regulation of actin dynamics for phagocytic cup formation; Interleukin-2 family signaling; Antigen activates B Cell Receptor (BCR) leading to generation of second messengers; Role o…	IL-5 Signaling Pathway; Regulation of toll-like receptor signaling pathway; RANKL/RANK (Receptor activator of NFKB (ligand)) Signaling Pathway; B Cell Receptor Signaling Pathway; IL-3 Signaling Pathway; Microglia Pathogen Phagocytosis Pathway; IL-2 Signaling Pathway
53	NPC2	1	P61916	NPC intracellular cholesterol transporter 2 OS=Homo sapiens OX=9606 GN=NPC2 PE=1 SV=1	metabolic process;regulation of biological process;response to stimulus;transport	endoplasmic reticulum;extracellular;organelle lumen;vacuole	protein binding;transporter activity	Lysosome	Neutrophil degranulation; LDL clearance	TYROBP Causal Network
54	C19orf10; MYDGF	2	Q969H8	Myeloid-derived growth factor OS=Homo sapiens OX=9606 GN=MYDGF PE=1 SV=1	cell death;regulation of biological process	extracellular;organelle lumen	protein binding		XBP1(S) activates chaperone genes
55	Q0VD83	3	Q0VD83	Apolipoprotein B receptor OS=Homo sapiens OX=9606 GN=APOBR PE=1 SV=3
56	ATIC	4	P31939	Bifunctional purine biosynthesis protein ATIC OS=Homo sapiens OX=9606 GN=ATIC PE=1 SV=3	metabolic process;response to stimulus	cytosol;membrane;mitochondrion	catalytic activity;protein binding	Purine metabolism; Metabolic pathways; Antifolate resistance; One carbon pool by folate	Purine ribonucleoside monophosphate biosynthesis	One Carbon Metabolism
57	SERPINB2	1	P05120	Plasminogen activator inhibitor 2 OS=Homo sapiens OX=9606 GN=SERPINB2 PE=1 SV=2	regulation of biological process;response to stimulus	cytoplasm;extracellular;membrane	enzyme regulator activity	Complement and coagulation cascades	Dissolution of Fibrin Clot; Gene and protein expression by JAK-STAT signaling after Interleukin-12 stimulation; Interleukin-12 family signaling	Blood Clotting Cascade; Aryl Hydrocarbon Receptor Pathway; Senescence and Autophagy in Cancer
58	ARL6IP5	3	O75915	PRA1 family protein 3 OS=Homo sapiens OX=9606 GN=ARL6IP5 PE=1 SV=1	regulation of biological process;response to stimulus;transport	cytoplasm;cytoskeleton;endoplasmic reticulum;membrane	protein binding		Glutamate Neurotransmitter Release Cycle
59	RPL34	4	P49207	60S ribosomal protein L34 OS=Homo sapiens OX=9606 GN=RPL34 PE=1 SV=3	cell organization and biogenesis;metabolic process;transport	cytosol;mitochondrion;ribosome	protein binding;RNA binding;structural molecule activity	Ribosome	Peptide chain elongation; Eukaryotic Translation Termination; Viral mRNA Translation; L13a-mediated translational silencing of Ceruloplasmin expression; Nonsense Mediated Decay (NMD) independent of the Exon Junction Complex (EJC); Selenocysteine synthesis; Nonsense Mediated Decay (NMD) enhanced by the Exon Junction Complex (EJC); GTP hydrolysis and joining of the 60S ribosomal subunit; Major path…	Cytoplasmic Ribosomal Proteins
60	ITGB2	1	P05107	Integrin beta-2 OS=Homo sapiens OX=9606 GN=ITGB2 PE=1 SV=2	cell communication;cell death;cell differentiation;cell organization and biogenesis;cellular component movement;defense response;metabolic process;regulation of biological process;response to stimulus;transport	cell surface;membrane	metal ion binding;protein binding;receptor activity;signal transducer activity	Cell adhesion molecules (CAMs); Phagosome; Amoebiasis; Viral myocarditis; Natural killer cell mediated cytotoxicity; Malaria; Hippo signaling pathway; Staphylococcus aureus infection; Tuberculosis; Complement and coagulation cascades; Leishmaniasis; Legionellosis; Pertussis; Regulation of actin cytoskeleton; Rap1 signaling pathway; Rheumatoid arthritis; HTLV-I infection; Leukocyte transendothelia…	Integrin cell surface interactions; Neutrophil degranulation; Immunoregulatory interactions between a Lymphoid and a non-Lymphoid cell; Toll Like Receptor 4 (TLR4) Cascade; Cell surface interactions at the vascular wall; Interleukin-4 and 13 signaling	Integrin-mediated Cell Adhesion; Focal Adhesion; Focal Adhesion-PI3K-Akt-mTOR-signaling pathway; Microglia Pathogen Phagocytosis Pathway; TYROBP Causal Network
61	NAP1L1	4	P55209	Nucleosome assembly protein 1-like 1 OS=Homo sapiens OX=9606 GN=NAP1L1 PE=1 SV=1	cell organization and biogenesis;metabolic process;regulation of biological process	membrane;nucleus	protein binding;RNA binding
62	G3BP1	6	Q13283	Ras GTPase-activating protein-binding protein 1 OS=Homo sapiens OX=9606 GN=G3BP1 PE=1 SV=1	metabolic process;regulation of biological process;response to stimulus;transport	cytoplasm;cytosol;membrane;nucleus	catalytic activity;DNA binding;nucleotide binding;protein binding;RNA binding
63	ANXA4	3	P09525	Annexin A4 OS=Homo sapiens OX=9606 GN=ANXA4 PE=1 SV=4	cell differentiation;regulation of biological process;response to stimulus	cell surface;cytoplasm;membrane;nucleus	enzyme regulator activity;metal ion binding;protein binding			Prostaglandin Synthesis and Regulation
64	RPL13A	4	P40429	60S ribosomal protein L13a OS=Homo sapiens OX=9606 GN=RPL13A PE=1 SV=2	cell organization and biogenesis;metabolic process;regulation of biological process;response to stimulus;transport	cytoplasm;cytosol;membrane;nucleus;ribosome	RNA binding;structural molecule activity	Ribosome	Peptide chain elongation; Eukaryotic Translation Termination; Viral mRNA Translation; L13a-mediated translational silencing of Ceruloplasmin expression; Nonsense Mediated Decay (NMD) independent of the Exon Junction Complex (EJC); Selenocysteine synthesis; Nonsense Mediated Decay (NMD) enhanced by the Exon Junction Complex (EJC); GTP hydrolysis and joining of the 60S ribosomal subunit; Major path…	Cytoplasmic Ribosomal Proteins
65	TAF15	4	Q92804	TATA-binding protein-associated factor 2N OS=Homo sapiens OX=9606 GN=TAF15 PE=1 SV=1	regulation of biological process	cytoplasm;nucleus	DNA binding;metal ion binding;protein binding;RNA binding	Transcriptional misregulation in cancer; Basal transcription factors
66	OSTF1	3	Q92882	Osteoclast-stimulating factor 1 OS=Homo sapiens OX=9606 GN=OSTF1 PE=1 SV=2	regulation of biological process;response to stimulus;transport	cytoplasm;extracellular;organelle lumen	protein binding		Neutrophil degranulation
67	RPL9	4	P32969	60S ribosomal protein L9 OS=Homo sapiens OX=9606 GN=RPL9 PE=1 SV=1	cell organization and biogenesis;metabolic process;transport	cytosol;membrane;nucleus;ribosome	protein binding;RNA binding;structural molecule activity	Ribosome	Peptide chain elongation; Eukaryotic Translation Termination; Viral mRNA Translation; L13a-mediated translational silencing of Ceruloplasmin expression; Nonsense Mediated Decay (NMD) independent of the Exon Junction Complex (EJC); Selenocysteine synthesis; Nonsense Mediated Decay (NMD) enhanced by the Exon Junction Complex (EJC); GTP hydrolysis and joining of the 60S ribosomal subunit; Major path…	Cytoplasmic Ribosomal Proteins
68	BANF1	6	O75531	Barrier-to-autointegration factor OS=Homo sapiens OX=9606 GN=BANF1 PE=1 SV=1	cell organization and biogenesis;metabolic process;regulation of biological process;response to stimulus;transport	chromosome;cytoplasm;cytosol;nucleus	DNA binding;protein binding		2-LTR circle formation; APOBEC3G mediated resistance to HIV-1 infection; Integration of viral DNA into host genomic DNA; Vpr-mediated nuclear import of PICs; Autointegration results in viral DNA circles; Initiation of Nuclear Envelope Reformation; Clearance of Nuclear Envelope Membranes from Chromatin
69	DDX5	4	P17844	Probable ATP-dependent RNA helicase DDX5 OS=Homo sapiens OX=9606 GN=DDX5 PE=1 SV=1	cell differentiation;cell growth;cell organization and biogenesis;metabolic process;regulation of biological process;response to stimulus	cytoplasm;membrane;nucleus;spliceosomal complex	catalytic activity;nucleotide binding;protein binding;RNA binding	Transcriptional misregulation in cancer; Spliceosome; Proteoglycans in cancer	mRNA Splicing - Major Pathway
70	ATP6V1G1	3	O75348	V-type proton ATPase subunit G 1 OS=Homo sapiens OX=9606 GN=ATP6V1G1 PE=1 SV=3	cellular homeostasis;regulation of biological process;response to stimulus;transport	cytosol;membrane	catalytic activity;protein binding;transporter activity	Collecting duct acid secretion; Vibrio cholerae infection; Phagosome; Synaptic vesicle cycle; Metabolic pathways; mTOR signaling pathway; Rheumatoid arthritis; Epithelial cell signaling in Helicobacter pylori infection; Oxidative phosphorylation	Transferrin endocytosis and recycling; ROS, RNS production in phagocytes; Ion channel transport; Insulin receptor recycling	Osteoclast Signaling
71	NME1	4	P15531	Nucleoside diphosphate kinase A OS=Homo sapiens OX=9606 GN=NME1 PE=1 SV=1	cell differentiation;cellular homeostasis;metabolic process;regulation of biological process;response to stimulus;transport	cytoplasm;cytosol;membrane;mitochondrion;nucleus	catalytic activity;DNA binding;metal ion binding;nucleotide binding;protein binding;RNA binding	Purine metabolism; Metabolic pathways; Pyrimidine metabolism	Interconversion of nucleotide di- and triphosphates
72	PHGDH	4	O43175	D-3-phosphoglycerate dehydrogenase OS=Homo sapiens OX=9606 GN=PHGDH PE=1 SV=4	metabolic process	cytosol	catalytic activity;nucleotide binding	Glycine, serine and threonine metabolism; Metabolic pathways; Biosynthesis of amino acids; Carbon metabolism	Serine biosynthesis	Trans-sulfuration and one carbon metabolism
73	HNRNPDL; HNRPDL	4	O14979	Heterogeneous nuclear ribonucleoprotein D-like OS=Homo sapiens OX=9606 GN=HNRNPDL PE=1 SV=3	metabolic process;regulation of biological process;response to stimulus	cytoplasm;cytosol;nucleus;spliceosomal complex	DNA binding;protein binding;RNA binding		Gene and protein expression by JAK-STAT signaling after Interleukin-12 stimulation; Interleukin-12 family signaling
74	RPL37	4	P61927	60S ribosomal protein L37 OS=Homo sapiens OX=9606 GN=RPL37 PE=1 SV=2	cell organization and biogenesis;metabolic process;transport	cytosol;ribosome	metal ion binding;RNA binding;structural molecule activity	Ribosome	Peptide chain elongation; Eukaryotic Translation Termination; Viral mRNA Translation; L13a-mediated translational silencing of Ceruloplasmin expression; Nonsense Mediated Decay (NMD) independent of the Exon Junction Complex (EJC); Selenocysteine synthesis; Nonsense Mediated Decay (NMD) enhanced by the Exon Junction Complex (EJC); GTP hydrolysis and joining of the 60S ribosomal subunit; Major path…	Cytoplasmic Ribosomal Proteins
75	RPS28	4	P62857	40S ribosomal protein S28 OS=Homo sapiens OX=9606 GN=RPS28 PE=1 SV=1	cell organization and biogenesis;metabolic process;transport	cytosol;ribosome	protein binding;RNA binding;structural molecule activity	Ribosome	Peptide chain elongation; Eukaryotic Translation Termination; Viral mRNA Translation; Formation of the ternary complex, and subsequently, the 43S complex; L13a-mediated translational silencing of Ceruloplasmin expression; Selenocysteine synthesis; Nonsense Mediated Decay (NMD) independent of the Exon Junction Complex (EJC); Nonsense Mediated Decay (NMD) enhanced by the Exon Junction Complex (EJC)…	Cytoplasmic Ribosomal Proteins
76	ASAH1	3	Q13510	Acid ceramidase OS=Homo sapiens OX=9606 GN=ASAH1 PE=1 SV=5	metabolic process;transport	extracellular;organelle lumen;vacuole	catalytic activity	Sphingolipid metabolism; Metabolic pathways; Sphingolipid signaling pathway; Lysosome	Glycosphingolipid metabolism; Neutrophil degranulation	Sphingolipid Metabolism; Signal Transduction of S1P Receptor
77	RAB27A	1	P51159	Ras-related protein Rab-27A OS=Homo sapiens OX=9606 GN=RAB27A PE=1 SV=3	cell differentiation;cell organization and biogenesis;coagulation;regulation of biological process;response to stimulus;transport	cytosol;endosome;extracellular;Golgi;membrane;organelle lumen;vacuole	catalytic activity;nucleotide binding;protein binding		Insulin processing; Neutrophil degranulation; RAB GEFs exchange GTP for GDP on RABs; RAB geranylgeranylation	Deregulation of Rab and Rab Effector Genes in Bladder Cancer
78	HEXB	3	P07686	Beta-hexosaminidase subunit beta OS=Homo sapiens OX=9606 GN=HEXB PE=1 SV=3	cell organization and biogenesis;cellular component movement;cellular homeostasis;metabolic process;regulation of biological process;reproduction;response to stimulus;transport	extracellular;membrane;organelle lumen;vacuole	catalytic activity;protein binding	Lysosome; Metabolic pathways; Glycosaminoglycan degradation; Other glycan degradation; Glycosphingolipid biosynthesis - ganglio series; Glycosphingolipid biosynthesis - globo and isoglobo series; Amino sugar and nucleotide sugar metabolism	Neutrophil degranulation; CS/DS degradation; Glycosphingolipid metabolism; Hyaluronan uptake and degradation; Keratan sulfate degradation
79	RPS20	4	P60866	40S ribosomal protein S20 OS=Homo sapiens OX=9606 GN=RPS20 PE=1 SV=1	cell organization and biogenesis;metabolic process;transport	cytoplasm;cytosol;membrane;ribosome	protein binding;RNA binding;structural molecule activity	Ribosome	Peptide chain elongation; Eukaryotic Translation Termination; Viral mRNA Translation; Formation of the ternary complex, and subsequently, the 43S complex; L13a-mediated translational silencing of Ceruloplasmin expression; Selenocysteine synthesis; Nonsense Mediated Decay (NMD) independent of the Exon Junction Complex (EJC); Nonsense Mediated Decay (NMD) enhanced by the Exon Junction Complex (EJC)…	Cytoplasmic Ribosomal Proteins
80	PGD	1	P52209	6-phosphogluconate dehydrogenase, decarboxylating OS=Homo sapiens OX=9606 GN=PGD PE=1 SV=3	metabolic process	cytoplasm;cytosol;nucleus	catalytic activity	Pentose phosphate pathway; Carbon metabolism; Metabolic pathways; Glutathione metabolism	Pentose phosphate pathway (hexose monophosphate shunt)	Pentose Phosphate Pathway; NRF2 pathway
81	ARL8B	3	Q9NVJ2	ADP-ribosylation factor-like protein 8B OS=Homo sapiens OX=9606 GN=ARL8B PE=1 SV=1	cell division;regulation of biological process;response to stimulus	cytoplasm;cytoskeleton;endosome;membrane;vacuole	catalytic activity;nucleotide binding;protein binding;signal transducer activity
82	VASP	3	P50552	Vasodilator-stimulated phosphoprotein OS=Homo sapiens OX=9606 GN=VASP PE=1 SV=3	cell organization and biogenesis;cellular component movement;regulation of biological process	cytoplasm;cytoskeleton;cytosol;membrane	protein binding	Leukocyte transendothelial migration; cGMP-PKG signaling pathway; Platelet activation; Focal adhesion; Fc gamma R-mediated phagocytosis; Rap1 signaling pathway	Cell-extracellular matrix interactions; Generation of second messenger molecules; Signaling by ROBO receptors	Integrin-mediated Cell Adhesion; Focal Adhesion
83	HNRNPA0	4	Q13151	Heterogeneous nuclear ribonucleoprotein A0 OS=Homo sapiens OX=9606 GN=HNRNPA0 PE=1 SV=1	defense response;metabolic process;regulation of biological process;response to stimulus	nucleus	protein binding;RNA binding		mRNA Splicing - Major Pathway
84	RPL37A	4	P61513	60S ribosomal protein L37a OS=Homo sapiens OX=9606 GN=RPL37A PE=1 SV=2	cell organization and biogenesis;metabolic process;transport	cytosol;nucleus;ribosome	metal ion binding;protein binding;RNA binding;structural molecule activity	Ribosome	Peptide chain elongation; Eukaryotic Translation Termination; Viral mRNA Translation; L13a-mediated translational silencing of Ceruloplasmin expression; Nonsense Mediated Decay (NMD) independent of the Exon Junction Complex (EJC); Selenocysteine synthesis; Nonsense Mediated Decay (NMD) enhanced by the Exon Junction Complex (EJC); GTP hydrolysis and joining of the 60S ribosomal subunit; Major path…	Cytoplasmic Ribosomal Proteins
85	LPCAT2	3	Q7L5N7	Lysophosphatidylcholine acyltransferase 2 OS=Homo sapiens OX=9606 GN=LPCAT2 PE=1 SV=1	cell organization and biogenesis;metabolic process	endoplasmic reticulum;Golgi;membrane	catalytic activity;metal ion binding	Ether lipid metabolism; Glycerophospholipid metabolism; Metabolic pathways	Acyl chain remodelling of PC
86	Q99873	4	Q99873	Protein arginine N-methyltransferase 1 OS=Homo sapiens OX=9606 GN=PRMT1 PE=1 SV=3
87	ATP6V1B2	3	P21281	V-type proton ATPase subunit B, brain isoform OS=Homo sapiens OX=9606 GN=ATP6V1B2 PE=1 SV=3	cellular homeostasis;metabolic process;regulation of biological process;response to stimulus;transport	cytoplasm;cytosol;membrane	catalytic activity;nucleotide binding;protein binding;transporter activity	Vibrio cholerae infection; Phagosome; Rheumatoid arthritis; Epithelial cell signaling in Helicobacter pylori infection; Oxidative phosphorylation; Collecting duct acid secretion; Synaptic vesicle cycle; Metabolic pathways; mTOR signaling pathway	Transferrin endocytosis and recycling; ROS, RNS production in phagocytes; Ion channel transport; Insulin receptor recycling
88	RPL17	4	P18621	60S ribosomal protein L17 OS=Homo sapiens OX=9606 GN=RPL17 PE=1 SV=3	cell organization and biogenesis;metabolic process;transport	cytosol;nucleus;ribosome	protein binding;RNA binding;structural molecule activity	Ribosome	Peptide chain elongation; Eukaryotic Translation Termination; Viral mRNA Translation; L13a-mediated translational silencing of Ceruloplasmin expression; Nonsense Mediated Decay (NMD) independent of the Exon Junction Complex (EJC); Selenocysteine synthesis; Nonsense Mediated Decay (NMD) enhanced by the Exon Junction Complex (EJC); GTP hydrolysis and joining of the 60S ribosomal subunit; Major path…	Cytoplasmic Ribosomal Proteins
89	LTA4H	3	P09960	Leukotriene A-4 hydrolase OS=Homo sapiens OX=9606 GN=LTA4H PE=1 SV=2	metabolic process;transport	cytoplasm;cytosol;extracellular;nucleus	catalytic activity;metal ion binding;protein binding;RNA binding	Metabolic pathways; Arachidonic acid metabolism	Synthesis of Leukotrienes (LT) and Eoxins (EX); Neutrophil degranulation	Eicosanoid Synthesis
90	GNS	3	P15586	N-acetylglucosamine-6-sulfatase OS=Homo sapiens OX=9606 GN=GNS PE=1 SV=3	metabolic process;transport	extracellular;organelle lumen;vacuole	catalytic activity;metal ion binding;protein binding	Glycosaminoglycan degradation; Lysosome; Metabolic pathways	Neutrophil degranulation; MPS IIID - Sanfilippo syndrome D; Keratan sulfate degradation; Lysosome Vesicle Biogenesis
91	FUS	4	P35637	RNA-binding protein FUS OS=Homo sapiens OX=9606 GN=FUS PE=1 SV=1	metabolic process;regulation of biological process;response to stimulus	cytoplasm;nucleus	DNA binding;metal ion binding;protein binding;RNA binding	Transcriptional misregulation in cancer	mRNA Splicing - Major Pathway	mRNA Processing
92	DNAJA1	6	P31689	DnaJ homolog subfamily A member 1 OS=Homo sapiens OX=9606 GN=DNAJA1 PE=1 SV=2	cellular component movement;metabolic process;regulation of biological process;response to stimulus;transport	cytoplasm;cytoskeleton;cytosol;endoplasmic reticulum;membrane;mitochondrion;nucleus	enzyme regulator activity;metal ion binding;nucleotide binding;protein binding	Protein processing in endoplasmic reticulum	HSP90 chaperone cycle for steroid hormone receptors (SHR)	Exercise-induced Circadian Regulation
93	MPO	2	P05164	Myeloperoxidase OS=Homo sapiens OX=9606 GN=MPO PE=1 SV=1	cell organization and biogenesis;defense response;metabolic process;regulation of biological process;response to stimulus;transport	extracellular;mitochondrion;nucleus;organelle lumen;vacuole	antioxidant activity;catalytic activity;metal ion binding	Phagosome; Transcriptional misregulation in cancer	Neutrophil degranulation	Selenium Micronutrient Network; Vitamin B12 Metabolism; Folate Metabolism; Benzene metabolism
94	GNG5	3	P63218	Guanine nucleotide-binding protein G(I)/G(S)/G(O) subunit gamma-5 OS=Homo sapiens OX=9606 GN=GNG5 PE=1 SV=3	regulation of biological process;response to stimulus	membrane;mitochondrion	catalytic activity;protein binding;signal transducer activity	Pathways in cancer; Dopaminergic synapse; PI3K-Akt signaling pathway; GABAergic synapse; Circadian entrainment; Chemokine signaling pathway; Serotonergic synapse; Alcoholism; Retrograde endocannabinoid signaling; Morphine addiction; Cholinergic synapse; Glutamatergic synapse; Ras signaling pathway	G alpha (z) signalling events; Activation of G protein gated Potassium channels; Cooperation of PDCL (PhLP1) and TRiC/CCT in G-protein beta folding; Glucagon-type ligand receptors; Thromboxane signalling through TP receptor; ADP signalling through P2Y purinoceptor 1; G beta:gamma signalling through PI3Kgamma; Vasopressin regulates renal water homeostasis via Aquaporins; G-protein activation; Inhi…	Myometrial Relaxation and Contraction Pathways; G Protein Signaling Pathways; Chemokine signaling pathway; Focal Adhesion-PI3K-Akt-mTOR-signaling pathway; Calcium Regulation in the Cardiac Cell
95	SRSF2	4	Q01130	Serine/arginine-rich splicing factor 2 OS=Homo sapiens OX=9606 GN=SRSF2 PE=1 SV=4	metabolic process;regulation of biological process;response to stimulus;transport	cytosol;nucleus;spliceosomal complex	protein binding;RNA binding	Spliceosome; Herpes simplex infection	Cleavage of Growing Transcript in the Termination Region ; Transport of Mature mRNA derived from an Intron-Containing Transcript; mRNA 3'-end processing; mRNA Splicing - Major Pathway; mRNA Splicing - Minor Pathway	mRNA Processing
96	RPS5	4	P46782	40S ribosomal protein S5 OS=Homo sapiens OX=9606 GN=RPS5 PE=1 SV=4	cell organization and biogenesis;metabolic process;regulation of biological process;transport	cytosol;membrane;ribosome	protein binding;RNA binding;structural molecule activity	Ribosome	Peptide chain elongation; Eukaryotic Translation Termination; Viral mRNA Translation; Formation of the ternary complex, and subsequently, the 43S complex; L13a-mediated translational silencing of Ceruloplasmin expression; Selenocysteine synthesis; Nonsense Mediated Decay (NMD) independent of the Exon Junction Complex (EJC); Nonsense Mediated Decay (NMD) enhanced by the Exon Junction Complex (EJC)…	Cytoplasmic Ribosomal Proteins
97	PEBP1	4	P30086	Phosphatidylethanolamine-binding protein 1 OS=Homo sapiens OX=9606 GN=PEBP1 PE=1 SV=3	metabolic process;regulation of biological process;response to stimulus	cytoplasm;cytosol;nucleus	enzyme regulator activity;nucleotide binding;protein binding;RNA binding		Paradoxical activation of RAF signaling by kinase inactive BRAF; Signaling by BRAF and RAF fusions; MAP2K and MAPK activation; Negative regulation of MAPK pathway; Signaling by RAS mutants; Signaling by high-kinase activity BRAF mutants; Signaling by moderate kinase activity BRAF mutants; Interleukin-20 family signaling	EGF/EGFR Signaling Pathway
98	PRDX1	6	Q06830	Peroxiredoxin-1 OS=Homo sapiens OX=9606 GN=PRDX1 PE=1 SV=1	cell proliferation;cellular homeostasis;defense response;metabolic process;regulation of biological process;response to stimulus	cytoplasm;cytosol;mitochondrion;nucleus	antioxidant activity;catalytic activity;protein binding;RNA binding	Peroxisome	TP53 Regulates Metabolic Genes; Deregulated CDK5 triggers multiple neurodegenerative pathways in Alzheimer's disease models; Detoxification of Reactive Oxygen Species	Androgen receptor signaling pathway; Selenium Micronutrient Network; NRF2 pathway
99	HK3	3	P52790	Hexokinase-3 OS=Homo sapiens OX=9606 GN=HK3 PE=1 SV=2	cellular homeostasis;metabolic process;transport	cytosol;extracellular;mitochondrion;organelle lumen	catalytic activity;nucleotide binding	Type II diabetes mellitus; Metabolic pathways; Central carbon metabolism in cancer; Glycolysis / Gluconeogenesis; Neomycin, kanamycin and gentamicin biosynthesis; Carbon metabolism; Insulin signaling pathway; Amino sugar and nucleotide sugar metabolism; Fructose and mannose metabolism; Carbohydrate digestion and absorption; Starch and sucrose metabolism; Galactose metabolism; HIF-1 signaling path…	Glycolysis; Neutrophil degranulation	Glycolysis and Gluconeogenesis
100	NONO	4	Q15233	Non-POU domain-containing octamer-binding protein OS=Homo sapiens OX=9606 GN=NONO PE=1 SV=4	defense response;metabolic process;regulation of biological process;response to stimulus	membrane;nucleus	DNA binding;protein binding;RNA binding			mRNA Processing
101	RPS24	4	P62847	40S ribosomal protein S24 OS=Homo sapiens OX=9606 GN=RPS24 PE=1 SV=1	cell organization and biogenesis;metabolic process;transport	cytosol;membrane;nucleus;ribosome	protein binding;RNA binding;structural molecule activity	Ribosome	Peptide chain elongation; Eukaryotic Translation Termination; Viral mRNA Translation; Formation of the ternary complex, and subsequently, the 43S complex; L13a-mediated translational silencing of Ceruloplasmin expression; Selenocysteine synthesis; Nonsense Mediated Decay (NMD) independent of the Exon Junction Complex (EJC); Nonsense Mediated Decay (NMD) enhanced by the Exon Junction Complex (EJC)…	Cytoplasmic Ribosomal Proteins
102	RPS8	4	P62241	40S ribosomal protein S8 OS=Homo sapiens OX=9606 GN=RPS8 PE=1 SV=2	cell organization and biogenesis;metabolic process;transport	cytoplasm;cytosol;endoplasmic reticulum;membrane;nucleus;ribosome	protein binding;RNA binding;structural molecule activity	Ribosome	Peptide chain elongation; Eukaryotic Translation Termination; Viral mRNA Translation; Formation of the ternary complex, and subsequently, the 43S complex; L13a-mediated translational silencing of Ceruloplasmin expression; Selenocysteine synthesis; Nonsense Mediated Decay (NMD) independent of the Exon Junction Complex (EJC); Nonsense Mediated Decay (NMD) enhanced by the Exon Junction Complex (EJC)…	Cytoplasmic Ribosomal Proteins
103	CDC42	3	P60953	Cell division control protein 42 homolog OS=Homo sapiens OX=9606 GN=CDC42 PE=1 SV=2	cell communication;cell differentiation;cell division;cell organization and biogenesis;cellular component movement;coagulation;metabolic process;regulation of biological process;response to stimulus;transport	cytoplasm;cytoskeleton;cytosol;membrane;vacuole	catalytic activity;nucleotide binding;protein binding	Pathways in cancer; Bacterial invasion of epithelial cells; VEGF signaling pathway; Regulation of actin cytoskeleton; Pathogenic Escherichia coli infection; Proteoglycans in cancer; Chemokine signaling pathway; Endocytosis; AGE-RAGE signaling pathway in diabetic complications; Fc gamma R-mediated phagocytosis; Rap1 signaling pathway; Non-alcoholic fatty liver disease (NAFLD); Pancreatic cancer; A…	RHO GTPases activate PAKs; G alpha (12/13) signalling events; DCC mediated attractive signaling; Gene and protein expression by JAK-STAT signaling after Interleukin-12 stimulation; RHO GTPases activate KTN1; Rho GTPase cycle; VEGFA-VEGFR2 Pathway; EGFR downregulation; RHO GTPases activate IQGAPs; Factors involved in megakaryocyte development and platelet production; CDO in myogenesis; EPHB-mediat…	Androgen receptor signaling pathway; Target Of Rapamycin (TOR) Signaling; Integrin-mediated Cell Adhesion; Integrated Breast Cancer Pathway; RANKL/RANK (Receptor activator of NFKB (ligand)) Signaling Pathway; Leptin signaling pathway; Regulation of Microtubule Cytoskeleton; Metastatic brain tumor; Pathogenic Escherichia coli infection; RalA downstream regulated genes; B Cell Receptor Signaling Pa…
104	GRN	3	P28799	Progranulin OS=Homo sapiens OX=9606 GN=GRN PE=1 SV=2	regulation of biological process;response to stimulus;transport	endoplasmic reticulum;endosome;extracellular;organelle lumen;vacuole	protein binding;RNA binding		Neutrophil degranulation	Integrated Breast Cancer Pathway
105	HSPA1B; HSPA1A	1	P0DMV9	Heat shock 70 kDa protein 1B OS=Homo sapiens OX=9606 GN=HSPA1B PE=1 SV=1	cell organization and biogenesis;metabolic process;regulation of biological process;response to stimulus;transport	cytoplasm;cytoskeleton;cytosol;endoplasmic reticulum;extracellular;mitochondrion;nucleus	catalytic activity;nucleotide binding;protein binding;receptor activity;RNA binding	Prion diseases; Protein processing in endoplasmic reticulum; Estrogen signaling pathway; Longevity regulating pathway - multiple species; MAPK signaling pathway; Influenza A; Endocytosis; Spliceosome; Measles; Antigen processing and presentation; Epstein-Barr virus infection; Toxoplasmosis; Legionellosis	AUF1 (hnRNP D0) binds and destabilizes mRNA; Attenuation phase; Neutrophil degranulation; Regulation of HSF1-mediated heat shock response; Viral RNP Complexes in the Host Cell Nucleus; HSP90 chaperone cycle for steroid hormone receptors (SHR)	Apoptosis Modulation and Signaling; Parkin-Ubiquitin Proteasomal System pathway; NRF2 pathway; MAPK Signaling Pathway; Apoptosis Modulation by HSP70; VEGFA-VEGFR2 Signaling Pathway
106	ARHGDIB	1	P52566	Rho GDP-dissociation inhibitor 2 OS=Homo sapiens OX=9606 GN=ARHGDIB PE=1 SV=3	cellular component movement;development;regulation of biological process;response to stimulus	cytoplasm;cytoskeleton;cytosol;membrane	catalytic activity;enzyme regulator activity;protein binding	Neurotrophin signaling pathway; Vasopressin-regulated water reabsorption	Rho GTPase cycle	Fas Ligand (FasL) pathway and Stress induction of Heat Shock Proteins (HSP) regulation; G13 Signaling Pathway
107	P08575	3	P08575	Receptor-type tyrosine-protein phosphatase C OS=Homo sapiens OX=9606 GN=PTPRC PE=1 SV=3
108	MYO1F	3	O00160	Unconventional myosin-If OS=Homo sapiens OX=9606 GN=MYO1F PE=1 SV=3			catalytic activity;motor activity;nucleotide binding;protein binding
109	EIF4B	4	P23588	Eukaryotic translation initiation factor 4B OS=Homo sapiens OX=9606 GN=EIF4B PE=1 SV=2	cell organization and biogenesis;metabolic process;regulation of biological process	cytosol	catalytic activity;protein binding;RNA binding	RNA transport; Proteoglycans in cancer; PI3K-Akt signaling pathway; mTOR signaling pathway	mTORC1-mediated signalling; L13a-mediated translational silencing of Ceruloplasmin expression; Translation initiation complex formation; GTP hydrolysis and joining of the 60S ribosomal subunit; Deadenylation of mRNA; Ribosomal scanning and start codon recognition	Translation Factors; Focal Adhesion-PI3K-Akt-mTOR-signaling pathway; Interferon type I signaling pathways
110	RHOG	3	P84095	Rho-related GTP-binding protein RhoG OS=Homo sapiens OX=9606 GN=RHOG PE=1 SV=1	cell organization and biogenesis;cellular component movement;regulation of biological process;response to stimulus;transport	cytosol;membrane	catalytic activity;nucleotide binding;protein binding	Shigellosis; Salmonella infection; Bacterial invasion of epithelial cells	G alpha (12/13) signalling events; Neutrophil degranulation; RHO GTPases activate KTN1; GPVI-mediated activation cascade; Sema4D induced cell migration and growth-cone collapse; Rho GTPase cycle	Brain-Derived Neurotrophic Factor (BDNF) signaling pathway
111	PCBP2	6	Q15366	Poly(rC)-binding protein 2 OS=Homo sapiens OX=9606 GN=PCBP2 PE=1 SV=1	defense response;metabolic process;regulation of biological process;response to stimulus	cytoplasm;cytosol;membrane;nucleus	DNA binding;protein binding;RNA binding		Negative regulators of DDX58/IFIH1 signaling; mRNA Splicing - Major Pathway	mRNA Processing
112	ST13	6	P50502	Hsc70-interacting protein OS=Homo sapiens OX=9606 GN=ST13 PE=1 SV=2	cell organization and biogenesis;metabolic process;regulation of biological process	cytoplasm;cytosol	nucleotide binding;protein binding		Regulation of HSF1-mediated heat shock response
113	KPNA1	6	P52294	Importin subunit alpha-5 OS=Homo sapiens OX=9606 GN=KPNA1 PE=1 SV=3	metabolic process;regulation of biological process;transport	cytoplasm;cytosol;nucleus	protein binding;transporter activity	Influenza A	Integration of provirus; ISG15 antiviral mechanism; NS1 Mediated Effects on Host Pathways; Vpr-mediated nuclear import of PICs; Transport of Ribonucleoproteins into the Host Nucleus; Activation of DNA fragmentation factor
114	FAM129A	3	Q9BZQ8	Protein Niban 1 OS=Homo sapiens OX=9606 GN=NIBAN1 PE=1 SV=1	regulation of biological process;response to stimulus	cytoplasm;cytosol;membrane	protein binding
115	SNRPA1	6	P09661	U2 small nuclear ribonucleoprotein A' OS=Homo sapiens OX=9606 GN=SNRPA1 PE=1 SV=2	metabolic process;regulation of biological process;response to stimulus	nucleus;spliceosomal complex	protein binding;RNA binding	Spliceosome	Gene and protein expression by JAK-STAT signaling after Interleukin-12 stimulation; Interleukin-12 family signaling; mRNA Splicing - Major Pathway	mRNA Processing
116	H1F0	3	P07305	Histone H1.0 OS=Homo sapiens OX=9606 GN=H1-0 PE=1 SV=3	cell organization and biogenesis;metabolic process	chromosome;cytoskeleton;Golgi;nucleus	DNA binding;protein binding;RNA binding		Formation of Senescence-Associated Heterochromatin Foci (SAHF); Activation of DNA fragmentation factor
117	CD44	3	P16070	CD44 antigen OS=Homo sapiens OX=9606 GN=CD44 PE=1 SV=3	cell organization and biogenesis;cellular component movement;metabolic process;regulation of biological process;response to stimulus;transport	cell surface;cytosol;Golgi;membrane	protein binding;receptor activity;signal transducer activity	Shigellosis; MicroRNAs in cancer; Proteoglycans in cancer; ECM-receptor interaction; Epstein-Barr virus infection; Hematopoietic cell lineage	Integrin cell surface interactions; Degradation of the extracellular matrix; Neutrophil degranulation; Hyaluronan uptake and degradation; Interferon gamma signaling; Cell surface interactions at the vascular wall	Hepatitis C and Hepatocellular Carcinoma; Wnt Signaling Pathway and Pluripotency; Senescence and Autophagy in Cancer
118	MCM4	4	P33991	DNA replication licensing factor MCM4 OS=Homo sapiens OX=9606 GN=MCM4 PE=1 SV=5	metabolic process	membrane;nucleus	catalytic activity;DNA binding;nucleotide binding;protein binding	DNA replication; Cell cycle	M/G1 Transition; Assembly of the pre-replicative complex; Unwinding of DNA; Regulation of DNA replication; Activation of ATR in response to replication stress; Activation of the pre-replicative complex; Orc1 removal from chromatin; Removal of licensing factors from origins	Cell Cycle; Gastric Cancer Network 1; Retinoblastoma (RB) in Cancer; G1 to S cell cycle control; DNA Replication
119	NAGK	3	Q9UJ70	N-acetyl-D-glucosamine kinase OS=Homo sapiens OX=9606 GN=NAGK PE=1 SV=4	metabolic process	cytosol	catalytic activity;nucleotide binding;protein binding	Amino sugar and nucleotide sugar metabolism; Metabolic pathways	Synthesis of UDP-N-acetyl-glucosamine
120	FKBP4	4	Q02790	Peptidyl-prolyl cis-trans isomerase FKBP4 OS=Homo sapiens OX=9606 GN=FKBP4 PE=1 SV=3	cell organization and biogenesis;metabolic process;regulation of biological process;response to stimulus;transport	cytoplasm;cytoskeleton;cytosol;mitochondrion;nucleus	catalytic activity;nucleotide binding;protein binding;RNA binding	Estrogen signaling pathway	Attenuation phase; HSP90 chaperone cycle for steroid hormone receptors (SHR)	Androgen receptor signaling pathway
121	MAT2B	4	Q9NZL9	Methionine adenosyltransferase 2 subunit beta OS=Homo sapiens OX=9606 GN=MAT2B PE=1 SV=1	metabolic process;regulation of biological process	cytosol;mitochondrion;nucleus	catalytic activity;enzyme regulator activity;protein binding	Biosynthesis of amino acids; Cysteine and methionine metabolism; Metabolic pathways	Ub-specific processing proteases; Methylation	Trans-sulfuration pathway; One Carbon Metabolism; Trans-sulfuration and one carbon metabolism; Methylation Pathways
122	SRSF3	4	P84103	Serine/arginine-rich splicing factor 3 OS=Homo sapiens OX=9606 GN=SRSF3 PE=1 SV=1	metabolic process;regulation of biological process;transport	cytoplasm;nucleus	protein binding;RNA binding	Spliceosome; Herpes simplex infection	Cleavage of Growing Transcript in the Termination Region ; Transport of Mature mRNA derived from an Intron-Containing Transcript; mRNA 3'-end processing; mRNA Splicing - Major Pathway	mRNA Processing
123	TKT	1	P29401	Transketolase OS=Homo sapiens OX=9606 GN=TKT PE=1 SV=3	metabolic process;regulation of biological process	cytosol	catalytic activity;metal ion binding;protein binding	Pentose phosphate pathway; Metabolic pathways; Carbon metabolism; Biosynthesis of amino acids	Insulin effects increased synthesis of Xylulose-5-Phosphate; Pentose phosphate pathway (hexose monophosphate shunt)	Pentose Phosphate Pathway
124	CNBP	4	P62633	Cellular nucleic acid-binding protein OS=Homo sapiens OX=9606 GN=CNBP PE=1 SV=1	metabolic process;regulation of biological process	cytoplasm;cytosol;endoplasmic reticulum;nucleus	DNA binding;metal ion binding;protein binding;RNA binding
125	MYL6	1	P60660	Myosin light polypeptide 6 OS=Homo sapiens OX=9606 GN=MYL6 PE=1 SV=2	cellular component movement	cytosol;membrane	catalytic activity;metal ion binding;motor activity;protein binding;structural molecule activity	Oxytocin signaling pathway; Vascular smooth muscle contraction	RHO GTPases activate PAKs; EPHA-mediated growth cone collapse; RHO GTPases Activate ROCKs; Sema4D induced cell migration and growth-cone collapse; Smooth Muscle Contraction; RHO GTPases activate CIT; RHO GTPases activate PKNs	Focal Adhesion
126	SNRPD2	4	P62316	Small nuclear ribonucleoprotein Sm D2 OS=Homo sapiens OX=9606 GN=SNRPD2 PE=1 SV=1	cell organization and biogenesis;metabolic process;transport	cytoplasm;cytosol;nucleus;spliceosomal complex	protein binding;RNA binding	Spliceosome	snRNP Assembly; mRNA Splicing - Major Pathway; mRNA Splicing - Minor Pathway	mRNA Processing
127	AHCY	4	P23526	Adenosylhomocysteinase OS=Homo sapiens OX=9606 GN=AHCY PE=1 SV=4	defense response;metabolic process;response to stimulus;transport	cytoplasm;cytosol;nucleus	catalytic activity;nucleotide binding;protein binding	Metabolic pathways; Cysteine and methionine metabolism	Metabolism of ingested SeMet, Sec, MeSec into H2Se; Defective AHCY causes Hypermethioninemia with S-adenosylhomocysteine hydrolase deficiency (HMAHCHD); Sulfur amino acid metabolism; Methylation	Folate Metabolism; Trans-sulfuration pathway; One Carbon Metabolism; Trans-sulfuration and one carbon metabolism
128	UBAP2L	6	Q14157-1	Isoform 2 of Ubiquitin-associated protein 2-like OS=Homo sapiens OX=9606 GN=UBAP2L	regulation of biological process	cytoplasm	protein binding;RNA binding
129	IPO5	6	O00410	Importin-5 OS=Homo sapiens OX=9606 GN=IPO5 PE=1 SV=4	regulation of biological process;response to stimulus;transport	cytoplasm;membrane;nucleus	enzyme regulator activity;protein binding;RNA binding;transporter activity		vRNP Assembly
130	FSCN1	6	Q16658	Fascin OS=Homo sapiens OX=9606 GN=FSCN1 PE=1 SV=3	cell organization and biogenesis;cell proliferation;cellular component movement;regulation of biological process	cytoplasm;cytoskeleton;cytosol	protein binding;RNA binding	MicroRNAs in cancer	Interleukin-4 and 13 signaling
131	EIF4A3	6	P38919	Eukaryotic initiation factor 4A-III OS=Homo sapiens OX=9606 GN=EIF4A3 PE=1 SV=4	metabolic process;regulation of biological process;response to stimulus;transport	cytoplasm;cytosol;membrane;nucleus;spliceosomal complex	catalytic activity;nucleotide binding;protein binding;RNA binding	mRNA surveillance pathway; Spliceosome; RNA transport	ISG15 antiviral mechanism; mRNA 3'-end processing; mRNA Splicing - Major Pathway; Cleavage of Growing Transcript in the Termination Region ; Regulation of expression of SLITs and ROBOs; Transport of Mature mRNA derived from an Intron-Containing Transcript; Nonsense Mediated Decay (NMD) enhanced by the Exon Junction Complex (EJC); Deadenylation of mRNA
132	GM2A	2	P17900	Ganglioside GM2 activator OS=Homo sapiens OX=9606 GN=GM2A PE=1 SV=4	metabolic process;regulation of biological process;response to stimulus;transport	cytoplasm;extracellular;mitochondrion;organelle lumen;vacuole	catalytic activity;enzyme regulator activity;transporter activity	Lysosome	Glycosphingolipid metabolism; Neutrophil degranulation
133	SET	4	Q01105-2	Isoform 2 of Protein SET OS=Homo sapiens OX=9606 GN=SET	cell organization and biogenesis;metabolic process;regulation of biological process;transport	cytoplasm;cytosol;endoplasmic reticulum;nucleus	DNA binding;enzyme regulator activity;protein binding			Histone Modifications
134	DDX1	6	Q92499	ATP-dependent RNA helicase DDX1 OS=Homo sapiens OX=9606 GN=DDX1 PE=1 SV=2	cell organization and biogenesis;development;metabolic process;regulation of biological process;response to stimulus	cytoplasm;cytosol;membrane;nucleus	catalytic activity;DNA binding;nucleotide binding;protein binding;RNA binding		tRNA processing in the nucleus	DDX1 as a regulatory component of the Drosha microprocessor; mRNA Processing
135	NOLC1	6	Q14978	Nucleolar and coiled-body phosphoprotein 1 OS=Homo sapiens OX=9606 GN=NOLC1 PE=1 SV=2	cell organization and biogenesis;metabolic process;regulation of biological process	cytoplasm;nucleus	nucleotide binding;protein binding;RNA binding
136	RPS6	4	P62753	40S ribosomal protein S6 OS=Homo sapiens OX=9606 GN=RPS6 PE=1 SV=1	cell death;cell differentiation;cell organization and biogenesis;cell proliferation;metabolic process;regulation of biological process;response to stimulus;transport	cytoplasm;cytosol;membrane;nucleus;ribosome	protein binding;RNA binding;structural molecule activity	EGFR tyrosine kinase inhibitor resistance; Ribosome; mTOR signaling pathway; HIF-1 signaling pathway; Proteoglycans in cancer; Insulin signaling pathway; PI3K-Akt signaling pathway	Peptide chain elongation; Eukaryotic Translation Termination; Viral mRNA Translation; mTORC1-mediated signalling; Formation of the ternary complex, and subsequently, the 43S complex; L13a-mediated translational silencing of Ceruloplasmin expression; Selenocysteine synthesis; Nonsense Mediated Decay (NMD) independent of the Exon Junction Complex (EJC); Nonsense Mediated Decay (NMD) enhanced by the…	IL-5 Signaling Pathway; Human Thyroid Stimulating Hormone (TSH) signaling pathway; Leptin signaling pathway; Follicle Stimulating Hormone (FSH) signaling pathway; Prolactin Signaling Pathway; Interleukin-11 Signaling Pathway; Oncostatin M Signaling Pathway; Brain-Derived Neurotrophic Factor (BDNF) signaling pathway; Kit receptor signaling pathway; Mecp2 and Associated Rett Syndrome; VEGFA-VEGFR2 …
137	GPX1	3	P07203	Glutathione peroxidase 1 OS=Homo sapiens OX=9606 GN=GPX1 PE=1 SV=4	cell death;cell differentiation;cell proliferation;cellular component movement;cellular homeostasis;metabolic process;regulation of biological process;response to stimulus	cytoplasm;cytosol;mitochondrion;organelle lumen	antioxidant activity;catalytic activity;protein binding	Amyotrophic lateral sclerosis (ALS); Huntington's disease; Thyroid hormone synthesis; Glutathione metabolism; Arachidonic acid metabolism	Synthesis of 12-eicosatetraenoic acid derivatives; Synthesis of 15-eicosatetraenoic acid derivatives; Detoxification of Reactive Oxygen Species; Synthesis of 5-eicosatetraenoic acids; Purine catabolism	Glutathione metabolism; Selenium Micronutrient Network; Folate Metabolism; Amyotrophic lateral sclerosis (ALS); Selenium Metabolism and Selenoproteins; Association Between Physico-Chemical Features and Toxicity Associated Pathways; One carbon metabolism and related pathways; TYROBP Causal Network; Oxidative Stress
138	ACTB	1	P60709	Actin, cytoplasmic 1 OS=Homo sapiens OX=9606 GN=ACTB PE=1 SV=1	cell organization and biogenesis;cellular component movement;metabolic process;regulation of biological process;response to stimulus	cytoplasm;cytoskeleton;cytosol;membrane;nucleus	DNA binding;nucleotide binding;protein binding;structural molecule activity	Pathogenic Escherichia coli infection; Adherens junction; Focal adhesion; Hypertrophic cardiomyopathy (HCM); Thyroid hormone signaling pathway; Vibrio cholerae infection; Hippo signaling pathway; Leukocyte transendothelial migration; Tight junction; Salmonella infection; Platelet activation; Apoptosis; Viral myocarditis; Oxytocin signaling pathway; Gastric acid secretion; Dilated cardiomyopathy; …	Formation of annular gap junctions; Cell-extracellular matrix interactions; UCH proteinases; MAP2K and MAPK activation; Interaction between L1 and Ankyrins; Factors involved in megakaryocyte development and platelet production; Translocation of GLUT4 to the plasma membrane; EPH-ephrin mediated repulsion of cells; Prefoldin mediated transfer of substrate to CCT/TriC; EPHB-mediated forward signalin…	Arrhythmogenic Right Ventricular Cardiomyopathy; Pathogenic Escherichia coli infection; Common Pathways Underlying Drug Addiction; Myometrial Relaxation and Contraction Pathways; Focal Adhesion; Fas Ligand (FasL) pathway and Stress induction of Heat Shock Proteins (HSP) regulation; Regulation of Actin Cytoskeleton
139	ANXA1	1	P04083	Annexin A1 OS=Homo sapiens OX=9606 GN=ANXA1 PE=1 SV=2	cell differentiation;cell organization and biogenesis;cellular component movement;defense response;metabolic process;regulation of biological process;response to stimulus;transport	cell surface;cytoplasm;cytoskeleton;cytosol;endosome;extracellular;membrane;nucleus;vacuole	catalytic activity;DNA binding;enzyme regulator activity;metal ion binding;protein binding;RNA binding;structural molecule activity		Gastrin-CREB signalling pathway via PKC and MAPK; G alpha (i) signalling events; Smooth Muscle Contraction; Interleukin-4 and 13 signaling; Formyl peptide receptors bind formyl peptides and many other ligands	Integrated Breast Cancer Pathway; Spinal Cord Injury; VEGFA-VEGFR2 Signaling Pathway; Prostaglandin Synthesis and Regulation
140	ESYT1	6	Q9BSJ8	Extended synaptotagmin-1 OS=Homo sapiens OX=9606 GN=ESYT1 PE=1 SV=1	metabolic process;transport	endoplasmic reticulum;membrane	metal ion binding;protein binding		Glycosphingolipid metabolism
141	HNRNPD_Q14103-3	4	Q14103-3	Isoform 3 of Heterogeneous nuclear ribonucleoprotein D0 OS=Homo sapiens OX=9606 GN=HNRNPD	metabolic process;regulation of biological process;response to stimulus	cytosol;nucleus	DNA binding;protein binding;RNA binding		AUF1 (hnRNP D0) binds and destabilizes mRNA	mRNA Processing
142	RPS21	4	P63220	40S ribosomal protein S21 OS=Homo sapiens OX=9606 GN=RPS21 PE=1 SV=1	cell organization and biogenesis;metabolic process;transport	cytosol;ribosome	protein binding;RNA binding;structural molecule activity	Ribosome	Peptide chain elongation; Eukaryotic Translation Termination; Viral mRNA Translation; Formation of the ternary complex, and subsequently, the 43S complex; L13a-mediated translational silencing of Ceruloplasmin expression; Selenocysteine synthesis; Nonsense Mediated Decay (NMD) independent of the Exon Junction Complex (EJC); Nonsense Mediated Decay (NMD) enhanced by the Exon Junction Complex (EJC)…	Cytoplasmic Ribosomal Proteins
143	IARS	6	P41252	Isoleucine--tRNA ligase, cytoplasmic OS=Homo sapiens OX=9606 GN=IARS1 PE=1 SV=2	cell differentiation;metabolic process;regulation of biological process	cytoplasm;cytosol;membrane	catalytic activity;nucleotide binding;protein binding;RNA binding	Aminoacyl-tRNA biosynthesis	Cytosolic tRNA aminoacylation; SeMet incorporation into proteins	Amino Acid metabolism
144	COTL1	3	Q14019	Coactosin-like protein OS=Homo sapiens OX=9606 GN=COTL1 PE=1 SV=3	defense response;response to stimulus;transport	cytoplasm;cytoskeleton;extracellular;nucleus;organelle lumen	protein binding		Neutrophil degranulation
145	ANXA6	1	P08133	Annexin A6 OS=Homo sapiens OX=9606 GN=ANXA6 PE=1 SV=3	cell organization and biogenesis;cellular homeostasis;regulation of biological process;response to stimulus;transport	cytoplasm;membrane;mitochondrion	metal ion binding;nucleotide binding;protein binding;transporter activity		Smooth Muscle Contraction	Calcium Regulation in the Cardiac Cell; Prostaglandin Synthesis and Regulation
146	LAMP2	3	P13473-2	Isoform LAMP-2B of Lysosome-associated membrane glycoprotein 2 OS=Homo sapiens OX=9606 GN=LAMP2	cell communication;cell organization and biogenesis;cellular homeostasis;regulation of biological process;response to stimulus;transport	endosome;membrane;organelle lumen;vacuole	protein binding			Senescence and Autophagy in Cancer
147	DNM2	6	P50570	Dynamin-2 OS=Homo sapiens OX=9606 GN=DNM2 PE=1 SV=2	cell organization and biogenesis;metabolic process;regulation of biological process;response to stimulus;transport	cytoplasm;cytoskeleton;cytosol;endosome;Golgi;membrane;nucleus	catalytic activity;nucleotide binding;protein binding	Endocrine and other factor-regulated calcium reabsorption; Synaptic vesicle cycle; Endocytosis; Bacterial invasion of epithelial cells; Phospholipase D signaling pathway; Fc gamma R-mediated phagocytosis	Formation of annular gap junctions; Toll Like Receptor 4 (TLR4) Cascade; Clathrin-mediated endocytosis; NOSTRIN mediated eNOS trafficking; Golgi Associated Vesicle Biogenesis; Recycling pathway of L1; Lysosome Vesicle Biogenesis; Retrograde neurotrophin signalling; MHC class II antigen presentation	Synaptic Vesicle Pathway
148	RBBP4	4	Q09028	Histone-binding protein RBBP4 OS=Homo sapiens OX=9606 GN=RBBP4 PE=1 SV=3	cell organization and biogenesis;metabolic process;regulation of biological process;response to stimulus	cytosol;nucleus	catalytic activity;DNA binding;protein binding		Regulation of TP53 Activity through Acetylation; Polo-like kinase mediated events; PKMTs methylate histone lysines; Activation of anterior HOX genes in hindbrain development during early embryogenesis; Cyclin A:Cdk2-associated events at S phase entry; Deposition of new CENPA-containing nucleosomes at the centromere; Transcription of E2F targets under negative control by p107 (RBL1) and p130 (RBL2…	Retinoblastoma (RB) in Cancer; Interactome of polycomb repressive complex 2 (PRC2)
149	HSPE1	4	P61604	10 kDa heat shock protein, mitochondrial OS=Homo sapiens OX=9606 GN=HSPE1 PE=1 SV=2	cell differentiation;metabolic process;regulation of biological process;response to stimulus	cytoplasm;membrane;mitochondrion;organelle lumen	metal ion binding;nucleotide binding;protein binding;RNA binding
150	RBM3	4	P98179	RNA-binding protein 3 OS=Homo sapiens OX=9606 GN=RBM3 PE=1 SV=1	metabolic process;regulation of biological process	cytoplasm;nucleus	protein binding;RNA binding
151	GNB1	3	P62873	Guanine nucleotide-binding protein G(I)/G(S)/G(T) subunit beta-1 OS=Homo sapiens OX=9606 GN=GNB1 PE=1 SV=3	cell death;cell organization and biogenesis;cell proliferation;cellular homeostasis;metabolic process;regulation of biological process;response to stimulus	cytosol;membrane	catalytic activity;protein binding;signal transducer activity	Serotonergic synapse; Ras signaling pathway; Retrograde endocannabinoid signaling; Circadian entrainment; Phototransduction; Cholinergic synapse; Alcoholism; Pathways in cancer; Olfactory transduction; Chemokine signaling pathway; GABAergic synapse; Morphine addiction; Glutamatergic synapse; Dopaminergic synapse; PI3K-Akt signaling pathway	G alpha (z) signalling events; Activation of G protein gated Potassium channels; Cooperation of PDCL (PhLP1) and TRiC/CCT in G-protein beta folding; Glucagon-type ligand receptors; Thromboxane signalling through TP receptor; ADP signalling through P2Y purinoceptor 1; Olfactory Signaling Pathway; G beta:gamma signalling through PI3Kgamma; Vasopressin regulates renal water homeostasis via Aquaporin…	Nicotine Activity on Dopaminergic Neurons; Human Thyroid Stimulating Hormone (TSH) signaling pathway; Corticotropin-releasing hormone signaling pathway; Myometrial Relaxation and Contraction Pathways; G Protein Signaling Pathways; Chemokine signaling pathway; Focal Adhesion-PI3K-Akt-mTOR-signaling pathway; Calcium Regulation in the Cardiac Cell; Estrogen signaling pathway
152	LDHB	4	P07195	L-lactate dehydrogenase B chain OS=Homo sapiens OX=9606 GN=LDHB PE=1 SV=2	metabolic process	cytoplasm;cytosol;membrane;mitochondrion	catalytic activity;nucleotide binding;protein binding	Glycolysis / Gluconeogenesis; Propanoate metabolism; Cysteine and methionine metabolism; Glucagon signaling pathway; Metabolic pathways; Pyruvate metabolism	Pyruvate metabolism	Glycolysis and Gluconeogenesis
153	PPT1	3	P50897	Palmitoyl-protein thioesterase 1 OS=Homo sapiens OX=9606 GN=PPT1 PE=1 SV=1	cell communication;cell organization and biogenesis;cellular homeostasis;metabolic process;regulation of biological process;response to stimulus;transport	cytosol;extracellular;Golgi;membrane;nucleus;organelle lumen;vacuole	catalytic activity;protein binding	Metabolic pathways; Lysosome; Fatty acid metabolism; Fatty acid elongation	Fatty acyl-CoA biosynthesis
154	RAP1B	3	P61224	Ras-related protein Rap-1b OS=Homo sapiens OX=9606 GN=RAP1B PE=1 SV=1	cell organization and biogenesis;cell proliferation;regulation of biological process;response to stimulus;transport	cytoplasm;cytosol;membrane	catalytic activity;nucleotide binding;protein binding	Leukocyte transendothelial migration; Renal cell carcinoma; Rap1 signaling pathway; Chemokine signaling pathway; Focal adhesion; Long-term potentiation; Neurotrophin signaling pathway; cAMP signaling pathway; Platelet activation; Ras signaling pathway; Pancreatic secretion; MAPK signaling pathway	Gene and protein expression by JAK-STAT signaling after Interleukin-12 stimulation; Signaling by BRAF and RAF fusions; MAP2K and MAPK activation; GRB2:SOS provides linkage to MAPK signaling for Integrins ; MET activates RAP1 and RAC1; Signaling by RAS mutants; Signaling by high-kinase activity BRAF mutants; Signaling by moderate kinase activity BRAF mutants; p130Cas linkage to MAPK signaling for …	Integrin-mediated Cell Adhesion; Human Thyroid Stimulating Hormone (TSH) signaling pathway; Corticotropin-releasing hormone signaling pathway; Common Pathways Underlying Drug Addiction; Focal Adhesion; Signaling of Hepatocyte Growth Factor Receptor; MAPK Signaling Pathway; VEGFA-VEGFR2 Signaling Pathway; Chemokine signaling pathway
155	ATP6V1A	3	P38606	V-type proton ATPase catalytic subunit A OS=Homo sapiens OX=9606 GN=ATP6V1A PE=1 SV=2	cellular homeostasis;metabolic process;regulation of biological process;response to stimulus;transport	cytosol;membrane;mitochondrion	catalytic activity;nucleotide binding;transporter activity	Metabolic pathways; Phagosome; Synaptic vesicle cycle; Oxidative phosphorylation; Epithelial cell signaling in Helicobacter pylori infection; Vibrio cholerae infection; mTOR signaling pathway; Rheumatoid arthritis; Collecting duct acid secretion	Transferrin endocytosis and recycling; ROS, RNS production in phagocytes; Ion channel transport; Insulin receptor recycling
156	FBL	4	P22087	rRNA 2'-O-methyltransferase fibrillarin OS=Homo sapiens OX=9606 GN=FBL PE=1 SV=2	cell differentiation;cell organization and biogenesis;metabolic process	chromosome;membrane;nucleus	catalytic activity;protein binding;RNA binding	Ribosome biogenesis in eukaryotes	Major pathway of rRNA processing in the nucleolus and cytosol; rRNA modification in the nucleus and cytosol
157	P04439-2	5	P04439-2	Isoform 2 of HLA class I histocompatibility antigen, A alpha chain OS=Homo sapiens OX=9606 GN=HLA-A
158	RPS13	4	P62277	40S ribosomal protein S13 OS=Homo sapiens OX=9606 GN=RPS13 PE=1 SV=2	cell organization and biogenesis;metabolic process;regulation of biological process;transport	cytosol;membrane;nucleus;ribosome	protein binding;RNA binding;structural molecule activity	Ribosome	Peptide chain elongation; Eukaryotic Translation Termination; Viral mRNA Translation; Formation of the ternary complex, and subsequently, the 43S complex; L13a-mediated translational silencing of Ceruloplasmin expression; Selenocysteine synthesis; Nonsense Mediated Decay (NMD) independent of the Exon Junction Complex (EJC); Nonsense Mediated Decay (NMD) enhanced by the Exon Junction Complex (EJC)…	Cytoplasmic Ribosomal Proteins
159	RAC2	1	P15153	Ras-related C3 botulinum toxin substrate 2 OS=Homo sapiens OX=9606 GN=RAC2 PE=1 SV=1	cell organization and biogenesis;regulation of biological process;response to stimulus	cytoplasm;cytosol;membrane	catalytic activity;enzyme regulator activity;nucleotide binding;protein binding	Pancreatic cancer; Choline metabolism in cancer; cAMP signaling pathway; Pathways in cancer; Fc gamma R-mediated phagocytosis; MAPK signaling pathway; Fc epsilon RI signaling pathway; B cell receptor signaling pathway; Regulation of actin cytoskeleton; Focal adhesion; Axon guidance; Natural killer cell mediated cytotoxicity; Ras signaling pathway; Rap1 signaling pathway; Sphingolipid signaling pa…	G alpha (12/13) signalling events; GPVI-mediated activation cascade; Sema4D induced cell migration and growth-cone collapse; Rho GTPase cycle; PCP/CE pathway; RHO GTPases Activate NADPH Oxidases	Integrin-mediated Cell Adhesion; RalA downstream regulated genes; B Cell Receptor Signaling Pathway; Focal Adhesion; MAPK Signaling Pathway; Chemokine signaling pathway; Microglia Pathogen Phagocytosis Pathway; Insulin Signaling; Regulation of Actin Cytoskeleton; DNA Damage Response (only ATM dependent)
160	SRSF1	4	Q07955	Serine/arginine-rich splicing factor 1 OS=Homo sapiens OX=9606 GN=SRSF1 PE=1 SV=2	cell differentiation;cell organization and biogenesis;metabolic process;regulation of biological process;transport	cytoplasm;nucleus;spliceosomal complex	protein binding;RNA binding	Spliceosome; Herpes simplex infection	Cleavage of Growing Transcript in the Termination Region ; Transport of Mature mRNA derived from an Intron-Containing Transcript; mRNA 3'-end processing; mRNA Splicing - Major Pathway; mRNA Splicing - Minor Pathway	mRNA Processing
161	C1QBP	6	Q07021	Complement component 1 Q subcomponent-binding protein, mitochondrial OS=Homo sapiens OX=9606 GN=C1QBP PE=1 SV=1	cell death;cell organization and biogenesis;defense response;metabolic process;regulation of biological process;response to stimulus	cell surface;cytoplasm;cytosol;extracellular;membrane;mitochondrion;nucleus;organelle lumen	protein binding;RNA binding	Herpes simplex infection	Intrinsic Pathway of Fibrin Clot Formation	Mesodermal Commitment Pathway
162	IQGAP1	1	P46940	Ras GTPase-activating-like protein IQGAP1 OS=Homo sapiens OX=9606 GN=IQGAP1 PE=1 SV=1	cell growth;regulation of biological process;response to stimulus;transport	cytoplasm;cytoskeleton;cytosol;membrane;nucleus	enzyme regulator activity;metal ion binding;protein binding	Adherens junction; Proteoglycans in cancer; Regulation of actin cytoskeleton	Signaling by BRAF and RAF fusions; MAP2K and MAPK activation; RHO GTPases activate IQGAPs; Glucagon-like Peptide-1 (GLP1) regulates insulin secretion; Signaling by RAS mutants; Signaling by high-kinase activity BRAF mutants; Signaling by moderate kinase activity BRAF mutants; Nephrin family interactions; Paradoxical activation of RAF signaling by kinase inactive BRAF; Neutrophil degranulation; In…	VEGFA-VEGFR2 Signaling Pathway; EGF/EGFR Signaling Pathway; Regulation of Actin Cytoskeleton; G13 Signaling Pathway
163	RNASET2	3	O00584	Ribonuclease T2 OS=Homo sapiens OX=9606 GN=RNASET2 PE=1 SV=2	metabolic process;transport	endoplasmic reticulum;extracellular;organelle lumen;vacuole	catalytic activity;RNA binding		Neutrophil degranulation
164	PRKCD	3	Q05655	Protein kinase C delta type OS=Homo sapiens OX=9606 GN=PRKCD PE=1 SV=2	cell death;cell organization and biogenesis;cell proliferation;cellular component movement;defense response;metabolic process;regulation of biological process;response to stimulus;transport	cytoplasm;cytosol;endoplasmic reticulum;extracellular;membrane;nucleus;organelle lumen	catalytic activity;enzyme regulator activity;metal ion binding;nucleotide binding;protein binding	Chemokine signaling pathway; Inflammatory mediator regulation of TRP channels; Neurotrophin signaling pathway; NOD-like receptor signaling pathway; Estrogen signaling pathway; Fc gamma R-mediated phagocytosis; Type II diabetes mellitus; Tight junction; Insulin resistance; GnRH signaling pathway; AGE-RAGE signaling pathway in diabetic complications; Vascular smooth muscle contraction	G alpha (z) signalling events; SHC1 events in ERBB2 signaling; Interferon gamma signaling; Apoptotic cleavage of cellular proteins; Effects of PIP2 hydrolysis; Neutrophil degranulation; Gastrin-CREB signalling pathway via PKC and MAPK; VEGFR2 mediated cell proliferation; HuR (ELAVL1) binds and stabilizes mRNA; Calmodulin induced events; CLEC7A (Dectin-1) signaling; Role of phospholipids in phagoc…	Type II diabetes mellitus; miRs in Muscle Cell Differentiation; Signaling Pathways in Glioblastoma; B Cell Receptor Signaling Pathway; AGE/RAGE pathway; Corticotropin-releasing hormone signaling pathway; Oncostatin M Signaling Pathway; Brain-Derived Neurotrophic Factor (BDNF) signaling pathway; Alpha 6 Beta 4 signaling pathway; Myometrial Relaxation and Contraction Pathways; G Protein Signaling P…
165	SRM	6	P19623	Spermidine synthase OS=Homo sapiens OX=9606 GN=SRM PE=1 SV=1	metabolic process	cytosol	catalytic activity;protein binding	Arginine and proline metabolism; Metabolic pathways; Glutathione metabolism; Cysteine and methionine metabolism; beta-Alanine metabolism	Metabolism of polyamines	Amino Acid metabolism; Nucleotide Metabolism; Urea cycle and metabolism of amino groups
166	ARF6	3	P62330	ADP-ribosylation factor 6 OS=Homo sapiens OX=9606 GN=ARF6 PE=1 SV=2	cell death;cell differentiation;cell division;cell organization and biogenesis;cellular component movement;regulation of biological process;response to stimulus;transport	cytoplasm;cytosol;endosome;Golgi;membrane	catalytic activity;enzyme regulator activity;nucleotide binding;protein binding;signal transducer activity	Phospholipase D signaling pathway; Fc gamma R-mediated phagocytosis; Ras signaling pathway; Endocytosis	MET receptor recycling; TBC/RABGAPs; Clathrin-mediated endocytosis	VEGFA-VEGFR2 Signaling Pathway; EGF/EGFR Signaling Pathway; Insulin Signaling
167	FABP5	4	Q01469	Fatty acid-binding protein 5 OS=Homo sapiens OX=9606 GN=FABP5 PE=1 SV=3	metabolic process;transport	cytoplasm;cytosol;extracellular;membrane;organelle lumen	protein binding;transporter activity	PPAR signaling pathway	Triglyceride catabolism; Signaling by Retinoic Acid; Neutrophil degranulation	PPAR signaling pathway
168	PARP1	6	P09874	Poly [ADP-ribose] polymerase 1 OS=Homo sapiens OX=9606 GN=PARP1 PE=1 SV=4	cell death;cell differentiation;cell organization and biogenesis;metabolic process;regulation of biological process;response to stimulus	membrane;mitochondrion;nucleus	catalytic activity;DNA binding;metal ion binding;nucleotide binding;protein binding;RNA binding	NF-kappa B signaling pathway; Apoptosis; Base excision repair	POLB-Dependent Long Patch Base Excision Repair; Dual Incision in GG-NER; Formation of Incision Complex in GG-NER; Downregulation of SMAD2/3:SMAD4 transcriptional activity; DNA Damage Recognition in GG-NER; HDR through MMEJ (alt-NHEJ); SUMOylation of DNA damage response and repair proteins	Corticotropin-releasing hormone signaling pathway; Nanoparticle triggered regulated necrosis; Fas Ligand (FasL) pathway and Stress induction of Heat Shock Proteins (HSP) regulation; NAD metabolism, sirtuins and aging; NAD+ metabolism; NAD+ biosynthetic pathways
169	RPS9	4	P46781	40S ribosomal protein S9 OS=Homo sapiens OX=9606 GN=RPS9 PE=1 SV=3	cell organization and biogenesis;metabolic process;regulation of biological process;transport	cytoplasm;cytosol;membrane;nucleus;ribosome	protein binding;RNA binding;structural molecule activity;translation regulator activity	Ribosome	Peptide chain elongation; Eukaryotic Translation Termination; Viral mRNA Translation; Formation of the ternary complex, and subsequently, the 43S complex; L13a-mediated translational silencing of Ceruloplasmin expression; Selenocysteine synthesis; Nonsense Mediated Decay (NMD) independent of the Exon Junction Complex (EJC); Nonsense Mediated Decay (NMD) enhanced by the Exon Junction Complex (EJC)…	Cytoplasmic Ribosomal Proteins
170	TCP1	4	P17987	T-complex protein 1 subunit alpha OS=Homo sapiens OX=9606 GN=TCP1 PE=1 SV=1	cell organization and biogenesis;metabolic process;regulation of biological process;response to stimulus;transport	cytoplasm;cytoskeleton;cytosol;Golgi	nucleotide binding;protein binding;RNA binding		BBSome-mediated cargo-targeting to cilium; Prefoldin mediated transfer of substrate to CCT/TriC; Gene and protein expression by JAK-STAT signaling after Interleukin-12 stimulation; Cooperation of PDCL (PhLP1) and TRiC/CCT in G-protein beta folding; Association of TriC/CCT with target proteins during biosynthesis; Folding of actin by CCT/TriC; Formation of tubulin folding intermediates by CCT/TriC…
171	FERMT3	3	Q86UX7	Fermitin family homolog 3 OS=Homo sapiens OX=9606 GN=FERMT3 PE=1 SV=1	cell organization and biogenesis;regulation of biological process;response to stimulus;transport	extracellular;membrane;organelle lumen	protein binding	Platelet activation	Platelet degranulation
172	FAM107B	2	Q9H098	Protein FAM107B OS=Homo sapiens OX=9606 GN=FAM107B PE=1 SV=1
173	AZU1	2	P20160	Azurocidin OS=Homo sapiens OX=9606 GN=AZU1 PE=1 SV=3	cellular component movement;defense response;metabolic process;regulation of biological process;response to stimulus;transport	extracellular;membrane;organelle lumen;vacuole	catalytic activity;protein binding		Neutrophil degranulation
174	TPM4	6	P67936	Tropomyosin alpha-4 chain OS=Homo sapiens OX=9606 GN=TPM4 PE=1 SV=3	cell differentiation;cell organization and biogenesis;cellular component movement	cytoplasm;cytoskeleton;cytosol;membrane	metal ion binding;protein binding;structural molecule activity	Hypertrophic cardiomyopathy (HCM); Dilated cardiomyopathy; Adrenergic signaling in cardiomyocytes; Cardiac muscle contraction	Smooth Muscle Contraction; Striated Muscle Contraction	Striated Muscle Contraction
175	SHMT2	4	P34897	Serine hydroxymethyltransferase, mitochondrial OS=Homo sapiens OX=9606 GN=SHMT2 PE=1 SV=3	cell organization and biogenesis;metabolic process;regulation of biological process;response to stimulus	cytoplasm;cytoskeleton;membrane;mitochondrion;nucleus;organelle lumen	catalytic activity;protein binding	Glyoxylate and dicarboxylate metabolism; Biosynthesis of amino acids; Carbon metabolism; Metabolic pathways; Antifolate resistance; One carbon pool by folate; Glycine, serine and threonine metabolism	Metabolism of folate and pterines	Vitamin B12 Metabolism; Folate Metabolism; One Carbon Metabolism; Trans-sulfuration and one carbon metabolism; One carbon metabolism and related pathways
176	RPL4	4	P36578	60S ribosomal protein L4 OS=Homo sapiens OX=9606 GN=RPL4 PE=1 SV=5	cell organization and biogenesis;metabolic process;transport	cytoplasm;cytosol;endoplasmic reticulum;membrane;nucleus;ribosome	protein binding;RNA binding;structural molecule activity	Ribosome	Peptide chain elongation; Eukaryotic Translation Termination; Viral mRNA Translation; L13a-mediated translational silencing of Ceruloplasmin expression; Nonsense Mediated Decay (NMD) independent of the Exon Junction Complex (EJC); Selenocysteine synthesis; Nonsense Mediated Decay (NMD) enhanced by the Exon Junction Complex (EJC); GTP hydrolysis and joining of the 60S ribosomal subunit; Major path…	Cytoplasmic Ribosomal Proteins
177	CSE1L	6	P55060	Exportin-2 OS=Homo sapiens OX=9606 GN=CSE1L PE=1 SV=3	cell death;cell proliferation;transport	cytoplasm;cytosol;membrane;nucleus	protein binding;transporter activity
178	GLO1	6	Q04760	Lactoylglutathione lyase OS=Homo sapiens OX=9606 GN=GLO1 PE=1 SV=4	cell differentiation;metabolic process;regulation of biological process	cytoplasm;cytosol;membrane;nucleus	catalytic activity;metal ion binding	Pyruvate metabolism	Pyruvate metabolism
179	RPL15	4	P61313	60S ribosomal protein L15 OS=Homo sapiens OX=9606 GN=RPL15 PE=1 SV=2	cell organization and biogenesis;metabolic process;response to stimulus;transport	cytosol;membrane;nucleus;ribosome	protein binding;RNA binding;structural molecule activity	Ribosome	Peptide chain elongation; Eukaryotic Translation Termination; Viral mRNA Translation; L13a-mediated translational silencing of Ceruloplasmin expression; Nonsense Mediated Decay (NMD) independent of the Exon Junction Complex (EJC); Selenocysteine synthesis; Nonsense Mediated Decay (NMD) enhanced by the Exon Junction Complex (EJC); GTP hydrolysis and joining of the 60S ribosomal subunit; Major path…	Cytoplasmic Ribosomal Proteins
180	NACA	4	Q13765	Nascent polypeptide-associated complex subunit alpha OS=Homo sapiens OX=9606 GN=NACA PE=1 SV=1	metabolic process;regulation of biological process;transport	cytoplasm;nucleus	DNA binding;protein binding
181	TBCA	6	O75347	Tubulin-specific chaperone A OS=Homo sapiens OX=9606 GN=TBCA PE=1 SV=3	cell organization and biogenesis;metabolic process	cytoplasm;cytoskeleton	protein binding;RNA binding		Post-chaperonin tubulin folding pathway
182	RPL23	4	P62829	60S ribosomal protein L23 OS=Homo sapiens OX=9606 GN=RPL23 PE=1 SV=1	cell organization and biogenesis;metabolic process;regulation of biological process;response to stimulus;transport	cytoplasm;cytosol;membrane;ribosome	protein binding;RNA binding;structural molecule activity	Ribosome	Peptide chain elongation; Eukaryotic Translation Termination; Viral mRNA Translation; L13a-mediated translational silencing of Ceruloplasmin expression; Nonsense Mediated Decay (NMD) independent of the Exon Junction Complex (EJC); Selenocysteine synthesis; Nonsense Mediated Decay (NMD) enhanced by the Exon Junction Complex (EJC); GTP hydrolysis and joining of the 60S ribosomal subunit; Major path…	Cytoplasmic Ribosomal Proteins
183	PCNA	4	P12004	Proliferating cell nuclear antigen OS=Homo sapiens OX=9606 GN=PCNA PE=1 SV=1	cell differentiation;cell organization and biogenesis;cell proliferation;cellular homeostasis;metabolic process;regulation of biological process;response to stimulus	nucleus	catalytic activity;DNA binding;enzyme regulator activity;protein binding	Cell cycle; DNA replication; HTLV-I infection; Mismatch repair; Hepatitis B; Nucleotide excision repair; Base excision repair	Translesion Synthesis by POLH; Mismatch repair (MMR) directed by MSH2:MSH6 (MutSalpha); TP53 Regulates Transcription of Genes Involved in G2 Cell Cycle Arrest; HDR through Homologous Recombination (HRR); Termination of translesion DNA synthesis; Translesion synthesis by POLI; Recognition of DNA damage by PCNA-containing replication complex; Translesion synthesis by REV1; Polymerase switching on t…	Cell Cycle; Retinoblastoma (RB) in Cancer; Primary Focal Segmental Glomerulosclerosis FSGS; Oxidative Damage; EGF/EGFR Signaling Pathway; G1 to S cell cycle control; DNA Replication; Mismatch repair; Senescence and Autophagy in Cancer
184	SEPT2	6	Q15019	Septin-2 OS=Homo sapiens OX=9606 GN=SEPTIN2 PE=1 SV=1	cell differentiation;cell division;cell organization and biogenesis;regulation of biological process;response to stimulus	chromosome;cytoplasm;cytoskeleton;cytosol;membrane;nucleus	nucleotide binding;protein binding	Bacterial invasion of epithelial cells	Anchoring of the basal body to the plasma membrane
185	SQRDL; SQOR	3	Q9Y6N5	Sulfide:quinone oxidoreductase, mitochondrial OS=Homo sapiens OX=9606 GN=SQOR PE=1 SV=1	metabolic process	membrane;mitochondrion	catalytic activity	Sulfur metabolism	Sulfide oxidation to sulfate
186	RPS17; RPS17L	4	P08708	40S ribosomal protein S17 OS=Homo sapiens OX=9606 GN=RPS17 PE=1 SV=2	cell organization and biogenesis;metabolic process;transport	cytosol;membrane;ribosome	RNA binding;structural molecule activity	Ribosome	Peptide chain elongation; Eukaryotic Translation Termination; Viral mRNA Translation; Formation of the ternary complex, and subsequently, the 43S complex; L13a-mediated translational silencing of Ceruloplasmin expression; Selenocysteine synthesis; Nonsense Mediated Decay (NMD) independent of the Exon Junction Complex (EJC); Nonsense Mediated Decay (NMD) enhanced by the Exon Junction Complex (EJC)…	Cytoplasmic Ribosomal Proteins
187	RPS12	4	P25398	40S ribosomal protein S12 OS=Homo sapiens OX=9606 GN=RPS12 PE=1 SV=3	cell organization and biogenesis;metabolic process;transport	cytoplasm;cytosol;membrane;ribosome	RNA binding;structural molecule activity	Ribosome	Peptide chain elongation; Eukaryotic Translation Termination; Viral mRNA Translation; Formation of the ternary complex, and subsequently, the 43S complex; L13a-mediated translational silencing of Ceruloplasmin expression; Selenocysteine synthesis; Nonsense Mediated Decay (NMD) independent of the Exon Junction Complex (EJC); Nonsense Mediated Decay (NMD) enhanced by the Exon Junction Complex (EJC)…	Cytoplasmic Ribosomal Proteins
188	DHX15	6	O43143	Pre-mRNA-splicing factor ATP-dependent RNA helicase DHX15 OS=Homo sapiens OX=9606 GN=DHX15 PE=1 SV=2	metabolic process;response to stimulus	cytoplasm;nucleus;spliceosomal complex	catalytic activity;nucleotide binding;protein binding;RNA binding	Spliceosome	mRNA Splicing - Major Pathway	mRNA Processing
189	RANBP2	6	P49792	E3 SUMO-protein ligase RanBP2 OS=Homo sapiens OX=9606 GN=RANBP2 PE=1 SV=2	cell organization and biogenesis;metabolic process;regulation of biological process;response to stimulus;transport	cytoplasm;cytosol;membrane;mitochondrion;nucleus	catalytic activity;enzyme regulator activity;metal ion binding;protein binding;RNA binding	RNA transport	Rev-mediated nuclear export of HIV RNA; ISG15 antiviral mechanism; NEP/NS2 Interacts with the Cellular Export Machinery; Separation of Sister Chromatids; tRNA processing in the nucleus; Transcriptional regulation by small RNAs; Nuclear Pore Complex (NPC) Disassembly; Regulation of Glucokinase by Glucokinase Regulatory Protein; Vpr-mediated nuclear import of PICs; Regulation of HSF1-mediated heat …
190	DDX21	4	Q9NR30	Nucleolar RNA helicase 2 OS=Homo sapiens OX=9606 GN=DDX21 PE=1 SV=5	cell differentiation;metabolic process;regulation of biological process;response to stimulus	cytoplasm;membrane;nucleus	catalytic activity;nucleotide binding;protein binding;RNA binding		Major pathway of rRNA processing in the nucleolus and cytosol; B-WICH complex positively regulates rRNA expression
191	SOD1	6	P00441	Superoxide dismutase [Cu-Zn] OS=Homo sapiens OX=9606 GN=SOD1 PE=1 SV=2	cell organization and biogenesis;cellular component movement;cellular homeostasis;metabolic process;regulation of biological process;response to stimulus;transport	cytoplasm;cytosol;extracellular;membrane;mitochondrion;nucleus;organelle lumen;vacuole	antioxidant activity;catalytic activity;metal ion binding;protein binding	Longevity regulating pathway - multiple species; Huntington's disease; Peroxisome; Prion diseases; Amyotrophic lateral sclerosis (ALS)	Platelet degranulation ; Gene and protein expression by JAK-STAT signaling after Interleukin-12 stimulation; Interleukin-12 family signaling; Detoxification of Reactive Oxygen Species	Selenium Micronutrient Network; Vitamin B12 Metabolism; Folate Metabolism; AGE/RAGE pathway; Dopamine metabolism; Amyotrophic lateral sclerosis (ALS); Copper homeostasis; Association Between Physico-Chemical Features and Toxicity Associated Pathways; One carbon metabolism and related pathways; Oxidative Stress
192	EIF4G1	6	Q04637	Eukaryotic translation initiation factor 4 gamma 1 OS=Homo sapiens OX=9606 GN=EIF4G1 PE=1 SV=4	cell organization and biogenesis;defense response;metabolic process;regulation of biological process;response to stimulus	cytoplasm;cytosol;membrane;nucleus	nucleotide binding;protein binding;RNA binding;structural molecule activity	Viral myocarditis; RNA transport	ISG15 antiviral mechanism; mTORC1-mediated signalling; L13a-mediated translational silencing of Ceruloplasmin expression; Nonsense Mediated Decay (NMD) independent of the Exon Junction Complex (EJC); Nonsense Mediated Decay (NMD) enhanced by the Exon Junction Complex (EJC); GTP hydrolysis and joining of the 60S ribosomal subunit; Deadenylation of mRNA; Ribosomal scanning and start codon recogniti…	Translation Factors
193	GNAI2	3	P04899	Guanine nucleotide-binding protein G(i) subunit alpha-2 OS=Homo sapiens OX=9606 GN=GNAI2 PE=1 SV=3	cell division;cell proliferation;metabolic process;regulation of biological process;response to stimulus	cytoplasm;cytoskeleton;cytosol;membrane;nucleus	catalytic activity;metal ion binding;nucleotide binding;protein binding;signal transducer activity	Pathways in cancer; Axon guidance; Progesterone-mediated oocyte maturation; Gastric acid secretion; Tight junction; Long-term depression; Pertussis; Regulation of lipolysis in adipocytes; Circadian entrainment; Alcoholism; Renin secretion; Cocaine addiction; Chagas disease (American trypanosomiasis); Melanogenesis; Platelet activation; Gap junction; cAMP signaling pathway; Glutamatergic synapse; …	G alpha (z) signalling events; Cooperation of PDCL (PhLP1) and TRiC/CCT in G-protein beta folding; G alpha (s) signalling events; PLC beta mediated events; ADP signalling through P2Y purinoceptor 12; Adrenaline,noradrenaline inhibits insulin secretion; Adenylate cyclase inhibitory pathway; G-protein activation	Human Thyroid Stimulating Hormone (TSH) signaling pathway; Corticotropin-releasing hormone signaling pathway; Signal Transduction of S1P Receptor; G Protein Signaling Pathways; Chemokine signaling pathway; Calcium Regulation in the Cardiac Cell
194	PCMT1	3	P22061	Protein-L-isoaspartate(D-aspartate) O-methyltransferase OS=Homo sapiens OX=9606 GN=PCMT1 PE=1 SV=4	metabolic process	cytoplasm;cytosol	catalytic activity;protein binding		Protein repair
195	RPL27	4	P61353	60S ribosomal protein L27 OS=Homo sapiens OX=9606 GN=RPL27 PE=1 SV=2	cell organization and biogenesis;metabolic process;transport	cytosol;membrane;nucleus;ribosome	RNA binding;structural molecule activity	Ribosome	Peptide chain elongation; Eukaryotic Translation Termination; Viral mRNA Translation; L13a-mediated translational silencing of Ceruloplasmin expression; Nonsense Mediated Decay (NMD) independent of the Exon Junction Complex (EJC); Selenocysteine synthesis; Nonsense Mediated Decay (NMD) enhanced by the Exon Junction Complex (EJC); GTP hydrolysis and joining of the 60S ribosomal subunit; Major path…	Cytoplasmic Ribosomal Proteins
196	RUVBL2	6	Q9Y230	RuvB-like 2 OS=Homo sapiens OX=9606 GN=RUVBL2 PE=1 SV=3	cell organization and biogenesis;metabolic process;regulation of biological process;response to stimulus	cytoplasm;cytosol;membrane;nucleus	catalytic activity;DNA binding;nucleotide binding;protein binding		HATs acetylate histones; Telomere Extension By Telomerase
197	FAM49B	3	Q9NUQ9	CYFIP-related Rac1 interactor B OS=Homo sapiens OX=9606 GN=CYRIB PE=1 SV=1	regulation of biological process;transport	extracellular;membrane;organelle lumen	protein binding		Platelet degranulation
198	RAB32	2	Q13637	Ras-related protein Rab-32 OS=Homo sapiens OX=9606 GN=RAB32 PE=1 SV=3	cell organization and biogenesis;regulation of biological process;response to stimulus;transport	cytosol;endoplasmic reticulum;endosome;Golgi;membrane;mitochondrion;organelle lumen	catalytic activity;nucleotide binding;protein binding		RAB GEFs exchange GTP for GDP on RABs; RAB geranylgeranylation
199	SUMO1	6	P63165	Small ubiquitin-related modifier 1 OS=Homo sapiens OX=9606 GN=SUMO1 PE=1 SV=1	cell organization and biogenesis;metabolic process;regulation of biological process;response to stimulus	chromosome;cytoplasm;membrane;nucleus	catalytic activity;protein binding;RNA binding	RNA transport	G2/M DNA damage checkpoint; SUMOylation of DNA replication proteins; Nonhomologous End-Joining (NHEJ); SUMOylation of RNA binding proteins; Negative regulation of activity of TFAP2 (AP-2) family transcription factors; SUMOylation of chromatin organization proteins; Formation of Incision Complex in GG-NER; Regulation of IFNG signaling; Recruitment and ATM-mediated phosphorylation of repair and sig…	Androgen receptor signaling pathway; TP53 Network; TGF-beta Signaling Pathway; Exercise-induced Circadian Regulation
200	RNASE2	3	P10153	Non-secretory ribonuclease OS=Homo sapiens OX=9606 GN=RNASE2 PE=1 SV=2	defense response;metabolic process;response to stimulus;transport	extracellular;organelle lumen;vacuole	catalytic activity		Neutrophil degranulation
201	NAA15	6	Q9BXJ9	N-alpha-acetyltransferase 15, NatA auxiliary subunit OS=Homo sapiens OX=9606 GN=NAA15 PE=1 SV=1	cell differentiation;development;metabolic process;regulation of biological process	cytoplasm;cytosol;membrane;nucleus	catalytic activity;protein binding;RNA binding
202	ARPC5	3	O15511	Actin-related protein 2/3 complex subunit 5 OS=Homo sapiens OX=9606 GN=ARPC5 PE=1 SV=3	cell organization and biogenesis;cellular component movement;regulation of biological process;response to stimulus;transport	cytoplasm;cytoskeleton;cytosol;endosome;extracellular;organelle lumen	protein binding;structural molecule activity	Regulation of actin cytoskeleton; Fc gamma R-mediated phagocytosis; Pathogenic Escherichia coli infection; Shigellosis; Bacterial invasion of epithelial cells; Salmonella infection; Endocytosis	EPHB-mediated forward signaling; Neutrophil degranulation; Clathrin-mediated endocytosis; RHO GTPases Activate WASPs and WAVEs; Regulation of actin dynamics for phagocytic cup formation	Pathogenic Escherichia coli infection; Regulation of Actin Cytoskeleton
203	RPL27A	4	P46776	60S ribosomal protein L27a OS=Homo sapiens OX=9606 GN=RPL27A PE=1 SV=2	cell organization and biogenesis;metabolic process;transport	cytosol;endoplasmic reticulum;membrane;ribosome	protein binding;RNA binding;structural molecule activity	Ribosome	Peptide chain elongation; Eukaryotic Translation Termination; Viral mRNA Translation; L13a-mediated translational silencing of Ceruloplasmin expression; Nonsense Mediated Decay (NMD) independent of the Exon Junction Complex (EJC); Selenocysteine synthesis; Nonsense Mediated Decay (NMD) enhanced by the Exon Junction Complex (EJC); GTP hydrolysis and joining of the 60S ribosomal subunit; Major path…	Cytoplasmic Ribosomal Proteins
204	EIF3G	4	O75821	Eukaryotic translation initiation factor 3 subunit G OS=Homo sapiens OX=9606 GN=EIF3G PE=1 SV=2	metabolic process	cytoplasm;cytosol;nucleus	protein binding;RNA binding	RNA transport	Formation of the ternary complex, and subsequently, the 43S complex; L13a-mediated translational silencing of Ceruloplasmin expression; Translation initiation complex formation; GTP hydrolysis and joining of the 60S ribosomal subunit; Formation of a pool of free 40S subunits; Ribosomal scanning and start codon recognition	Translation Factors
205	RAB1A	3	P62820	Ras-related protein Rab-1A OS=Homo sapiens OX=9606 GN=RAB1A PE=1 SV=3	cell organization and biogenesis;cellular component movement;defense response;metabolic process;regulation of biological process;response to stimulus;transport	cytoplasm;cytosol;endoplasmic reticulum;endosome;Golgi;membrane	catalytic activity;nucleotide binding;protein binding	Legionellosis	COPI-dependent Golgi-to-ER retrograde traffic; COPII (Coat Protein 2) Mediated Vesicle Transport; COPI-mediated anterograde transport; Golgi Cisternae Pericentriolar Stack Reorganization; RAB GEFs exchange GTP for GDP on RABs; RAB geranylgeranylation
206	SNRPD1	6	P62314	Small nuclear ribonucleoprotein Sm D1 OS=Homo sapiens OX=9606 GN=SNRPD1 PE=1 SV=1	cell organization and biogenesis;metabolic process;transport	cytoplasm;cytosol;nucleus;spliceosomal complex	protein binding;RNA binding	Systemic lupus erythematosus; Spliceosome	snRNP Assembly; mRNA Splicing - Major Pathway; mRNA Splicing - Minor Pathway	mRNA Processing
207	NCL	4	P19338	Nucleolin OS=Homo sapiens OX=9606 GN=NCL PE=1 SV=3	regulation of biological process;response to stimulus	cytoplasm;membrane;nucleus	DNA binding;protein binding;RNA binding	Pathogenic Escherichia coli infection	Major pathway of rRNA processing in the nucleolus and cytosol	Pathogenic Escherichia coli infection; VEGFA-VEGFR2 Signaling Pathway
208	B2M	5	P61769	Beta-2-microglobulin OS=Homo sapiens OX=9606 GN=B2M PE=1 SV=1	cell differentiation;defense response;metabolic process;regulation of biological process;response to stimulus;transport	cell surface;cytosol;extracellular;Golgi;membrane;organelle lumen	protein binding	Antigen processing and presentation	DAP12 signaling; Neutrophil degranulation; Endosomal/Vacuolar pathway; Immunoregulatory interactions between a Lymphoid and a non-Lymphoid cell; Interferon gamma signaling; Amyloid fiber formation; Antigen Presentation: Folding, assembly and peptide loading of class I MHC; ER-Phagosome pathway; Nef mediated downregulation of MHC class I complex cell surface expression
209	RPA1	6	P27694	Replication protein A 70 kDa DNA-binding subunit OS=Homo sapiens OX=9606 GN=RPA1 PE=1 SV=2	cell organization and biogenesis;cellular homeostasis;metabolic process;regulation of biological process;response to stimulus	nucleus	DNA binding;metal ion binding;protein binding	DNA replication; Mismatch repair; Nucleotide excision repair; Fanconi anemia pathway; Homologous recombination	Translesion Synthesis by POLH; Mismatch repair (MMR) directed by MSH2:MSH6 (MutSalpha); Activation of the pre-replicative complex; Termination of translesion DNA synthesis; Translesion synthesis by POLI; Formation of Incision Complex in GG-NER; Recognition of DNA damage by PCNA-containing replication complex; Translesion synthesis by REV1; Meiotic recombination; Removal of the Flap Intermediate; …	Homologous recombination; Retinoblastoma (RB) in Cancer; ATR Signaling; G1 to S cell cycle control; DNA Replication; Mismatch repair
210	HSPD1	4	P10809	60 kDa heat shock protein, mitochondrial OS=Homo sapiens OX=9606 GN=HSPD1 PE=1 SV=2	cell organization and biogenesis;cell proliferation;metabolic process;regulation of biological process;response to stimulus;transport	cell surface;cytoplasm;cytosol;endosome;membrane;mitochondrion;organelle lumen	catalytic activity;DNA binding;nucleotide binding;protein binding;RNA binding	Legionellosis; Type I diabetes mellitus; RNA degradation; Tuberculosis	TFAP2A acts as a transcriptional repressor during retinoic acid induced cell differentiation; Mitochondrial protein import; Metabolism of proteins	Apoptosis-related network due to altered Notch3 in ovarian cancer; Sudden Infant Death Syndrome (SIDS) Susceptibility Pathways
211	FEN1	4	P39748	Flap endonuclease 1 OS=Homo sapiens OX=9606 GN=FEN1 PE=1 SV=1	cell organization and biogenesis;cellular homeostasis;metabolic process;regulation of biological process;response to stimulus	membrane;mitochondrion;nucleus	catalytic activity;DNA binding;metal ion binding;protein binding	DNA replication; Non-homologous end-joining; Base excision repair	POLB-Dependent Long Patch Base Excision Repair; Early Phase of HIV Life Cycle; Removal of the Flap Intermediate; HDR through MMEJ (alt-NHEJ); PCNA-Dependent Long Patch Base Excision Repair; Removal of the Flap Intermediate from the C-strand
212	CAP1	1	Q01518	Adenylyl cyclase-associated protein 1 OS=Homo sapiens OX=9606 GN=CAP1 PE=1 SV=5	cell organization and biogenesis;cellular component movement;regulation of biological process;response to stimulus;transport	cytoplasm;cytoskeleton;extracellular;membrane;organelle lumen	protein binding		Platelet degranulation ; Neutrophil degranulation; Role of ABL in ROBO-SLIT signaling	Angiopoietin Like Protein 8 Regulatory Pathway; Insulin Signaling
213	SNRPB	6	P14678	Small nuclear ribonucleoprotein-associated proteins B and B' OS=Homo sapiens OX=9606 GN=SNRPB PE=1 SV=2	cell organization and biogenesis;metabolic process;transport	cytoplasm;cytosol;nucleus;spliceosomal complex	protein binding;RNA binding	Spliceosome; Systemic lupus erythematosus	SLBP independent Processing of Histone Pre-mRNAs; SLBP Dependent Processing of Replication-Dependent Histone Pre-mRNAs; mRNA Splicing - Major Pathway; mRNA Splicing - Minor Pathway; snRNP Assembly; Cleavage of Growing Transcript in the Termination Region	mRNA Processing
214	PRPF8	6	Q6P2Q9	Pre-mRNA-processing-splicing factor 8 OS=Homo sapiens OX=9606 GN=PRPF8 PE=1 SV=2	cell organization and biogenesis;metabolic process;response to stimulus	membrane;nucleus;spliceosomal complex	catalytic activity;protein binding;RNA binding	Spliceosome	mRNA Splicing - Major Pathway; mRNA Splicing - Minor Pathway	mRNA Processing
215	APEX1	4	P27695	DNA-(apurinic or apyrimidinic site) endonuclease OS=Homo sapiens OX=9606 GN=APEX1 PE=1 SV=2	cell organization and biogenesis;cellular homeostasis;metabolic process;regulation of biological process;response to stimulus	cytoplasm;endoplasmic reticulum;mitochondrion;nucleus;ribosome	catalytic activity;DNA binding;metal ion binding;protein binding;RNA binding	Base excision repair	POLB-Dependent Long Patch Base Excision Repair; Displacement of DNA glycosylase by APEX1; PCNA-Dependent Long Patch Base Excision Repair; Abasic sugar-phosphate removal via the single-nucleotide replacement pathway	Human Thyroid Stimulating Hormone (TSH) signaling pathway; Spinal Cord Injury
216	RAB10	3	P61026	Ras-related protein Rab-10 OS=Homo sapiens OX=9606 GN=RAB10 PE=1 SV=1	cell differentiation;cell organization and biogenesis;regulation of biological process;response to stimulus;transport	cytosol;endoplasmic reticulum;endosome;Golgi;membrane	catalytic activity;nucleotide binding;protein binding	Endocytosis; AMPK signaling pathway	Translocation of GLUT4 to the plasma membrane; Neutrophil degranulation; RAB GEFs exchange GTP for GDP on RABs; RAB geranylgeranylation	Focal Adhesion-PI3K-Akt-mTOR-signaling pathway
217	RPL28	4	P46779	60S ribosomal protein L28 OS=Homo sapiens OX=9606 GN=RPL28 PE=1 SV=3	cell organization and biogenesis;metabolic process;regulation of biological process;transport	cytosol;membrane;ribosome	protein binding;RNA binding;structural molecule activity	Ribosome	Peptide chain elongation; Eukaryotic Translation Termination; Viral mRNA Translation; L13a-mediated translational silencing of Ceruloplasmin expression; Nonsense Mediated Decay (NMD) independent of the Exon Junction Complex (EJC); Selenocysteine synthesis; Nonsense Mediated Decay (NMD) enhanced by the Exon Junction Complex (EJC); GTP hydrolysis and joining of the 60S ribosomal subunit; Major path…	Cytoplasmic Ribosomal Proteins
218	SERBP1	4	Q8NC51	Plasminogen activator inhibitor 1 RNA-binding protein OS=Homo sapiens OX=9606 GN=SERBP1 PE=1 SV=2	regulation of biological process	cytoplasm;cytosol;membrane;nucleus	protein binding;RNA binding			Apoptosis-related network due to altered Notch3 in ovarian cancer
219	GOT2	6	P00505	Aspartate aminotransferase, mitochondrial OS=Homo sapiens OX=9606 GN=GOT2 PE=1 SV=3	metabolic process;response to stimulus;transport	cell surface;membrane;mitochondrion;organelle lumen	catalytic activity;protein binding;RNA binding	Arginine biosynthesis; Metabolic pathways; Alanine, aspartate and glutamate metabolism; Fat digestion and absorption; Biosynthesis of amino acids; Tyrosine metabolism; Cysteine and methionine metabolism; Phenylalanine, tyrosine and tryptophan biosynthesis; 2-Oxocarboxylic acid metabolism; Phenylalanine metabolism; Carbon metabolism; Arginine and proline metabolism	Gluconeogenesis; Amino acid synthesis and interconversion (transamination); Glyoxylate metabolism and glycine degradation	Alanine and aspartate metabolism; Amino Acid metabolism; Glycolysis and Gluconeogenesis
220	CTSA	2	P10619	Lysosomal protective protein OS=Homo sapiens OX=9606 GN=CTSA PE=1 SV=2	metabolic process;regulation of biological process;transport	endoplasmic reticulum;extracellular;membrane;organelle lumen;vacuole	catalytic activity;enzyme regulator activity	Lysosome; Renin-angiotensin system	Sialic acid metabolism; Neutrophil degranulation; Glycosphingolipid metabolism; MHC class II antigen presentation
221	CSTB	3	P04080	Cystatin-B OS=Homo sapiens OX=9606 GN=CSTB PE=1 SV=2	regulation of biological process;response to stimulus;transport	cytoplasm;cytosol;extracellular;nucleus;organelle lumen	enzyme regulator activity;protein binding;RNA binding		Neutrophil degranulation
222	RPL21	4	P46778	60S ribosomal protein L21 OS=Homo sapiens OX=9606 GN=RPL21 PE=1 SV=2	cell organization and biogenesis;metabolic process;transport	cytosol;membrane;ribosome	protein binding;RNA binding;structural molecule activity	Ribosome	Peptide chain elongation; Eukaryotic Translation Termination; Viral mRNA Translation; L13a-mediated translational silencing of Ceruloplasmin expression; Nonsense Mediated Decay (NMD) independent of the Exon Junction Complex (EJC); Selenocysteine synthesis; Nonsense Mediated Decay (NMD) enhanced by the Exon Junction Complex (EJC); GTP hydrolysis and joining of the 60S ribosomal subunit; Major path…	Cytoplasmic Ribosomal Proteins
223	GNB2	3	P62879	Guanine nucleotide-binding protein G(I)/G(S)/G(T) subunit beta-2 OS=Homo sapiens OX=9606 GN=GNB2 PE=1 SV=3	metabolic process;regulation of biological process;response to stimulus	cytoplasm;cytosol;membrane	catalytic activity;protein binding;signal transducer activity	Ras signaling pathway; Retrograde endocannabinoid signaling; Circadian entrainment; Dopaminergic synapse; Chemokine signaling pathway; GABAergic synapse; Morphine addiction; Serotonergic synapse; PI3K-Akt signaling pathway; Cholinergic synapse; Alcoholism; Pathways in cancer; Glutamatergic synapse	G alpha (z) signalling events; Activation of G protein gated Potassium channels; Cooperation of PDCL (PhLP1) and TRiC/CCT in G-protein beta folding; Glucagon-type ligand receptors; Thromboxane signalling through TP receptor; ADP signalling through P2Y purinoceptor 1; G beta:gamma signalling through PI3Kgamma; Vasopressin regulates renal water homeostasis via Aquaporins; G-protein activation; Inhi…	Corticotropin-releasing hormone signaling pathway; Myometrial Relaxation and Contraction Pathways; G Protein Signaling Pathways; Chemokine signaling pathway; Focal Adhesion-PI3K-Akt-mTOR-signaling pathway; Calcium Regulation in the Cardiac Cell
224	COPE	3	O14579	Coatomer subunit epsilon OS=Homo sapiens OX=9606 GN=COPE PE=1 SV=3	transport	cytoplasm;cytosol;Golgi;membrane	protein binding;structural molecule activity		COPI-dependent Golgi-to-ER retrograde traffic; COPI-mediated anterograde transport
225	RPL7A	4	P62424	60S ribosomal protein L7a OS=Homo sapiens OX=9606 GN=RPL7A PE=1 SV=2	cell organization and biogenesis;metabolic process;transport	cytoplasm;cytosol;membrane;nucleus;ribosome	protein binding;RNA binding;structural molecule activity	Ribosome	Peptide chain elongation; Eukaryotic Translation Termination; Viral mRNA Translation; L13a-mediated translational silencing of Ceruloplasmin expression; Nonsense Mediated Decay (NMD) independent of the Exon Junction Complex (EJC); Selenocysteine synthesis; Nonsense Mediated Decay (NMD) enhanced by the Exon Junction Complex (EJC); GTP hydrolysis and joining of the 60S ribosomal subunit; Major path…	Cytoplasmic Ribosomal Proteins
226	CTSD	3	P07339	Cathepsin D OS=Homo sapiens OX=9606 GN=CTSD PE=1 SV=1	metabolic process;transport	extracellular;membrane;organelle lumen;vacuole	catalytic activity;protein binding	Apoptosis; Sphingolipid signaling pathway; Lysosome; Tuberculosis	Collagen degradation; Metabolism of Angiotensinogen to Angiotensins; Neutrophil degranulation; MHC class II antigen presentation	Prolactin Signaling Pathway
227	MATR3	4	P43243	Matrin-3 OS=Homo sapiens OX=9606 GN=MATR3 PE=1 SV=2	defense response;regulation of biological process;response to stimulus	membrane;nucleus	metal ion binding;protein binding;RNA binding;structural molecule activity
228	U2AF1; LOC102724594; U2AF1L5	6	Q01081	Splicing factor U2AF 35 kDa subunit OS=Homo sapiens OX=9606 GN=U2AF1 PE=1 SV=3	metabolic process;regulation of biological process;transport	nucleus;spliceosomal complex	metal ion binding;protein binding;RNA binding	Shigellosis; Spliceosome	Cleavage of Growing Transcript in the Termination Region ; Transport of Mature mRNA derived from an Intron-Containing Transcript; mRNA 3'-end processing; mRNA Splicing - Major Pathway	mRNA Processing
229	PLEC	4	Q15149	Plectin OS=Homo sapiens OX=9606 GN=PLEC PE=1 SV=3	cell organization and biogenesis	cytoplasm;cytoskeleton;cytosol;membrane	protein binding;RNA binding;structural molecule activity		Assembly of collagen fibrils and other multimeric structures; Caspase-mediated cleavage of cytoskeletal proteins; Type I hemidesmosome assembly
230	TRA2B	4	P62995	Transformer-2 protein homolog beta OS=Homo sapiens OX=9606 GN=TRA2B PE=1 SV=1	cell organization and biogenesis;cellular homeostasis;metabolic process;regulation of biological process;response to stimulus	membrane;nucleus;spliceosomal complex	protein binding;RNA binding	Spliceosome	mRNA Splicing - Major Pathway	mRNA Processing
231	RPL23A	4	P62750	60S ribosomal protein L23a OS=Homo sapiens OX=9606 GN=RPL23A PE=1 SV=1	cell organization and biogenesis;cell proliferation;metabolic process;transport	cytoplasm;cytosol;nucleus;ribosome	protein binding;RNA binding;structural molecule activity	Ribosome	Peptide chain elongation; Eukaryotic Translation Termination; Viral mRNA Translation; L13a-mediated translational silencing of Ceruloplasmin expression; Nonsense Mediated Decay (NMD) independent of the Exon Junction Complex (EJC); Selenocysteine synthesis; Nonsense Mediated Decay (NMD) enhanced by the Exon Junction Complex (EJC); GTP hydrolysis and joining of the 60S ribosomal subunit; Major path…	Cytoplasmic Ribosomal Proteins
232	CFL1	1	P23528	Cofilin-1 OS=Homo sapiens OX=9606 GN=CFL1 PE=1 SV=3	cell organization and biogenesis;cellular component movement;metabolic process;regulation of biological process;response to stimulus	cytoplasm;cytoskeleton;cytosol;membrane;nucleus	protein binding	Regulation of actin cytoskeleton; Fc gamma R-mediated phagocytosis; Axon guidance; Pertussis	Platelet degranulation ; Sema3A PAK dependent Axon repulsion; Gene and protein expression by JAK-STAT signaling after Interleukin-12 stimulation; EPHB-mediated forward signaling; Regulation of actin dynamics for phagocytic cup formation; Interleukin-12 family signaling	Brain-Derived Neurotrophic Factor (BDNF) signaling pathway; VEGFA-VEGFR2 Signaling Pathway; EGF/EGFR Signaling Pathway; Regulation of Actin Cytoskeleton; G13 Signaling Pathway
233	HEBP1	3	Q9NRV9	Heme-binding protein 1 OS=Homo sapiens OX=9606 GN=HEBP1 PE=1 SV=1	regulation of biological process;response to stimulus	cytoplasm;extracellular			Formyl peptide receptors bind formyl peptides and many other ligands; G alpha (i) signalling events
234	RPS4X	4	P62701	40S ribosomal protein S4, X isoform OS=Homo sapiens OX=9606 GN=RPS4X PE=1 SV=2	cell organization and biogenesis;development;metabolic process;regulation of biological process;transport	cytoplasm;cytosol;membrane;ribosome	protein binding;RNA binding;structural molecule activity	Ribosome	Peptide chain elongation; Eukaryotic Translation Termination; Viral mRNA Translation; Formation of the ternary complex, and subsequently, the 43S complex; L13a-mediated translational silencing of Ceruloplasmin expression; Selenocysteine synthesis; Nonsense Mediated Decay (NMD) independent of the Exon Junction Complex (EJC); Nonsense Mediated Decay (NMD) enhanced by the Exon Junction Complex (EJC)…	Cytoplasmic Ribosomal Proteins
235	RPL19	4	P84098	60S ribosomal protein L19 OS=Homo sapiens OX=9606 GN=RPL19 PE=1 SV=1	cell organization and biogenesis;metabolic process;transport	cytosol;membrane;ribosome	protein binding;RNA binding;structural molecule activity	Ribosome	Peptide chain elongation; Eukaryotic Translation Termination; Viral mRNA Translation; L13a-mediated translational silencing of Ceruloplasmin expression; Nonsense Mediated Decay (NMD) independent of the Exon Junction Complex (EJC); Selenocysteine synthesis; Nonsense Mediated Decay (NMD) enhanced by the Exon Junction Complex (EJC); GTP hydrolysis and joining of the 60S ribosomal subunit; Major path…	Cytoplasmic Ribosomal Proteins
236	EEF2	4	P13639	Elongation factor 2 OS=Homo sapiens OX=9606 GN=EEF2 PE=1 SV=4	cell differentiation;cell proliferation;metabolic process;regulation of biological process;response to stimulus;transport	cytoplasm;cytosol;extracellular;membrane;nucleus;organelle lumen;ribosome	catalytic activity;nucleotide binding;protein binding;RNA binding	Oxytocin signaling pathway; AMPK signaling pathway	Peptide chain elongation; Protein methylation; Synthesis of diphthamide-EEF2; Neutrophil degranulation; Uptake and function of diphtheria toxin	Translation Factors; AMP-activated Protein Kinase (AMPK) Signaling; Brain-Derived Neurotrophic Factor (BDNF) signaling pathway
237	SRP14	4	P37108	Signal recognition particle 14 kDa protein OS=Homo sapiens OX=9606 GN=SRP14 PE=1 SV=2	cell organization and biogenesis;response to stimulus;transport	cytoplasm;cytosol;extracellular;nucleus;organelle lumen	protein binding;RNA binding	Protein export	Neutrophil degranulation; SRP-dependent cotranslational protein targeting to membrane
238	LCP1	1	P13796	Plastin-2 OS=Homo sapiens OX=9606 GN=LCP1 PE=1 SV=6	cell organization and biogenesis;cellular component movement;regulation of biological process;response to stimulus	cytoplasm;cytoskeleton;cytosol;membrane	metal ion binding;protein binding		Gene and protein expression by JAK-STAT signaling after Interleukin-12 stimulation; Interleukin-12 family signaling
239	FAH	6	P16930	Fumarylacetoacetase OS=Homo sapiens OX=9606 GN=FAH PE=1 SV=2	metabolic process	cytosol	catalytic activity;metal ion binding;protein binding	Tyrosine metabolism; Metabolic pathways	Phenylalanine and tyrosine catabolism	Amino Acid metabolism
240	SRGN	2	P10124	Serglycin OS=Homo sapiens OX=9606 GN=SRGN PE=1 SV=3	cell death;cell organization and biogenesis;metabolic process;regulation of biological process;response to stimulus;transport	extracellular;Golgi;membrane;organelle lumen;vacuole	protein binding		Platelet degranulation
[truncated: 240 more rows]

## Sheet: integrated_heatmap_cluster_term
cluster	term	size background	# in background	size subset	# in subset	expected	enrichment	pval	pvals_adj	Category
[truncated: 224 more rows]
