# Supplementary material for: Quantitative single-cell proteomics as a tool to characterize cellular hierarchies
Source: Nat Commun. 2021 Jun 7;12:3341. doi: 10.1038/s41467-021-23667-y (PMC8185083; doi:10.1038/s41467-021-23667-y)
Supplement: Supplementary file 7 — Source Data [file 41467_2021_23667_MOESM7_ESM.xlsx]

## Sheet: Fig. 2b
Method	Mean log S/N			Method	Mean CV
1000ms	7.94469			1000ms	0.0725586
1000ms	9.18257			1000ms	0.0394486
1000ms	9.09694			1000ms	0.0818036
1000ms	8.47326			1000ms	0.0655705
1000ms	8.15487			1000ms	0.0410111
1000ms	8.36243			1000ms	0.0362184
1000ms	6.7762			1000ms	0.0831552
1000ms	8.79442			1000ms	0.0371965
1000ms	8.40362			1000ms	0.0373689
1000ms	5.98098			1000ms	0.0926428
1000ms	8.8147			1000ms	0.0434465
1000ms	6.85656			1000ms	0.0552914
1000ms	7.79828			1000ms	0.0353862
1000ms	8.78835			1000ms	0.0857328
1000ms	4.80275			1000ms	0.0310691
1000ms	9.2745			1000ms	0.121924
1000ms	4.92023			1000ms	0.159726
1000ms	7.89884			1000ms	0.0508976
1000ms	8.25575			1000ms	0.0571939
1000ms	7.82688			1000ms	0.0348448
1000ms	8.2166			1000ms	0.0378086
1000ms	8.04982			1000ms	0.0647326
1000ms	6.76468			1000ms	0.0698555
1000ms	7.84064			1000ms	0.0495189
1000ms	7.50506			1000ms	0.0328639
1000ms	7.86976			1000ms	0.0361495
1000ms	8.27422			1000ms	0.0460445
1000ms	8.09239			1000ms	0.0604098
1000ms	8.09375			1000ms	0.0469978
1000ms	7.96683			1000ms	0.0684588
1000ms	8.05923			1000ms	0.0684692
1000ms	7.49855			1000ms	0.0649441
1000ms	4.91443			1000ms	0.207538
1000ms	6.51416			1000ms	0.0532384
1000ms	6.29943			1000ms	0.0780789
1000ms	6.72575			1000ms	0.0741519
1000ms	6.96279			1000ms	0.115475
1000ms	7.64062			1000ms	0.065305
1000ms	6.5525			1000ms	0.0389794
1000ms	7.72881			1000ms	0.0915476
1000ms	7.57464			1000ms	0.0497014
1000ms	5.09954			1000ms	0.0505155
1000ms	7.75608			1000ms	0.0468015
1000ms	7.20999			1000ms	0.0632437
1000ms	7.55166			1000ms	0.0669881
1000ms	7.8981			1000ms	0.112513
1000ms	7.31243			1000ms	0.0647651
1000ms	5.51382			1000ms	0.0906371
1000ms	7.61692			1000ms	0.0599225
1000ms	5.34315			1000ms	0.0649761
1000ms	8.16958			1000ms	0.0865629
1000ms	7.60983			1000ms	0.0426645
1000ms	6.59356			1000ms	0.0685015
1000ms	7.1567			1000ms	0.08699
1000ms	6.66699			1000ms	0.197316
1000ms	6.27887			1000ms	0.08761
1000ms	4.55897			1000ms	0.101703
1000ms	6.04382			1000ms	0.152407
1000ms	6.003			1000ms	0.22463
1000ms	7.53831			1000ms	0.195479
1000ms	4.32021			1000ms	0.0975919
1000ms	5.20275			1000ms	0.065255
1000ms	6.54557			1000ms	0.0698259
1000ms	6.63154			1000ms	0.217411
1000ms	6.7933			1000ms	0.110964
1000ms	4.08968			1000ms	0.0953083
1000ms	8.35498			1000ms	0.150515
1000ms	8.09429			1000ms	0.0770904
1000ms	6.63078			1000ms	0.0520256
1000ms	7.51638			1000ms	0.0893156
1000ms	6.43189			1000ms	0.0645234
1000ms	6.93711			1000ms	0.104268
1000ms	6.87725			1000ms	0.0832063
1000ms	7.22232			1000ms	0.0408567
1000ms	3.71228			1000ms	0.0780729
1000ms	6.11181			1000ms	0.0545411
1000ms	5.40453			1000ms	0.0629206
1000ms	7.49481			1000ms	0.0476093
1000ms	6.53687			1000ms	0.0706476
1000ms	6.55521			1000ms	0.0714692
1000ms	7.50388			1000ms	0.0711167
1000ms	7.17381			1000ms	0.0974069
1000ms	3.66432			1000ms	0.0502997
1000ms	6.39256			1000ms	0.0587867
1000ms	6.45047			1000ms	0.072148
1000ms	5.9769			1000ms	0.0721665
1000ms	5.3614			1000ms	0.181004
1000ms	6.53183			1000ms	0.0524769
1000ms	6.95373			1000ms	0.0780752
1000ms	6.48028			1000ms	0.0534482
1000ms	6.7129			1000ms	0.118484
1000ms	6.63521			1000ms	0.0816337
1000ms	6.59995			1000ms	0.0682838
1000ms	4.36541			1000ms	0.0951099
1000ms	7.42245			1000ms	0.0820965
1000ms	6.58528			1000ms	0.048754
1000ms	6.6855			1000ms	0.102335
1000ms	6.29646			1000ms	0.105875
1000ms	5.93057			1000ms	0.0937759
1000ms	5.76117			1000ms	0.111182
1000ms	7.15257			1000ms	0.10167
1000ms	5.74902			1000ms	0.0777421
1000ms	4.7907			1000ms	0.150109
1000ms	4.31271			1000ms	0.0672436
1000ms	4.76085			1000ms	0.0846448
1000ms	5.96661			1000ms	0.0869849
1000ms	5.32741			1000ms	0.121056
1000ms	3.61513			1000ms	0.126495
1000ms	5.9354			1000ms	0.075245
1000ms	6.8235			1000ms	0.100247
1000ms	7.13337			1000ms	0.0908817
1000ms	2.22276			1000ms	0.100782
1000ms	6.75619			1000ms	0.0466055
1000ms	5.53694			1000ms	0.0727789
1000ms	5.49193			1000ms	0.0569065
1000ms	5.47859			1000ms	0.0619381
1000ms	5.88735			1000ms	0.0533019
1000ms	5.54924			1000ms	0.0916
1000ms	3.53561			1000ms	0.0538446
1000ms	5.1416			1000ms	0.101876
1000ms	7.18723			1000ms	0.0906246
1000ms	7.28185			1000ms	0.0838267
1000ms	7.30147			1000ms	0.0384698
1000ms	6.26156			1000ms	0.0707872
1000ms	4.75603			1000ms	0.0820657
1000ms	6.58789			1000ms	0.116479
1000ms	6.42698			1000ms	0.0661763
1000ms	6.84901			1000ms	0.0625682
1000ms	6.79057			1000ms	0.0641804
1000ms	5.55371			1000ms	0.053305
1000ms	7.08817			1000ms	0.157073
1000ms	5.03531			1000ms	0.0770461
1000ms	7.24302			1000ms	0.0651771
1000ms	5.77623			1000ms	0.097219
1000ms	6.19396			1000ms	0.127472
1000ms	5.87464			1000ms	0.075756
1000ms	6.52304			1000ms	0.0844851
1000ms	6.94979			1000ms	0.115398
1000ms	3.8365			1000ms	0.128507
1000ms	6.33403			1000ms	0.0844623
1000ms	7.03479			1000ms	0.0579801
1000ms	7.52804			1000ms	0.124668
1000ms	7.14296			1000ms	0.043004
1000ms	4.59949			1000ms	0.0615626
1000ms	5.39933			1000ms	0.190344
1000ms	5.67081			1000ms	0.144173
1000ms	6.64499			1000ms	0.122543
1000ms	3.37317			1000ms	0.0734827
1000ms	7.75124			1000ms	0.116942
1000ms	6.08078			1000ms	0.162925
1000ms	5.91596			1000ms	0.214456
1000ms	3.80662			1000ms	0.071648
1000ms	5.63144			1000ms	0.087696
1000ms	6.75851			1000ms	0.0492323
1000ms	6.302			1000ms	0.119467
1000ms	4.69568			1000ms	0.133512
1000ms	6.88842			1000ms	0.0467961
1000ms	7.16823			1000ms	0.0759241
1000ms	4.55751			1000ms	0.136234
1000ms	3.14897			1000ms	0.0754143
1000ms	6.07294			1000ms	0.0946689
1000ms	5.74076			1000ms	0.107884
1000ms	5.36082			1000ms	0.0762673
1000ms	5.90213			1000ms	0.0731523
1000ms	4.81274			1000ms	0.207158
1000ms	6.31965			1000ms	0.106332
1000ms	7.1657			1000ms	0.100784
1000ms	7.58364			1000ms	0.176223
1000ms	5.96474			1000ms	0.0775007
1000ms	3.59466			1000ms	0.0759946
1000ms	7.27936			1000ms	0.0869229
1000ms	4.85869			1000ms	0.0599178
1000ms	5.62045			1000ms	0.0939338
1000ms	5.47318			1000ms	0.100516
1000ms	6.33518			1000ms	0.0690426
1000ms	4.79664			1000ms	0.0814704
1000ms	4.73606			1000ms	0.0840892
1000ms	5.57238			1000ms	0.0848722
1000ms	5.37826			1000ms	0.121984
1000ms	4.49688			1000ms	0.159678
1000ms	5.71862			1000ms	0.107888
1000ms	5.2724			1000ms	0.110753
1000ms	6.61769			1000ms	0.132153
1000ms	6.74265			1000ms	0.0636196
1000ms	6.23513			1000ms	0.0672366
1000ms	6.03562			1000ms	0.110475
1000ms	6.50288			1000ms	0.0835835
1000ms	7.29962			1000ms	0.0888762
1000ms	4.17564			1000ms	0.105193
1000ms	4.61429			1000ms	0.107309
1000ms	7.60955			1000ms	0.127627
1000ms	5.19555			1000ms	0.149409
1000ms	5.71339			1000ms	0.0757309
1000ms	6.72097			1000ms	0.0804047
1000ms	7.09351			1000ms	0.121026
1000ms	4.32502			1000ms	0.078916
1000ms	5.98598			1000ms	0.120142
1000ms	5.65344			1000ms	0.165011
1000ms	6.00064			1000ms	0.0681268
1000ms	6.81124			1000ms	0.0868237
1000ms	5.66168			1000ms	0.0958543
1000ms	3.98771			1000ms	0.137207
1000ms	3.90781			1000ms	0.166461
1000ms	6.86866			1000ms	0.0382098
1000ms	6.13399			1000ms	0.0880789
1000ms	4.9424			1000ms	0.180123
1000ms	5.59416			1000ms	0.0642577
1000ms	5.10264			1000ms	0.134561
1000ms	3.92781			1000ms	0.0694858
1000ms	2.88404			1000ms	0.117738
1000ms	3.59182			1000ms	0.100692
1000ms	4.66838			1000ms	0.0715978
1000ms	5.035			1000ms	0.15678
1000ms	4.79812			1000ms	0.102179
1000ms	4.7111			1000ms	0.058629
1000ms	4.05404			1000ms	0.121554
1000ms	6.07936			1000ms	0.281016
1000ms	5.90202			1000ms	0.0804951
1000ms	5.77742			1000ms	0.0492492
1000ms	5.11131			1000ms	0.0910124
1000ms	5.09903			1000ms	0.364227
1000ms	5.27759			1000ms	0.0851603
1000ms	4.75921			1000ms	0.0983858
1000ms	4.02806			1000ms	0.102108
1000ms	5.74691			1000ms	0.0967195
1000ms	7.03025			1000ms	0.11442
1000ms	4.95663			1000ms	0.114182
1000ms	6.02875			1000ms	0.0747623
1000ms	4.35898			1000ms	0.0881161
1000ms	5.40283			1000ms	0.125013
1000ms	1.71516			1000ms	0.163942
1000ms	7.05972			1000ms	0.068352
1000ms	4.63904			1000ms	0.0980035
1000ms	6.06424			1000ms	0.104865
1000ms	4.81835			1000ms	0.0595256
1000ms	6.23813			1000ms	0.105559
1000ms	3.80686			1000ms	0.0923255
1000ms	2.15958			1000ms	0.0886342
1000ms	5.0176			1000ms	0.232061
1000ms	4.03939			1000ms	0.138327
1000ms	3.89262			1000ms	0.151687
1000ms	5.35386			1000ms	0.152398
1000ms	4.8033			1000ms	0.140259
1000ms	4.75946			1000ms	0.0856687
1000ms	4.40039			1000ms	0.146968
1000ms	4.11587			1000ms	0.0910098
1000ms	5.22487			1000ms	0.126667
1000ms	6.25064			1000ms	0.240781
1000ms	5.03892			1000ms	0.107516
1000ms	6.23727			1000ms	0.0969248
1000ms	5.45826			1000ms	0.113576
1000ms	3.7069			1000ms	0.149869
1000ms	4.39868			1000ms	0.0938268
1000ms	4.86907			1000ms	0.0654467
1000ms	6.27213			1000ms	0.146392
1000ms	4.95862			1000ms	0.279783
1000ms	4.84418			1000ms	0.163172
1000ms	5.90718			1000ms	0.135577
1000ms	3.95353			1000ms	0.135301
1000ms	7.12575			1000ms	0.129378
1000ms	3.9605			1000ms	0.0934283
1000ms	4.10314			1000ms	0.206434
1000ms	5.4038			1000ms	0.0821497
1000ms	2.53071			1000ms	0.170633
1000ms	6.26799			1000ms	0.0916719
1000ms	4.5559			1000ms	0.198514
1000ms	5.01235			1000ms	0.146848
1000ms	4.76919			1000ms	0.0878239
1000ms	6.52714			1000ms	0.160595
1000ms	6.13144			1000ms	0.145697
1000ms	4.57476			1000ms	0.155655
1000ms	2.71699			1000ms	0.154309
1000ms	4.49117			1000ms	0.136908
1000ms	4.77498			1000ms	0.138204
1000ms	4.9038			1000ms	0.159361
1000ms	5.66939			1000ms	0.20883
1000ms	5.98278			1000ms	0.194142
1000ms	4.65453			1000ms	0.154366
1000ms	4.53339			1000ms	0.0863255
1000ms	6.09351			1000ms	0.0705446
1000ms	5.70525			1000ms	0.334229
1000ms	3.44956			1000ms	0.0969345
1000ms	3.96063			1000ms	0.107492
1000ms	4.1661			1000ms	0.154708
1000ms	2.3043			1000ms	0.105425
1000ms	3.83361			1000ms	0.0607542
1000ms	4.81933			1000ms	0.148505
1000ms	4.98283			1000ms	0.0861361
1000ms	5.93271			1000ms	0.0733948
1000ms	3.72999			1000ms	0.128097
1000ms	6.10877			1000ms	0.107603
1000ms	5.71666			1000ms	0.109462
1000ms	5.43065			1000ms	0.11622
1000ms	5.00332			1000ms	0.133872
1000ms	3.23266			1000ms	0.0649907
1000ms	3.68236			1000ms	0.171751
1000ms	4.08443			1000ms	0.1384
1000ms	4.6031			1000ms	0.0775759
1000ms	3.23047			1000ms	0.149673
1000ms	5.4378			1000ms	0.104418
1000ms	4.12319			1000ms	0.119615
1000ms	3.86082			1000ms	0.186675
1000ms	4.13867			1000ms	0.12903
1000ms	5.58732			1000ms	0.0810356
1000ms	4.03562			1000ms	0.229244
1000ms	5.86171			1000ms	0.0669409
1000ms	5.51006			1000ms	0.129735
1000ms	3.8353			1000ms	0.081694
1000ms	3.79553			1000ms	0.120171
1000ms	4.17307			1000ms	0.0777779
1000ms	6.35826			1000ms	0.0593265
1000ms	3.08321			1000ms	0.146777
1000ms	2.98966			1000ms	0.187967
1000ms	3.68343			1000ms	0.0802402
1000ms	4.58195			1000ms	0.215448
1000ms	4.06711			1000ms	0.184528
1000ms	4.96215			1000ms	0.121211
1000ms	3.16495			1000ms	0.0656466
1000ms	4.17621			1000ms	0.0905607
1000ms	4.24648			1000ms	0.103442
1000ms	4.89378			1000ms	0.140743
1000ms	4.54638			1000ms	0.151336
1000ms	5.825			1000ms	0.162708
1000ms	5.27825			1000ms	0.0910949
1000ms	3.84907			1000ms	0.162168
1000ms	5.76256			1000ms	0.0737329
1000ms	5.96033			1000ms	0.324839
1000ms	5.04252			1000ms	0.0946965
1000ms	2.56768			1000ms	0.15739
1000ms	4.81616			1000ms	0.169008
1000ms	4.9183			1000ms	0.129385
1000ms	5.01559			1000ms	0.273249
1000ms	4.79788			1000ms	0.103363
1000ms	4.53383			1000ms	0.153852
1000ms	5.84585			1000ms	0.0741932
1000ms	4.82854			1000ms	0.191308
1000ms	5.78211			1000ms	0.109867
1000ms	4.02237			1000ms	0.0828926
1000ms	5.34805			1000ms	0.126313
1000ms	6.10648			1000ms	0.142158
1000ms	3.2385			1000ms	0.140649
1000ms	3.46722			1000ms	0.0453038
1000ms	5.19532			1000ms	0.0826463
1000ms	4.6002			1000ms	0.116978
1000ms	4.3995			1000ms	0.138379
1000ms	3.95619			1000ms	0.0574883
1000ms	4.15033			1000ms	0.0417997
1000ms	5.6835			1000ms	0.15465
1000ms	3.48359			1000ms	0.109924
1000ms	5.14936			1000ms	0.145847
1000ms	5.54233			1000ms	0.0772598
1000ms	5.2251			1000ms	0.0981721
1000ms	4.43009			1000ms	0.110796
1000ms	4.21945			1000ms	0.0885276
1000ms	2.75489			1000ms	0.103752
1000ms	3.26732			1000ms	0.144794
1000ms	5.59003			1000ms	0.0864515
1000ms	4.60472			1000ms	0.121552
1000ms	3.65016			1000ms	0.157782
1000ms	7.64434			1000ms	0.0979302
1000ms	5.91454			1000ms	0.132656
1000ms	4.16476			1000ms	0.266791
1000ms	4.56986			1000ms	0.176797
1000ms	3.98511			1000ms	0.105431
1000ms	4.89966			1000ms	0.236383
1000ms	5.43622			1000ms	0.124717
1000ms	1.95818			1000ms	0.206943
1000ms	2.432			1000ms	0.0967357
1000ms	5.34023			1000ms	0.229245
1000ms	4.25981			1000ms	0.0799025
1000ms	4.69568			1000ms	0.0529592
1000ms	4.65023			1000ms	0.181346
1000ms	4.66147			1000ms	0.11813
1000ms	4.3356			1000ms	0.175072
1000ms	4.57361			1000ms	0.143922
1000ms	5.2858			1000ms	0.222636
1000ms	5.43057			1000ms	0.11178
1000ms	4.5975			1000ms	0.226105
1000ms	3.47218			1000ms	0.221646
1000ms	3.96017			1000ms	0.114147
1000ms	6.09316			1000ms	0.142446
1000ms	4.33977			1000ms	0.215964
1000ms	3.43439			1000ms	0.134174
1000ms	4.26589			1000ms	0.150313
1000ms	4.08321			1000ms	0.101661
1000ms	4.57462			1000ms	0.218477
1000ms	5.2869			1000ms	0.183202
1000ms	4.48773			1000ms	0.13114
1000ms	3.19152			1000ms	0.136019
1000ms	4.87751			1000ms	0.204254
1000ms	4.75501			1000ms	0.222606
1000ms	5.83872			1000ms	0.156271
1000ms	4.57116			1000ms	0.145536
1000ms	4.25118			1000ms	0.100046
1000ms	5.3313			1000ms	0.113534
1000ms	4.23376			1000ms	0.0412762
1000ms	4.38765			1000ms	0.0893635
1000ms	4.7566			1000ms	0.58765
1000ms	4.16868			1000ms	0.130729
1000ms	3.2501			1000ms	0.118415
1000ms	4.98511			1000ms	0.102529
1000ms	4.62873			150ms	0.120333
1000ms	4.27177			150ms	0.113287
1000ms	4.51367			150ms	0.107088
1000ms	5.22221			150ms	0.0868945
1000ms	5.86135			150ms	0.056923
1000ms	2.60458			150ms	0.0829228
1000ms	4.0268			150ms	0.234127
1000ms	3.03688			150ms	0.0985499
1000ms	4.13164			150ms	0.0812362
1000ms	3.55371			150ms	0.117653
1000ms	6.24245			150ms	0.0853817
1000ms	7.11163			150ms	0.112252
1000ms	5.14072			150ms	0.102048
1000ms	5.03693			150ms	0.0999684
1000ms	2.59495			150ms	0.124618
1000ms	2.7503			150ms	0.0521377
1000ms	2.45539			150ms	0.103136
1000ms	5.84423			150ms	0.0887153
1000ms	3.51096			150ms	0.101545
1000ms	6.07931			150ms	0.0940474
1000ms	5.53472			150ms	0.0937244
1000ms	5.35268			150ms	0.128103
1000ms	5.94413			150ms	0.142902
1000ms	2.73645			150ms	0.164924
1000ms	4.77234			150ms	0.137397
1000ms	6.89066			150ms	0.120561
1000ms	5.41705			150ms	0.0830928
1000ms	5.33066			150ms	0.131116
1000ms	5.35252			150ms	0.192742
1000ms	4.15323			150ms	0.119457
1000ms	4.56232			150ms	0.0854879
1000ms	4.19227			150ms	0.133507
1000ms	4.61008			150ms	0.272469
1000ms	5.02295			150ms	0.0972157
1000ms	4.38346			150ms	0.167368
1000ms	4.26196			150ms	0.157982
1000ms	5.48711			150ms	0.129163
1000ms	3.29593			150ms	0.0865104
1000ms	5.71862			150ms	0.129649
1000ms	4.36157			150ms	0.121762
1000ms	5.86023			150ms	0.133476
1000ms	3.64344			150ms	0.136088
1000ms	5.87505			150ms	0.0760922
1000ms	3.37752			150ms	0.238459
1000ms	5.20191			150ms	0.115623
1000ms	4.04127			150ms	0.128114
1000ms	3.92374			150ms	0.0675681
1000ms	4.00963			150ms	0.149936
1000ms	5.46644			150ms	0.137684
1000ms	4.42674			150ms	0.195585
1000ms	5.57116			150ms	0.13443
1000ms	3.6295			150ms	0.0957306
1000ms	4.95901			150ms	0.104891
1000ms	2.4762			150ms	0.0974718
1000ms	5.02311			150ms	0.161831
1000ms	4.2616			150ms	0.105204
1000ms	3.46224			150ms	0.112629
1000ms	5.07345			150ms	0.104447
1000ms	5.03185			150ms	0.157008
1000ms	3.58668			150ms	0.0931485
1000ms	4.36407			150ms	0.174275
1000ms	4.16131			150ms	0.156993
1000ms	1.61353			150ms	0.198817
1000ms	5.70874			150ms	0.139794
1000ms	4.21316			150ms	0.217357
1000ms	3.85442			150ms	0.164714
1000ms	5.65453			150ms	0.119458
1000ms	3.47403			150ms	0.118267
1000ms	2.6578			150ms	0.152543
1000ms	4.3043			150ms	0.165264
1000ms	5.97171			150ms	0.210726
1000ms	3.78958			150ms	0.185725
1000ms	4.27798			150ms	0.119141
1000ms	4.66493			150ms	0.0858238
1000ms	6.02622			150ms	0.192557
1000ms	4.13955			150ms	0.187064
1000ms	8.63691			150ms	0.177065
1000ms	2.66063			150ms	0.130181
1000ms	3.81738			150ms	0.152738
1000ms	3.58896			150ms	0.327372
1000ms	6.21954			150ms	0.13924
1000ms	5.32707			150ms	0.129481
1000ms	4.06054			150ms	0.290444
1000ms	5.16534			150ms	0.250421
1000ms	5.64276			150ms	0.272258
1000ms	5.81222			150ms	0.247723
1000ms	5.0287			150ms	0.225368
1000ms	4.87142			150ms	0.171507
1000ms	3.77861			150ms	0.113287
1000ms	4.69528			150ms	0.179549
1000ms	3.67834			150ms	0.15935
1000ms	4.17678			150ms	0.145655
1000ms	3.57029			150ms	0.129987
1000ms	6.3581			150ms	0.206775
1000ms	5.50019			150ms	0.136222
1000ms	4.24883			150ms	0.258273
1000ms	1.79586			150ms	0.184856
1000ms	3.71738			150ms	0.139498
1000ms	4.66905			150ms	0.169177
1000ms	3.91988			150ms	0.129065
1000ms	2.55547			150ms	0.221401
1000ms	4.94184			150ms	0.245042
1000ms	5.25023			150ms	0.129077
1000ms	6.32377			150ms	0.195534
1000ms	1.8953			150ms	0.236044
1000ms	5.08002			150ms	0.308627
1000ms	2.62811			150ms	0.310417
1000ms	1.77205			150ms	0.230675
1000ms	5.94469			150ms	0.134859
1000ms	5.11775			150ms	0.127148
1000ms	4.74838			150ms	0.113662
1000ms	4.47133			150ms	0.217157
1000ms	2.48938			150ms	0.209496
1000ms	3.68049			150ms	0.327508
1000ms	3.52267			150ms	0.14358
1000ms	3.81592			150ms	0.0989148
1000ms	5.98136			150ms	0.301199
1000ms	3.45849			150ms	0.158564
1000ms	3.90345			150ms	0.310476
1000ms	3.61303			150ms	0.104423
1000ms	4.65667			150ms	0.157459
1000ms	4.88996			150ms	0.2399
1000ms	2.86648			150ms	0.132204
1000ms	5.00835			150ms	0.15636
1000ms	3.24467			150ms	0.212602
1000ms	3.69885			150ms	0.179822
1000ms	4.07529			150ms	0.195789
1000ms	4.44507			150ms	0.138436
1000ms	2.07039			150ms	0.128799
1000ms	3.8686			150ms	0.200386
1000ms	5.07508			150ms	0.124333
1000ms	2.95685			150ms	0.14896
1000ms	3.98446			150ms	0.0720378
1000ms	3.26089			150ms	0.23088
1000ms	2.69408			150ms	0.108493
1000ms	3.50674			150ms	0.348938
1000ms	5.01782			150ms	0.151492
1000ms	2.76098			150ms	0.115477
1000ms	4.06732			150ms	0.237549
1000ms	3.49734			150ms	0.224932
1000ms	6.15057			150ms	0.0997358
1000ms	3.42243			150ms	0.256477
1000ms	2.36056			150ms	0.146805
1000ms	3.50734			150ms	0.21389
1000ms	2.50511			150ms	0.206077
1000ms	4.68263			150ms	0.158716
1000ms	2.85371			150ms	0.309813
1000ms	5.1725			150ms	0.176413
1000ms	3.1511			150ms	0.104734
1000ms	5.2164			150ms	0.352497
1000ms	3.68129			150ms	0.244412
1000ms	5.84591			150ms	0.225039
1000ms	2.44972			150ms	0.322666
1000ms	3.08321			150ms	0.141478
1000ms	3.95685			150ms	0.2659
1000ms	4.8353			150ms	0.143046
1000ms	3.0923			150ms	0.226412
1000ms	4.66858			150ms	0.21899
1000ms	5.78685			150ms	0.149615
1000ms	5.55042			150ms	0.144247
1000ms	3.62727			150ms	0.133021
1000ms	4.96402			150ms	0.290048
1000ms	4.32322			150ms	0.277627
1000ms	3.82564			150ms	0.23074
1000ms	3.79553			150ms	0.215383
1000ms	2.56682			150ms	0.179848
1000ms	3.88578			150ms	0.318598
1000ms	3.61639			150ms	0.124164
1000ms	3.83337			150ms	0.17021
1000ms	3.73232			150ms	0.113163
1000ms	3.37156			150ms	0.335262
1000ms	2.97663			150ms	0.282881
1000ms	4.42243			150ms	0.250375
1000ms	3.853			150ms	0.181859
1000ms	6.78323			150ms	0.191786
1000ms	2.41697			150ms	0.202874
1000ms	4.48926			150ms	0.156649
1000ms	3.52087			150ms	0.246421
1000ms	3.4953			150ms	0.161279
1000ms	3.21945			150ms	0.174646
1000ms	4.20135			150ms	0.119726
1000ms	4.79442			150ms	0.300546
1000ms	1.6466			150ms	0.179522
1000ms	4.23485			150ms	0.148069
1000ms	3.96875			150ms	0.250247
1000ms	3.22937			150ms	0.215287
1000ms	4.61786			150ms	0.178721
1000ms	3.68075			150ms	0.243661
1000ms	3.90552			150ms	0.0969322
1000ms	4.89077			150ms	0.246536
1000ms	3.81433			150ms	0.174211
1000ms	4.56841			150ms	0.348739
1000ms	4.86825			150ms	0.327625
1000ms	4.60458			150ms	0.129703
1000ms	3.81445			150ms	0.259099
1000ms	4.91886			150ms	0.189482
1000ms	3.41375			150ms	0.186887
1000ms	3.33764			150ms	0.179849
1000ms	4.49962			150ms	0.14379
1000ms	2.3281			150ms	0.16754
1000ms	3.67565			150ms	0.179912
1000ms	6.09469			150ms	0.241113
1000ms	3.7275			150ms	0.165287
1000ms	3.76047			150ms	0.11877
1000ms	3.8962			150ms	0.183437
1000ms	3.33186			150ms	0.251392
1000ms	3.93546			150ms	0.441971
1000ms	4.08554			150ms	0.075158
1000ms	4.51149			150ms	0.185677
1000ms	1.93328			150ms	0.423237
1000ms	3.54579			150ms	0.162637
1000ms	1.43296			150ms	0.206069
1000ms	3.27373			150ms	0.330427
1000ms	3.33526			150ms	0.195257
1000ms	4.36006			150ms	0.178331
1000ms	3.40161			150ms	0.214821
1000ms	4.67			150ms	0.236004
1000ms	3.98576			150ms	0.211406
1000ms	1.62838			150ms	0.287312
1000ms	5.4472			150ms	0.143232
1000ms	3.93793			150ms	0.387051
1000ms	3.45568			150ms	0.312492
1000ms	3.3552			150ms	0.288661
1000ms	2.88404			150ms	0.44309
1000ms	3.05435			150ms	0.266838
1000ms	4.90035			150ms	0.206054
1000ms	5.12338			150ms	0.220744
1000ms	4.27053			150ms	0.238882
1000ms	1.29278			150ms	0.207594
1000ms	3.29698			150ms	0.146021
1000ms	4.44547			150ms	0.258712
1000ms	2.96611			150ms	0.235294
1000ms	4.02205			150ms	0.277948
1000ms	3.93411			150ms	0.295873
1000ms	3.82273			150ms	0.207577
1000ms	4.06855			150ms	0.256939
1000ms	3.93276			150ms	0.263078
1000ms	4.63593			150ms	0.181484
1000ms	3.89793			150ms	0.121529
1000ms	4.28276			150ms	0.143149
1000ms	4.71464			150ms	0.453164
1000ms	4.32399			150ms	0.248903
1000ms	3.3322			150ms	0.217863
1000ms	4.06609			150ms	0.15915
1000ms	3.52446			150ms	0.204267
1000ms	5.20443			150ms	0.164009
1000ms	4.74455			150ms	0.123252
1000ms	5.01665			150ms	0.10112
1000ms	6.13186			150ms	0.248
1000ms	2.15056			150ms	0.386286
1000ms	3.26089			150ms	0.163032
1000ms	7.6858			150ms	0.164559
1000ms	2.22497			150ms	0.204521
1000ms	6.71924			150ms	0.152658
1000ms	5.4875			150ms	0.444421
1000ms	3.11983			150ms	0.281098
1000ms	4.59906			150ms	0.212524
1000ms	4.09049			150ms	0.290228
1000ms	8.57011			150ms	0.158963
1000ms	3.41472			150ms	0.298347
1000ms	3.08746			150ms	0.187629
1000ms	3.27798			150ms	0.157701
1000ms	3.40194			150ms	0.252259
1000ms	2.97269			150ms	0.192747
1000ms	4.45364			150ms	0.265954
1000ms	3.84298			150ms	0.153972
1000ms	2.83217			150ms	0.247811
1000ms	2.46224			150ms	0.0920211
1000ms	2.41375			150ms	0.243555
1000ms	2.85086			150ms	0.142998
1000ms	4.16246			150ms	0.168431
1000ms	4.09432			150ms	0.455045
1000ms	2.14002			150ms	0.257194
1000ms	3.6529			150ms	0.122404
1000ms	2.738			150ms	0.261554
1000ms	4.6853			150ms	0.130446
1000ms	3.70992			150ms	0.251987
1000ms	2.66025			150ms	0.203898
1000ms	3.6389			150ms	0.228697
1000ms	6.66676			150ms	0.165804
1000ms	4.59267			150ms	0.276037
1000ms	3.10673			150ms	0.324398
1000ms	2.18442			150ms	0.108654
1000ms	3.60965			150ms	0.188856
1000ms	2.93546			150ms	0.200927
1000ms	8.40516			150ms	0.217138
1000ms	7.94837			150ms	0.209384
1000ms	2.45756			150ms	0.317367
1000ms	1.87774			150ms	0.240995
1000ms	3.91579			150ms	0.192939
1000ms	2.84082			150ms	0.253736
150ms	6.54041			150ms	0.2731
150ms	7.13941			150ms	0.272658
150ms	6.18086			150ms	0.142895
150ms	6.1554			150ms	0.348597
150ms	6.25149			150ms	0.314754
150ms	6.18308			150ms	0.130656
150ms	5.76787			150ms	0.225013
150ms	6.36111			150ms	0.2172
150ms	5.91192			150ms	0.215015
150ms	5.63026			150ms	0.216544
150ms	6.5434			150ms	0.242749
150ms	5.91072			150ms	0.275835
150ms	5.52326			150ms	0.289853
150ms	5.95442			150ms	0.348238
150ms	4.98728			150ms	0.175116
150ms	7.49031			150ms	0.247269
150ms	5.68937			150ms	0.271117
150ms	6.21219			150ms	0.313501
150ms	5.42379			150ms	0.256376
150ms	6.06316			150ms	0.333458
150ms	6.11785			150ms	0.281217
150ms	5.00611			150ms	0.260493
150ms	5.30942			150ms	0.211544
150ms	5.26696			150ms	0.284678
150ms	5.09371			150ms	0.226902
150ms	1.82103			150ms	0.210572
150ms	5.54542			150ms	0.254304
150ms	5.93753			150ms	0.157514
150ms	5.99031			150ms	0.293634
150ms	5.69905			150ms	0.322363
150ms	6.84812			150ms	0.269405
150ms	5.12683			150ms	0.314308
150ms	5.16878			150ms	0.193764
150ms	2.12338			150ms	0.309052
150ms	5.31926			150ms	0.217787
150ms	4.73761			150ms	0.334709
150ms	5.40745			150ms	0.179746
150ms	5.31711			150ms	0.291476
150ms	5.65903			150ms	0.2831
150ms	5.64461			150ms	0.285538
150ms	5.2211			150ms	0.221551
150ms	5.59473			150ms	0.243229
150ms	3.89885			150ms	0.33886
150ms	5.94073			150ms	0.218646
150ms	4.00749			150ms	0.166772
150ms	5.22543			150ms	0.225604
150ms	5.89799			150ms	0.262754
150ms	5.95575			150ms	0.201983
150ms	4.66378			150ms	0.374512
150ms	5.44231			150ms	0.279991
150ms	3.31935			150ms	0.350338
150ms	5.19911			150ms	0.217072
150ms	4.9492			150ms	0.272134
150ms	5.21686			150ms	0.0781851
150ms	5.36466			150ms	0.134228
150ms	4.90986			150ms	0.159471
150ms	2.96608			150ms	0.0990913
150ms	5.0125			150ms	0.150688
150ms	4.72273			150ms	0.233542
150ms	4.59025			150ms	0.205638
150ms	5.14471			150ms	0.191047
150ms	3.96435			150ms	0.150088
150ms	5.54314			150ms	0.21877
150ms	3.86507			150ms	0.178399
150ms	5.20462			150ms	0.215261
150ms	4.42194			150ms	0.250811
150ms	4.80145			150ms	0.240306
150ms	5.32664			150ms	0.207015
150ms	5.42082			150ms	0.28224
150ms	5.2354			150ms	0.347696
150ms	4.30604			150ms	0.263218
150ms	3.63531			150ms	0.243125
150ms	4.98478			150ms	0.164671
150ms	5.34569			150ms	0.409937
150ms	5.41254			150ms	0.409688
150ms	4.61527			150ms	0.580075
150ms	3.9183			150ms	0.190299
150ms	4.67552			150ms	0.153418
150ms	5.05259			150ms	0.256518
150ms	4.75221			150ms	0.31624
150ms	3.58739			150ms	0.32433
150ms	5.44247			150ms	0.193792
150ms	5.34332			150ms	0.253744
150ms	4.11746			150ms	0.469874
150ms	3.82261			150ms	0.305286
150ms	4.07956			150ms	0.259326
150ms	3.9716			150ms	0.34173
150ms	4.73426			150ms	0.342758
150ms	4.32004			150ms	0.339531
150ms	4.95253			150ms	0.270482
150ms	4.43391			150ms	0.308751
150ms	4.68423			150ms	0.442889
150ms	4.01835			150ms	0.187014
150ms	4.63393			150ms	0.304243
150ms	3.93838			150ms	0.210466
150ms	4.99699			150ms	0.259068
150ms	4.93782			150ms	0.516029
150ms	4.91409			150ms	0.251602
150ms	4.18869			150ms	0.191842
150ms	4.74237			150ms	0.230993
150ms	4.43677			150ms	0.119659
150ms	4.07651			150ms	0.217169
150ms	4.08564			150ms	0.191322
150ms	4.55371			150ms	0.270894
150ms	3.83938			150ms	0.260554
150ms	3.01856			150ms	0.148206
150ms	4.3043			150ms	0.334702
150ms	3.87891			150ms	0.210005
150ms	4.07162			150ms	0.476703
150ms	4.61527			150ms	0.250222
150ms	6.07371			150ms	0.109724
150ms	5.01506			150ms	0.213466
150ms	2.03788			150ms	0.290614
150ms	4.31849			150ms	0.231526
150ms	1.65535			150ms	0.0750302
150ms	3.49475			150ms	0.246109
150ms	4.94787			150ms	0.231554
150ms	4.94039			150ms	0.269852
150ms	3.54873			150ms	0.298451
150ms	3.31193			150ms	0.281681
150ms	3.73787			150ms	0.190663
150ms	5.1125			150ms	0.984833
150ms	4.86778			150ms	0.308238
150ms	3.8679			150ms	0.255565
150ms	5.04917			150ms	0.299065
150ms	4.74249			150ms	0.232866
150ms	4.25478			150ms	0.2419
150ms	4.09954			150ms	0.198716
150ms	3.92781			150ms	0.20527
150ms	4.82867			150ms	0.175421
150ms	4.79206			150ms	0.0988521
150ms	4.25927			150ms	0.171548
150ms	5.20266			150ms	0.160949
150ms	2.88194			150ms	0.180849
150ms	5.36048			150ms	0.238809
150ms	4.35033			150ms	0.184676
150ms	4.62073			150ms	0.14381
150ms	2.01325			150ms	0.127251
150ms	4.83325			150ms	0.225685
150ms	5.32073			150ms	0.197701
150ms	4.76642			150ms	0.226751
150ms	3.58968			150ms	0.0798441
150ms	5.22331			150ms	0.282981
150ms	5.06229			150ms	0.148581
150ms	4.98847			150ms	0.152712
150ms	2.96215			150ms	0.256551
150ms	4.00771			150ms	0.228319
150ms	2.21649			150ms	0.361559
150ms	4.03038			150ms	0.275863
150ms	3.76275			150ms	0.284357
150ms	5.60232			150ms	0.308031
150ms	2.8733			150ms	0.317258
150ms	3.8733			150ms	0.259447
150ms	3.91648			150ms	0.214217
150ms	2.97772			150ms	0.273491
150ms	4.75692			150ms	0.230249
150ms	4.02596			150ms	0.169026
150ms	4.70637			150ms	0.181205
150ms	4.29401			150ms	0.352936
150ms	3.56507			150ms	0.240256
150ms	4.7707			150ms	0.359827
150ms	4.62073			150ms	0.094886
150ms	4.57217			150ms	0.115177
150ms	2.90345			150ms	0.276142
150ms	3.87868			150ms	0.381374
150ms	4.31763			150ms	0.212054
150ms	3.38904			150ms	0.297518
150ms	4.36591			150ms	0.285899
150ms	4.49795			150ms	0.32657
150ms	4.64262			150ms	0.198758
150ms	4.94318			150ms	0.299301
150ms	4.95973			150ms	0.307746
150ms	2.97182			150ms	0.268213
150ms	2.53398			150ms	0.346336
150ms	4.71477			150ms	0.0980816
150ms	4.33458			150ms	0.194447
150ms	4.25496			150ms	0.280968
150ms	3.55152			150ms	0.221679
150ms	4.43931			150ms	0.261478
150ms	2.60909			150ms	0.239312
150ms	4.0528			150ms	0.21513
150ms	4.27763			150ms	0.321881
150ms	4.59053			150ms	0.167047
150ms	2.98706			150ms	0.252823
150ms	3.80613			150ms	0.254793
150ms	3.69063			150ms	0.240426
150ms	5.34328			150ms	0.0966241
150ms	4.665			150ms	0.185849
150ms	3.99656			150ms	0.272415
150ms	5.91847			150ms	0.159642
150ms	4.52386			150ms	0.272889
150ms	3.86283			150ms	0.331673
150ms	3.7389			150ms	0.246943
150ms	3.35688			150ms	0.248847
150ms	4.31677			150ms	0.253631
150ms	3.98381			150ms	0.197863
150ms	4.39722			150ms	0.208753
150ms	3.04002			150ms	0.256143
150ms	4.26393			150ms	0.684148
150ms	4.35504			150ms	0.195779
150ms	3.52952			150ms	0.222609
150ms	4.46021			150ms	0.272478
150ms	4.1129			150ms	0.14221
150ms	4.12447			150ms	0.314178
150ms	3.50401			150ms	0.17841
150ms	2.57693			150ms	0.388602
150ms	4.40275			150ms	0.108138
150ms	4.16381			150ms	0.205585
150ms	2.20076			150ms	0.283642
150ms	4.16361			150ms	0.221732
150ms	5.27328			150ms	0.328195
150ms	4.22827			150ms	0.806968
150ms	3.04043			150ms	0.254528
150ms	3.53116			150ms	0.25502
150ms	3.86413			150ms	0.244872
150ms	3.61821			150ms	0.251482
150ms	3.60147			150ms	0.273247
150ms	4.45317			150ms	0.223887
150ms	3.70229			150ms	0.25658
150ms	3.39166			150ms	0.246825
150ms	2.66432			150ms	0.15015
150ms	3.27975			150ms	0.0959611
150ms	4.49429			150ms	0.396318
150ms	3.1129			150ms	0.240331
150ms	3.72247			150ms	0.296686
150ms	3.68583			150ms	0.254455
150ms	2.64138			150ms	0.227851
150ms	3.3221			150ms	0.361235
150ms	3.84585			150ms	0.250857
150ms	3.75183			150ms	0.366317
150ms	1.81908			150ms	0.182074
150ms	3.68263			150ms	0.258268
150ms	3.28945			150ms	0.174631
150ms	3.85371			150ms	0.355473
150ms	4.35369			150ms	0.173018
150ms	4.30951			150ms	0.242637
150ms	2.98272			150ms	0.154082
150ms	4.02089			150ms	0.147903
150ms	3.57505			150ms	0.203173
150ms	2.95153			150ms	0.420513
150ms	3.17336			150ms	0.286265
150ms	2.71438			150ms	0.367938
150ms	2.32433			150ms	0.287631
150ms	3.47125			150ms	0.208669
150ms	4.14082			150ms	0.319383
150ms	4.67646			150ms	0.193999
150ms	3.30413			150ms	0.323036
150ms	3.33117			150ms	0.27486
150ms	3.82394			150ms	0.238588
150ms	4.04252			150ms	0.186941
150ms	2.33298			150ms	0.217158
150ms	2.65098			150ms	0.322156
150ms	3.58782			150ms	0.250813
150ms	5.28787			150ms	0.287754
150ms	4.41713			150ms	0.369035
150ms	3.37156			150ms	0.351755
150ms	1.62732			150ms	0.226955
150ms	4.16189			150ms	0.445482
150ms	3.56739			150ms	0.223099
150ms	2.92079			150ms	0.547244
150ms	4.16802			150ms	0.167358
150ms	2.18813			150ms	0.161762
150ms	3.40145			150ms	0.0640672
150ms	3.68075			150ms	0.270152
150ms	3.07732			150ms	0.194929
150ms	3.99785			150ms	0.207731
150ms	3.07793			150ms	0.224446
150ms	2.9985			150ms	0.129811
150ms	3.91625			150ms	0.329597
150ms	3.51967			150ms	0.373901
150ms	3.79281			150ms	0.251839
150ms	3.26089			150ms	0.226107
150ms	3.73568			150ms	0.149503
150ms	2.85133			150ms	0.208683
150ms	4.92939			150ms	0.245727
150ms	3.14529			150ms	0.386884
150ms	4.06342			150ms	0.269427
150ms	2.89655			150ms	0.201917
150ms	4.39803			150ms	0.226834
150ms	2.77585			150ms	0.242764
150ms	3.47156			150ms	0.332685
150ms	4.26142			150ms	0.224974
150ms	3.60486			150ms	0.153909
150ms	3.10434			150ms	0.331425
150ms	3.19171			150ms	0.180652
150ms	2.69143			150ms	0.187032
150ms	1.67807			150ms	0.337883
150ms	2.10633			150ms	0.261592
150ms	4.12476			150ms	0.294035
150ms	3.67229			150ms	0.585465
150ms	2.93748			150ms	0.202701
150ms	4.29768			150ms	0.195156
150ms	3.96193			150ms	0.330747
150ms	3.3373			150ms	0.225858
150ms	3.41472			150ms	0.398425
150ms	3.30187			150ms	0.0981171
150ms	3.38214			150ms	0.670568
150ms	2.78261			150ms	0.167015
150ms	2.16763			150ms	0.16785
150ms	3.92623			150ms	0.358648
150ms	3.11151			150ms	0.226495
150ms	2.58404			150ms	0.320424
150ms	3.61471			150ms	0.315441
150ms	4.32038			150ms	0.31289
150ms	2.39548			150ms	0.342628
150ms	2.95641			150ms	0.307425
150ms	4.24937			150ms	0.097431
150ms	3.25694			150ms	0.184259
150ms	3.40907			150ms	0.348062
150ms	3.2076			150ms	0.207818
150ms	3.14917			150ms	0.184542
150ms	3.41841			150ms	0.303565
150ms	2.85395			150ms	0.098983
150ms	3.04627			150ms	0.273204
150ms	3.02554			150ms	0.223387
150ms	4.12771			150ms	0.219942
150ms	2.09994			150ms	0.308865
150ms	3.70598			150ms	0.194916
150ms	2.92011			150ms	0.275724
150ms	2.46781			150ms	0.259452
150ms	3.33798			150ms	0.42883
150ms	2.60571			150ms	0.199505
150ms	2.54373			150ms	0.314327
150ms	3.0141			150ms	0.166905
150ms	2.04064			150ms	0.38731
150ms	2.82079			150ms	0.205235
150ms	2.65998			150ms	0.257804
150ms	4.0446			150ms	0.127558
150ms	2.13359			150ms	0.217002
150ms	2.27187			150ms	0.22452
150ms	2.46629			150ms	0.125214
150ms	3.88984			150ms	0.242301
150ms	2.48971			150ms	0.225061
150ms	3.44925			150ms	0.223427
150ms	3.27337			150ms	0.621759
150ms	2.65044			150ms	0.166873
150ms	1.87296			150ms	0.279765
150ms	3.40761			150ms	0.245466
150ms	3.16534			150ms	0.263726
150ms	2.77886			150ms	0.151365
150ms	2.91875			150ms	0.245786
150ms	2.11111			150ms	0.22643
150ms	3.31814			150ms	0.441922
150ms	3.10872			150ms	0.154784
150ms	3.30047			150ms	0.181081
150ms	2.21075			150ms	0.138492
150ms	1.8679			150ms	0.355741
150ms	2.64221			150ms	0.482574
150ms	2.7425			150ms	0.192445
150ms	3.50945			150ms	0.19234
150ms	2.68012			150ms	0.190095
150ms	3.11667			150ms	0.321036
150ms	2.73465			150ms	0.235717
150ms	3.64111			150ms	0.243523
150ms	2.61331			150ms	0.385905
150ms	2.55002			150ms	0.158645
150ms	1.7866			150ms	0.237469
150ms	3.15265			150ms	0.191097
150ms	2.68903			150ms	0.253071
150ms	3.3624			150ms	0.414344
150ms	4.40518			150ms	0.131408
150ms	3.08443			150ms	0.306067
150ms	1.75735			150ms	0.182197
150ms	4.10274			150ms	0.134846
150ms	3.20425			150ms	0.20007
150ms	3.70506			150ms	0.272138
150ms	1.26303			150ms	0.198026
150ms	3.15361			150ms	0.239561
150ms	2.80416			150ms	0.19527
150ms	3.48589			150ms	0.212535
150ms	1.62514			150ms	0.206666
150ms	1.92916			150ms	0.285368
150ms	3.51277			150ms	0.169254
150ms	3.34408			150ms	0.229147
150ms	2.63835			150ms	0.257515
150ms	3.04897			150ms	0.140396
150ms	3.29558			150ms	0.292825
150ms	1.76612			150ms	0.455192
150ms	4.18284			150ms	0.204505
150ms	2.24539			150ms	0.219112
150ms	1.45505			150ms	0.25472
150ms	3.49962			150ms	0.228499
150ms	2.41568			150ms	0.25136
150ms	3.48451			150ms	0.194937
150ms	4.34679			150ms	0.180129
150ms	3.22276			150ms	0.161094
150ms	2.87915			150ms	0.292292
150ms	2.53309			150ms	0.248461
150ms	2.17678			150ms	0.200323
150ms	3.58124			150ms	0.179286
150ms	3.00621			150ms	0.298159
150ms	3.95818			150ms	0.276058
150ms	2.51608			150ms	0.219487
150ms	2.9433			150ms	0.226535
150ms	3.65426			150ms	0.0717795
150ms	2.45662			150ms	0.193471
150ms	3.6865			150ms	0.0768594
150ms	1.63061			150ms	0.245347
150ms	2.21981			150ms	0.176374
150ms	1.9439			150ms	0.371079
150ms	3.51547			150ms	0.215943
150ms	3.07915			150ms	0.332743
150ms	1.6877			150ms	0.156566
150ms	3.39461			150ms	0.39029
150ms	3.06588			150ms	0.326681
150ms	2.21723			150ms	0.270639
150ms	2.75794			150ms	0.204445
150ms	2.68823			150ms	0.493984
150ms	3.5798			150ms	0.309204
150ms	4.67148			150ms	0.273418
150ms	3.48359			150ms	0.198734
150ms	2.74467			150ms	0.322015
150ms	2.90253			150ms	0.23264
150ms	2.51577			150ms	0.321067
150ms	3.50885			150ms	0.189694
150ms	2.96831			150ms	0.205723
150ms	3.48849			150ms	0.295194
150ms	3.08342			150ms	0.315141
150ms	2.82685			150ms	0.221529
150ms	5.52446			150ms	0.430256
150ms	3.3995			150ms	0.326566
150ms	3.09713			150ms	0.198639
150ms	2.87611			150ms	0.1635
150ms	2.63504			150ms	0.218704
150ms	2.40112			150ms	0.210381
150ms	1.90046			150ms	0.405651
150ms	2.71657			150ms	0.122794
150ms	2.31332			150ms	0.150989
150ms	2.7183			150ms	0.159016
150ms	2.34408			150ms	0.298588
150ms	1.91089			150ms	0.0516918
150ms	2.7331			150ms	0.325793
150ms	2.90368			150ms	0.246968
150ms	2.04556			150ms	0.257602
150ms	3.03772			150ms	0.26901
150ms	2.10692			150ms	0.248924
150ms	3.23193			150ms	0.118124
150ms	3.01941			150ms	0.168717
150ms	3.74082			150ms	0.199491
150ms	3.36123			150ms	0.165641
150ms	4.18265			150ms	0.0493193
150ms	2.74339			150ms	0.25331
150ms	3.90597			150ms	0.0529319
150ms	3.20089			150ms	0.308889
150ms	2.51211			150ms	0.275423
150ms	2.17754			150ms	1.94564
150ms	2.80269			150ms	0.265049
150ms	2.73168			150ms	0.154522
150ms	2.67539			150ms	0.202642
150ms	4.56522			150ms	0.271941
150ms	3.40567			150ms	0.106601
150ms	2.87611			150ms	0.207251
150ms	2.57058			150ms	0.18471
150ms	2.42882			150ms	0.129008
150ms	3.24576			150ms	0.213669
150ms	3.07243			150ms	0.0866992
150ms	3.4888			150ms	0.262117
150ms	2.17259			150ms	0.211541
150ms	3.84082			150ms	0.184491
150ms	2.8679			150ms	0.234882
150ms	2.87798			150ms	0.253099
150ms	1.97881			150ms	0.29007
150ms	2.82394			150ms	0.236648
150ms	2.13945			150ms	0.458356
150ms	2.97182			150ms	0.197987
150ms	1.73155			150ms	0.169471
150ms	2.60034			150ms	0.320025
150ms	3.05			150ms	0.276698
150ms	2.46566			150ms	0.389123
150ms	2.82006			150ms	0.272072
150ms	3.19902			150ms	0.175726
150ms	2.81105			150ms	0.286755
150ms	3.37785			150ms	0.499347
150ms	3.18398			150ms	0.218008
150ms	2.35252			150ms	0.262304
150ms	3.19039			150ms	0.351092
150ms	3.47156			150ms	0.17876
150ms	2.56071			150ms	0.194073
150ms	3.40794			150ms	0.218992
150ms	2.45724			150ms	0.275603
150ms	1.93681			150ms	0.273249
150ms	2.52027			150ms	0.320906
150ms	2.7015			150ms	0.263673
150ms	2.51758			150ms	0.273799
150ms	4.07895			150ms	0.20865
150ms	2.44468			150ms	0.28287
150ms	2.83842			150ms	0.22453
150ms	3.68703			150ms	0.261414
150ms	3.40842			150ms	0.225481
150ms	4.71333			150ms	0.191903
150ms	2.04551			150ms	0.260881
150ms	2.85543			150ms	0.204667
150ms	2.17678			150ms	0.262068
150ms	1.45943			150ms	0.177243
150ms	2.55137			150ms	0.126196
150ms	2.55166			150ms	0.333691
150ms	3.48113			150ms	0.403281
150ms	2.77435			150ms	0.192712
150ms	2.36923			150ms	0.234432
150ms	2.99807			150ms	0.20283
150ms	1.70929			150ms	0.243118
150ms	2.93658			150ms	0.23585
150ms	6.07671			150ms	0.210948
150ms	2.99225			150ms	0.269779
150ms	2.43391			150ms	0.249635
150ms	3.25478			150ms	0.303851
150ms	2.62894			150ms	0.278006
150ms	3.01431			150ms	0.148969
150ms	2.81957			150ms	0.21844
150ms	3.29383			150ms	0.243463
150ms	3.51788			150ms	0.14571
150ms	3.88613			150ms	0.232457
150ms	2.37928			150ms	0.206477
150ms	3.38592			150ms	0.282509
150ms	2.26928			150ms	0.25002
150ms	2.45787			150ms	0.210456
150ms	1.99444			150ms	0.255508
150ms	2.16649			150ms	0.267738
150ms	3.50644			150ms	0.207625
150ms	2.75183			150ms	0.20975
150ms	4.56928			150ms	0.134601
150ms	2.94597			150ms	0.2053
150ms	3.06219			150ms	0.226261
150ms	1.84704			150ms	0.251545
150ms	2.13828			150ms	0.302257
150ms	3.03772			150ms	0.170092
150ms	1.89123			150ms	0.230509
150ms	1.53743			150ms	0.305683
150ms	3.4261			150ms	0.281997
150ms	2.50401			150ms	0.394487
150ms	1.95161			150ms	0.225036
150ms	2.023			150ms	0.319962
150ms	3.11587			150ms	0.156297
150ms	3.26607			150ms	0.197845
150ms	2.7149			150ms	0.246129
150ms	2.72973			150ms	0.420321
150ms	4.58382			150ms	0.216255
150ms	3.83313			150ms	0.189208
150ms	4.30474			150ms	0
150ms	2.61162			150ms	0.127438
150ms	2.53901			150ms	0.258869
150ms	1.77131			150ms	0.245441
150ms	3.01431			150ms	0.252821
150ms	1.90689			150ms	0.24962
150ms	2.445			150ms	0.281482
150ms	1.90582			150ms	0.144541
150ms	1.51096			150ms	0.355559
150ms	3.56942			150ms	0.157858
150ms	3.91716			150ms	0.236187
150ms	2.59204			150ms	0.156485
150ms	1.90636			150ms	0.264489
150ms	3.24666			150ms	0.301808
150ms	3.58224			150ms	0.0511973
150ms	2.73258			150ms	0.39386
150ms	1.31711			150ms	0.177157
150ms	1.50779			150ms	0.273969
150ms	2.69461			150ms	0.247422
150ms	2.86436			150ms	0.228132
150ms	2.66676			150ms	0.156936
150ms	2.62198			150ms	0.307448
150ms	1.82103			150ms	0.0632079
150ms	2.43296			150ms	0.199646
150ms	1.28885			150ms	0.205212
150ms	3.41745			150ms	0.205058
150ms	1.62209			150ms	0.319577
150ms	3.55897			150ms	0.0783352
150ms	1.71097			150ms	0.141338
150ms	2.05845			150ms	0.162246
150ms	4.09673			150ms	0.165497
150ms	1.99398			150ms	0.161499
150ms	2.41954			150ms	0.13878
150ms	2.59039			150ms	0.340212
150ms	1.92112			150ms	0.233754
150ms	2.70044			150ms	0.21788
150ms	1.92781			150ms	0.0819955
150ms	2.75073			150ms	0.15339
150ms	2.34814			150ms	0.345859
150ms	2.12693			150ms	0.21197
150ms	2.07651			150ms	0.200096
150ms	3.21686			150ms	0.196601
150ms	2.47249			150ms	0.210011
150ms	3.39281			150ms	0.219647
150ms	2.3159			150ms	0.236873
150ms	2.44089			150ms	0.105715
150ms	3.52476			150ms	0.268192
150ms	2.19357			150ms	0.171276
150ms	1.43296			150ms	0.222241
150ms	2.33934			150ms	0.270282
150ms	2.85632			150ms	0.352164
150ms	1.44626			150ms	0.209532
150ms	2.74826			150ms	0.153362
150ms	3.44626			150ms	0.101861
150ms	1.81421			150ms	0.155411
150ms	4.08058			150ms	0.0552353
150ms	2.50825			150ms	0.145644
150ms	1.23266			150ms	0.0925864
150ms	4.10434			150ms	0.267298
150ms	3.46473			150ms	0.0876101
150ms	5.53205			150ms	0.19007
150ms	3.60486			150ms	0.23094
150ms	2.78834			150ms	0.210955
150ms	2.30012			150ms	0.182477
150ms	1.69235			150ms	0.179473
150ms	2.96369			150ms	0.127347
150ms	3.69169			150ms	0.238485
150ms	3.73697			150ms	0.816301
150ms	3.23449			150ms	0.173437
150ms	1.49719			150ms	0.160068
150ms	2.52416			150ms	0.276885
150ms	2.86978			150ms	0.10665
150ms	2.31904			150ms	0.129014
150ms	2.33492			150ms	0.227618
150ms	2.14607			150ms	0.193474
150ms	2.86106			150ms	0.163602
150ms	1.8646			150ms	0.118195
150ms	1.43494			150ms	0.29333
150ms	2.3752			150ms	0.215781
150ms	3.52714			150ms	0.166123
150ms	1.57382			150ms	0.0420554
150ms	2.05063			150ms	0.233981
150ms	3.28681			150ms	0.149858
150ms	2.93725			150ms	0.321131
150ms	1.95977			150ms	0.165255
150ms	1.73025			150ms	0.138634
150ms	2.28223			150ms	0.193039
150ms	2.74339			150ms	0.245363
150ms	1.79909			150ms	0.0749247
150ms	2.07039			150ms	0
150ms	1.88051			150ms	0.190443
150ms	2.47001			150ms	0.221032
150ms	1.58896			150ms	0.180464
150ms	2.09657			150ms	0.223462
150ms	1.85909			150ms	0.238051
150ms	5.03876			150ms	0.177842
150ms	3.55984			150ms	0.214939
150ms	2.92758			150ms	0.144913
150ms	3.54726			300ms	0.0452339
150ms	2.3874			300ms	0.0508108
150ms	2.77485			300ms	0.0856677
150ms	1.91966			300ms	0.0567459
150ms	1.77844			300ms	0.0436555
150ms	1.74416			300ms	0.0511028
150ms	2.40901			300ms	0.0846023
150ms	1.65862			300ms	0.0543356
150ms	2.92577			300ms	0.0505027
150ms	2.72048			300ms	0.0634706
150ms	2.1332			300ms	0.0386698
150ms	2.93905			300ms	0.065804
150ms	1.47897			300ms	0.0464552
150ms	2.39443			300ms	0.103691
150ms	1.68781			300ms	0.0843875
150ms	2.00899			300ms	0.0455112
150ms	2.10305			300ms	0.0865721
150ms	2.88984			300ms	0.0344895
150ms	2.66486			300ms	0.0734549
150ms	1.74108			300ms	0.0462316
150ms	2.59409			300ms	0.0695109
150ms	1.84577			300ms	0.0696277
150ms	1.7422			300ms	0.0552954
150ms	2.30012			300ms	0.0961803
150ms	2.60317			300ms	0.0790236
150ms	2.1684			300ms	0.0548969
150ms	2.7751			300ms	0.0512376
150ms	3.16553			300ms	0.0863319
150ms	2.45537			300ms	0.0675619
150ms	3.30134			300ms	0.0597356
150ms	2.04775			300ms	0.0598488
150ms	2.08867			300ms	0.0680981
150ms	2.16251			300ms	0.147111
150ms	1.46162			300ms	0.068665
150ms	3.34679			300ms	0.158456
150ms	2.28417			300ms	0.0808107
150ms	2.33458			300ms	0.117941
150ms	1.63945			300ms	0.0531867
150ms	1.84496			300ms	0.0708531
150ms	2.54019			300ms	0.085175
150ms	1.91132			300ms	0.0926114
150ms	2.26188			300ms	0.149839
150ms	2.15516			300ms	0.0662279
150ms	2.03517			300ms	0.0714918
150ms	1.85909			300ms	0.0751524
150ms	4.29208			300ms	0.0796491
150ms	2.42882			300ms	0.0946015
150ms	3.34036			300ms	0.118186
150ms	2.0822			300ms	0.0583102
150ms	2.18923			300ms	0.0670373
150ms	2.01792			300ms	0.0657174
150ms	2.46691			300ms	0.0696903
150ms	2.01197			300ms	0.0993622
150ms	2.74647			300ms	0.118914
150ms	2.6901			300ms	0.0943649
150ms	1.48638			300ms	0.0722767
150ms	3.28117			300ms	0.0811868
150ms	2.1511			300ms	0.112996
150ms	2.47589			300ms	0.0811342
150ms	1.4638			300ms	0.132721
150ms	2.54579			300ms	0.118902
150ms	1.58896			300ms	0.0782798
150ms	2.35655			300ms	0.0652112
150ms	1.67557			300ms	0.0835206
150ms	3.52027			300ms	0.0881886
150ms	3.76174			300ms	0.0779534
150ms	3.11429			300ms	0.16234
150ms	3.00643			300ms	0.0754659
150ms	1.8226			300ms	0.0846614
150ms	2.11077			300ms	0.116977
150ms	2.33592			300ms	0.104903
150ms	1.65306			300ms	0.054605
150ms	2.62449			300ms	0.0864898
150ms	2.24973			300ms	0.11713
150ms	3.01835			300ms	0.107823
150ms	2.08066			300ms	0.214623
150ms	2.59381			300ms	0.0769723
150ms	2.58463			300ms	0.0739634
150ms	1.28392			300ms	0.101009
150ms	4.00418			300ms	0.124456
150ms	3.57087			300ms	0.0615917
150ms	1.81234			300ms	0.0719287
150ms	1.66145			300ms	0.0940651
150ms	2.01644			300ms	0.119916
150ms	2.59665			300ms	0.0851985
150ms	1.86384			300ms	0.127518
150ms	1.67557			300ms	0.057624
150ms	2.80735			300ms	0.082702
150ms	1.86366			300ms	0.0709726
150ms	1.77844			300ms	0.0859537
150ms	1.84491			300ms	0.0685257
150ms	2.26232			300ms	0.109409
150ms	1.88602			300ms	0.0672031
150ms	2.11291			300ms	0.178112
150ms	2.52237			300ms	0.0700887
150ms	2.23266			300ms	0.119974
150ms	2.15997			300ms	0.0801505
150ms	2.16189			300ms	0.0834335
150ms	1.86987			300ms	0.134758
150ms	1.73025			300ms	0.0976908
150ms	1.95523			300ms	0.116569
150ms	2.50144			300ms	0.160725
150ms	1.69599			300ms	0.129857
150ms	4.42307			300ms	0.117142
150ms	2.05683			300ms	0.18273
150ms	2.02729			300ms	0.113841
150ms	2.26727			300ms	0.150176
150ms	2.39395			300ms	0.133924
150ms	2.98641			300ms	0.0778727
150ms	2.19152			300ms	0.126754
150ms	1.53605			300ms	0.0965294
150ms	2.06178			300ms	0.0920782
150ms	3.35104			300ms	0.258625
150ms	1.45269			300ms	0.101351
150ms	2.25586			300ms	0.1223
150ms	3.50311			300ms	0.12705
150ms	1.35614			300ms	0.157492
150ms	1.7176			300ms	0.0694321
150ms	1.71516			300ms	0.126817
150ms	2.75997			300ms	0.124164
150ms	2.95951			300ms	0.113005
150ms	2.3339			300ms	0.0846693
150ms	2.02975			300ms	0.135579
150ms	1.81762			300ms	0.102756
150ms	2.30031			300ms	0.0865381
150ms	1.71621			300ms	0.124959
150ms	2.0917			300ms	0.0939757
150ms	2.84226			300ms	0.0922169
150ms	4.29977			300ms	0.107789
150ms	2.19715			300ms	0.0675544
150ms	2.04731			300ms	0.11681
150ms	2.3795			300ms	0.04597
150ms	1.52273			300ms	0.110635
150ms	2.58525			300ms	0.117497
150ms	1.66011			300ms	0.120365
150ms	1.6477			300ms	0.0785182
150ms	1.41375			300ms	0.0618321
150ms	2.2102			300ms	0.161078
150ms	1.75785			300ms	0.103018
150ms	2.4648			300ms	0.0527654
150ms	2.26534			300ms	0.124392
150ms	2.29687			300ms	0.092688
150ms	2.6378			300ms	0.113706
150ms	2.28646			300ms	0.108633
150ms	1.84577			300ms	0.0919509
150ms	2.62755			300ms	0.254971
150ms	2.3902			300ms	0.0957781
150ms	2.34679			300ms	0.174222
150ms	2.35655			300ms	0.129197
150ms	2.20163			300ms	0.17381
150ms	1.6997			300ms	0.0707752
150ms	2.7554			300ms	0.123564
150ms	2.62059			300ms	0.110766
150ms	2.52505			300ms	0.148037
150ms	3.46597			300ms	0.113855
150ms	1.83886			300ms	0.0971328
150ms	1.90837			300ms	0.0716861
150ms	1.974			300ms	0.111826
150ms	1.64097			300ms	0.130169
150ms	1.46923			300ms	0.252085
150ms	2.63918			300ms	0.132319
150ms	2.24467			300ms	0.114652
150ms	1.81573			300ms	0.100631
150ms	1.78117			300ms	0.158799
150ms	2.24031			300ms	0.106609
150ms	1.89749			300ms	0.0892804
150ms	1.78709			300ms	0.100692
150ms	1.56316			300ms	0.0997756
150ms	1.76149			300ms	0.188388
150ms	1.6909			300ms	0.205397
150ms	1.87665			300ms	0.0944905
150ms	2.51457			300ms	0.148294
150ms	1.4957			300ms	0.153854
150ms	2.15458			300ms	0.11313
150ms	2.81348			300ms	0.0767455
150ms	2.23047			300ms	0.187274
150ms	2.89193			300ms	0.0782052
150ms	1.60947			300ms	0.0878569
150ms	3.01665			300ms	0.0644597
150ms	1.72078			300ms	0.0828868
150ms	1.9395			300ms	0.0863541
150ms	2.34949			300ms	0.108722
150ms	1.55391			300ms	0.170428
150ms	1.63324			300ms	0.0996307
150ms	2.8499			300ms	0.118239
150ms	3.33628			300ms	0.152082
150ms	2.8164			300ms	0.0714896
150ms	2.07039			300ms	0.0860188
150ms	2.4613			300ms	0.152133
150ms	2.72584			300ms	0.182979
150ms	2.16547			300ms	0.157275
150ms	1.98653			300ms	0.162381
150ms	2.3147			300ms	0.111684
150ms	3.4431			300ms	0.0926032
150ms	2.05504			300ms	0.0928359
150ms	1.72694			300ms	0.169249
150ms	1.62124			300ms	0.12289
150ms	2.66757			300ms	0.125113
150ms	3.16935			300ms	0.171629
150ms	1.53273			300ms	0.103638
150ms	1.97444			300ms	0.189519
150ms	1.60881			300ms	0.35689
150ms	1.56343			300ms	0.0547158
150ms	4.16878			300ms	0.160625
150ms	2.26303			300ms	0.174473
150ms	1.9988			300ms	0.0732445
150ms	2.32373			300ms	0.0977982
150ms	1.97006			300ms	0.139472
150ms	1.87396			300ms	0.121729
150ms	2.05658			300ms	0.128495
150ms	1.64642			300ms	0.0842854
150ms	2.43009			300ms	0.138275
150ms	1.32193			300ms	0.0883819
150ms	3.52326			300ms	0.110513
150ms	1.6042			300ms	0.114202
150ms	2.28434			300ms	0.245781
150ms	1.46181			300ms	0.0938008
150ms	2.82975			300ms	0.113426
150ms	2.76806			300ms	0.107752
150ms	2.53797			300ms	0.0863995
150ms	1.47508			300ms	0.0830973
150ms	1.8679			300ms	0.194386
150ms	1.95592			300ms	0.17101
150ms	1			300ms	0.154067
150ms	2.00386			300ms	0.11657
150ms	2.25578			300ms	0.279532
150ms	1.79355			300ms	0.0878732
150ms	2.71882			300ms	0.152007
150ms	2.5958			300ms	0.0781039
150ms	1.95198			300ms	0.0850907
150ms	2.1159			300ms	0.1481
150ms	2.08746			300ms	0.145638
150ms	1.91009			300ms	0.161474
150ms	1.82932			300ms	0.0807701
150ms	2.90575			300ms	0.109245
150ms	1.70246			300ms	0.194054
150ms	2.14917			300ms	0.160475
150ms	2.36557			300ms	0.127779
150ms	2.22318			300ms	0.0940003
150ms	1.82288			300ms	0.107325
150ms	1.92193			300ms	0.203276
150ms	1.37851			300ms	0.121872
150ms	2.35453			300ms	0.130326
150ms	1.73828			300ms	0.11769
150ms	1.82985			300ms	0.113429
150ms	1.58324			300ms	0.0854667
150ms	2.8254			300ms	0.0771428
150ms	4.54752			300ms	0.081731
150ms	1.44478			300ms	0.108051
150ms	1.74416			300ms	0.258874
150ms	1.93328			300ms	0.0843777
150ms	2.57847			300ms	0.146516
150ms	2.57549			300ms	0.145234
150ms	2.15471			300ms	0.0696631
150ms	1.32193			300ms	0.22617
150ms	1.81558			300ms	0.203612
150ms	1.85164			300ms	0.0923213
150ms	2.22754			300ms	0.160199
150ms	2.58429			300ms	0.103501
150ms	1.20163			300ms	0.181749
150ms	1.95641			300ms	0.321275
150ms	1.71516			300ms	0.152732
150ms	1.57116			300ms	0.151326
150ms	2.73606			300ms	0.096102
150ms	2.53753			300ms	0.0838441
150ms	2.89586			300ms	0.15933
150ms	1.88362			300ms	0.205911
150ms	1.81421			300ms	0.0790933
150ms	1.72247			300ms	0.102316
150ms	3.13399			300ms	0.222635
150ms	1.65535			300ms	0.126205
150ms	2.34138			300ms	0.499712
150ms	1.94197			300ms	0.115852
150ms	1.95818			300ms	0.242318
150ms	2.50462			300ms	0.217797
150ms	1.62894			300ms	0.103518
150ms	2.67323			300ms	0.0818509
150ms	1.07039			300ms	0.340722
150ms	1.67749			300ms	0.111557
150ms	1.54569			300ms	0.0950948
150ms	1.96083			300ms	0.198246
150ms	2.50764			300ms	0.172329
150ms	1.34104			300ms	0.0694208
150ms	2.6893			300ms	0.162403
150ms	1.7318			300ms	0.117345
150ms	2.25298			300ms	0.127778
150ms	2.41568			300ms	0.106711
150ms	2.51698			300ms	0.184241
150ms	2.48635			300ms	0.119316
150ms	1.58496			300ms	0.122465
150ms	1.99305			300ms	0.156909
150ms	3.13222			300ms	0.119812
150ms	2.06863			300ms	0.107089
150ms	1.69879			300ms	0.0747769
150ms	1.1375			300ms	0.141124
150ms	2.34341			300ms	0.156665
150ms	2.50189			300ms	0.0863111
150ms	1.5025			300ms	0.118901
150ms	3.03814			300ms	0.191143
150ms	1.37851			300ms	0.21855
150ms	1.74857			300ms	0.161397
150ms	1.72973			300ms	0.172517
150ms	1.83064			300ms	0.0845873
150ms	2.3505			300ms	0.216182
150ms	2.13899			300ms	0.0802855
150ms	1.97924			300ms	0.190813
150ms	3.04731			300ms	0.32524
150ms	3.01219			300ms	0.258492
150ms	1.70839			300ms	0.0949234
150ms	1.71981			300ms	0.12245
150ms	2.04372			300ms	0.131029
150ms	3.12102			300ms	0.213551
150ms	1.62868			300ms	0.165616
150ms	1.70229			300ms	0.123351
150ms	2.04596			300ms	0.17876
150ms	1.83083			300ms	0.221281
150ms	2.35554			300ms	0.192133
150ms	2.21205			300ms	0.123681
150ms	2.73954			300ms	0.224733
150ms	2.74621			300ms	0.18126
150ms	1.76553			300ms	0.323123
150ms	2.29628			300ms	0.29717
150ms	1.65006			300ms	0.109653
150ms	1.3505			300ms	0.196931
150ms	2.2555			300ms	0.219755
150ms	1.94352			300ms	0.21151
150ms	2.19305			300ms	0.188426
150ms	1.51556			300ms	0.332368
150ms	1.91875			300ms	0.169277
150ms	1.82312			300ms	0.179322
150ms	1.55152			300ms	0.129998
150ms	2.14975			300ms	0.301494
150ms	2.90506			300ms	0.18809
150ms	1.73034			300ms	0.128527
150ms	2.01027			300ms	0.145409
150ms	2.24213			300ms	0.173173
150ms	1.87447			300ms	0.199622
150ms	2.05578			300ms	0.291567
150ms	1.73877			300ms	0.261436
150ms	2.23738			300ms	0.26131
150ms	1.62809			300ms	0.214514
150ms	2.06465			300ms	0.150916
150ms	1.77853			300ms	0.250637
150ms	1.37851			300ms	0.161776
150ms	1.84465			300ms	0.183167
150ms	1.94798			300ms	0.18904
150ms	2.47063			300ms	0.14385
150ms	2.41691			300ms	0.135161
150ms	1.74621			300ms	0.124596
150ms	2.08544			300ms	0.13059
150ms	1.48005			300ms	0.121934
150ms	1.75132			300ms	0.20297
150ms	1.59932			300ms	0.17927
150ms	1.44626			300ms	0.081245
150ms	1.39506			300ms	0.210535
150ms	1.67807			300ms	0.233357
150ms	2.1222			300ms	0.152179
150ms	2.24177			300ms	0.125122
150ms	1.83233			300ms	0.115304
150ms	2.08746			300ms	0.299903
150ms	2.21797			300ms	0.38931
150ms	1.926			300ms	0.160365
150ms	1.97663			300ms	0.171532
150ms	1.80735			300ms	0.214762
150ms	1.74416			300ms	0.110192
150ms	1.49825			300ms	0.0991877
150ms	1.83794			300ms	0.270262
150ms	2.2724			300ms	0.361846
150ms	1.8679			300ms	0.119864
150ms	1.44478			300ms	0.151307
150ms	2.51668			300ms	0.227225
150ms	1.97182			300ms	0.364201
150ms	1.66513			300ms	0.245872
150ms	1.79408			300ms	0.304899
150ms	1.99139			300ms	0.0719868
150ms	1.67995			300ms	0.26248
150ms	3.69621			300ms	0.113808
150ms	2.00998			300ms	0.157165
150ms	2.006			300ms	0.243598
150ms	1.74416			300ms	0.230486
150ms	1.57531			300ms	0.162053
150ms	1.86592			300ms	0.171054
150ms	1.72085			300ms	0.232959
150ms	2.0911			300ms	0.0863747
150ms	1.41052			300ms	0.118795
150ms	1.67807			300ms	0.244028
150ms	2.09123			300ms	0.200191
150ms	2.34239			300ms	0.318869
150ms	1			300ms	0.326689
150ms	1.92547			300ms	0.216047
150ms	2.61807			300ms	0.0868082
150ms	1.83794			300ms	0.274865
150ms	1.32193			300ms	0.163483
150ms	1.92072			300ms	0.0780257
150ms	2.75336			300ms	0.321145
150ms	1			300ms	0.172409
150ms	1.65359			300ms	0.197824
150ms	2.03395			300ms	0.252385
150ms	1.61952			300ms	0.0409959
150ms	1.48027			300ms	0.223913
150ms	1.848			300ms	0.157059
150ms	1.32193			300ms	0.172903
150ms	2.05724			300ms	0.124379
150ms	1.84594			300ms	0.0882207
150ms	1.1375			300ms	0.198471
150ms	3.12516			300ms	0.184134
150ms	3.72356			300ms	0.161899
150ms	1.60234			300ms	0.103231
150ms	2.34848			300ms	0.211279
150ms	2.6845			300ms	0.187782
150ms	1.92892			300ms	0.189788
150ms	1.32193			300ms	0.182658
150ms	2.05187			300ms	0.155151
150ms	2.17792			300ms	0.179434
150ms	1.56682			300ms	0.162896
150ms	2.1745			300ms	0.183087
150ms	1.47969			300ms	0.202385
150ms	2.13516			300ms	0.171659
150ms	3.52982			300ms	0.230744
150ms	1.88753			300ms	0.33565
150ms	1.63005			300ms	0.253238
150ms	2.77385			300ms	0.16642
150ms	2.28293			300ms	0.114091
150ms	1.70782			300ms	0.2005
150ms	1.68971			300ms	0.247891
150ms	2.79008			300ms	0.121963
150ms	1.42701			300ms	0.140184
150ms	2.28141			300ms	0.139913
150ms	1.66297			300ms	0.268188
150ms	2.03122			300ms	0.140275
150ms	1.3505			300ms	0.165902
150ms	1.59455			300ms	0.280566
150ms	2.16189			300ms	0.148226
150ms	2.02173			300ms	0.119808
150ms	2.08867			300ms	0.312701
150ms	1.20163			300ms	0.166953
150ms	1.75311			300ms	0.0851253
150ms	1.8312			300ms	0.244551
150ms	3.64289			300ms	0.208458
150ms	2.0436			300ms	0.24493
150ms	2.70519			300ms	0.120377
150ms	1.52356			300ms	0.178544
150ms	2.15505			300ms	0.225097
150ms	1.90475			300ms	0.194451
150ms	1.86921			300ms	0.149997
150ms	1.51012			300ms	0.12162
150ms	1.98746			300ms	0.269199
150ms	1.51096			300ms	0.142126
150ms	1.94534			300ms	0.130014
150ms	2.05456			300ms	0.172426
150ms	1.96253			300ms	0.102855
150ms	1.67129			300ms	0.135117
150ms	2.74416			300ms	0.181234
150ms	1.50007			300ms	0.228527
150ms	1.63227			300ms	0.200476
150ms	1.50462			300ms	0.244788
150ms	1.44103			300ms	0.248365
150ms	1.80999			300ms	0.157677
150ms	2.97269			300ms	0.171095
150ms	2.23869			300ms	0.125733
150ms	2.00899			300ms	0.0851617
150ms	1.66676			300ms	0.122949
150ms	2.29418			300ms	0.211478
150ms	2.38773			300ms	0.14143
150ms	1.63584			300ms	0.143965
150ms	2.49916			300ms	0.146273
150ms	1.41504			300ms	0.121642
150ms	1.83188			300ms	0.204309
150ms	1.64605			300ms	0.152195
150ms	1.63227			300ms	0.159562
150ms	1.94996			300ms	0.146416
150ms	2.39199			300ms	0.182824
150ms	1.67216			300ms	0.185973
150ms	1.78361			300ms	0.0966565
150ms	3.26411			300ms	0.379666
150ms	1.56974			300ms	0.197392
150ms	1.70044			300ms	0.192385
150ms	2.53071			300ms	0.378214
150ms	1.66448			300ms	0.19146
150ms	2.15381			300ms	0.265903
150ms	2.51307			300ms	0.210534
150ms	2.80588			300ms	0.132035
150ms	2.23047			300ms	0.0939919
150ms	1.88688			300ms	0.180251
150ms	2.86295			300ms	0.180138
150ms	2.07039			300ms	0.154464
150ms	1.51937			300ms	0.0980879
150ms	1.46728			300ms	0.178703
150ms	1.66916			300ms	0.22945
150ms	1.63807			300ms	0.157239
150ms	2.49185			300ms	0.150438
150ms	2.0723			300ms	0.104369
150ms	1.37851			300ms	0.196703
150ms	1.98124			300ms	0.212014
150ms	2.06465			300ms	0.237158
150ms	1.93357			300ms	0.169798
150ms	2.02748			300ms	0.204534
150ms	2.85395			300ms	0.199953
150ms	1.67807			300ms	0.299893
150ms	1.60881			300ms	0.234632
150ms	1.83188			300ms	0.190297
150ms	1.97881			300ms	0.136121
150ms	1.20163			300ms	0.142811
150ms	1.6484			300ms	0.236542
150ms	2.0175			300ms	0.195856
150ms	2.12338			300ms	0.164226
150ms	2.55254			300ms	0.17085
150ms	1.79817			300ms	0.295988
150ms	2.1836			300ms	0.196437
150ms	1.70266			300ms	0.187971
150ms	1.76553			300ms	0.31672
150ms	2.33628			300ms	0.163205
150ms	2.22166			300ms	0.207329
150ms	1.98663			300ms	0.206452
150ms	0.765535			300ms	0.0877429
150ms	1.20163			300ms	0.11268
150ms	3.15323			300ms	0.184108
150ms	1.81558			300ms	0.216901
150ms	1.6877			300ms	0.226892
150ms	1.53697			300ms	0.268721
150ms	1.79404			300ms	0.264972
150ms	1.99548			300ms	0.135858
150ms	1.65262			300ms	0.221833
150ms	1.60234			300ms	0.338516
150ms	1.48714			300ms	0.197206
150ms	2.06178			300ms	0.101601
150ms	2.00771			300ms	0.168788
150ms	1.86969			300ms	0.247274
150ms	1.3505			300ms	0.150054
150ms	2.35755			300ms	0.170743
150ms	2.91966			300ms	0.349088
150ms	1.926			300ms	0.133975
150ms	1.56294			300ms	0.198916
150ms	1.86035			300ms	0.195785
150ms	1.50589			300ms	0.281573
150ms	1.36457			300ms	0.210464
150ms	2.6893			300ms	0.216145
150ms	1.52669			300ms	0.149858
150ms	2.04439			300ms	0.189926
150ms	1.86434			300ms	0.116054
150ms	2.59977			300ms	0.285135
150ms	1.3505			300ms	0.248324
150ms	1.90837			300ms	0.257199
150ms	1.52356			300ms	0.224978
150ms	2.58668			300ms	0.14061
150ms	2.04938			300ms	0.255688
150ms	2.57173			300ms	0.18547
150ms	1.50734			300ms	0.201963
150ms	1.91238			300ms	0.128295
150ms	1.3599			300ms	0.192462
150ms	1.80293			300ms	0.207425
150ms	1.1375			300ms	0.288858
150ms	1.30743			300ms	0.224251
150ms	1.47508			300ms	0.145181
150ms	2.6837			300ms	0.141444
150ms	3.04189			300ms	0.12279
150ms	1.42962			300ms	0.126021
150ms	1.29278			300ms	0.190317
150ms	1.56071			300ms	0.217622
150ms	1.7761			300ms	0.19642
150ms	1.74344			300ms	0.12193
150ms	1.848			300ms	0.150335
150ms	1.46894			300ms	0.207586
150ms	2.07829			300ms	0.121288
150ms	2.89052			300ms	0.176044
150ms	1.8679			300ms	0.172848
150ms	1.83794			300ms	0.269318
150ms	1.42999			300ms	0.15824
150ms	1.75002			300ms	0.293709
150ms	1.54019			300ms	0.182204
150ms	1.489			300ms	0.196434
150ms	1.60994			300ms	0.248024
150ms	1.48543			300ms	0.0806808
150ms	2.04148			300ms	0.230316
150ms	1.94694			300ms	0.149881
150ms	1.8625			300ms	0.113148
150ms	2.26534			300ms	0.071867
150ms	1.47249			300ms	0.229719
150ms	1.36457			300ms	0.184092
150ms	1.67807			300ms	0.210162
150ms	2.32741			300ms	0.195844
150ms	1.3599			300ms	0.290407
150ms	2.05889			300ms	0.24339
150ms	2.58496			300ms	0.308411
150ms	1.93456			300ms	0.279118
150ms	1.80524			300ms	0.172492
150ms	1.78469			300ms	0.217383
150ms	2.27479			300ms	0.18824
150ms	2.18269			300ms	0.165663
150ms	1.8594			300ms	0.167942
150ms	1.66676			300ms	0.0973644
150ms	2.926			300ms	0.211328
150ms	1.91329			300ms	0.214218
150ms	1.69674			300ms	0.196033
150ms	1.89724			300ms	0.39999
150ms	2.70887			300ms	0.161286
150ms	2.09713			300ms	0.151696
150ms	1.12653			300ms	0.198585
150ms	1.34104			300ms	0.128063
150ms	1.66107			300ms	0.186454
150ms	4.6853			300ms	0.250941
150ms	2.23095			300ms	0.255987
150ms	1.4285			300ms	0.0551812
150ms	2.18851			300ms	0.17086
150ms	1.93734			300ms	0.193024
150ms	1.51602			300ms	0.215644
150ms	1.3505			300ms	0.265526
150ms	1.8679			300ms	0.216101
150ms	1.54569			300ms	0.107873
150ms	3.82309			300ms	0.306964
150ms	3.27266			300ms	0.352537
150ms	1.86366			300ms	0.242119
150ms	1.57347			300ms	0.231951
150ms	1.63162			300ms	0.112757
150ms	1.19114			300ms	0.214436
150ms	1.98466			300ms	0.179834
150ms	2.29278			300ms	0.0678721
150ms	1.45418			300ms	0.202892
150ms	1.78499			300ms	0.145362
150ms	2.078			300ms	0.315661
150ms	1.69599			300ms	0.290012
150ms	2.45465			300ms	0.160779
150ms	2.25298			300ms	0.20883
150ms	1.79181			300ms	0.257368
150ms	1.49185			300ms	0.162214
150ms	1.67602			300ms	0.153528
150ms	1.46597			300ms	0.25068
150ms	1.07039			300ms	0.110573
150ms	1.83842			300ms	0.271027
150ms	1.78061			300ms	0.504339
150ms	1.1375			300ms	0.121008
150ms	1.66297			300ms	0.219016
150ms	2.15381			300ms	0.21523
150ms	1.40599			300ms	0.187881
150ms	1.3505			300ms	0.322222
150ms	2.06095			300ms	0.138479
150ms	1.67129			300ms	0.331086
150ms	2.81519			300ms	0.167447
150ms	1.82597			300ms	0.257728
150ms	1.67634			300ms	0.319299
150ms	1.43296			300ms	0.154355
150ms	1.32978			300ms	0.124242
150ms	1.71621			300ms	0.137571
150ms	1.20163			300ms	0.170079
150ms	1.87611			300ms	0.227897
150ms	1.20163			300ms	0.198812
150ms	1.51096			300ms	0.141137
150ms	3.20722			300ms	0.203478
150ms	1.87184			300ms	0.250666
150ms	1.98966			300ms	0.151719
150ms	5.15381			300ms	0.204659
150ms	1.50462			300ms	0.266054
150ms	1.58496			300ms	0.405679
150ms	1.61667			300ms	0.335724
150ms	1.84197			300ms	0.2
150ms	1.8233			300ms	0.194248
150ms	2.00942			300ms	0.3098
150ms	2.0163			300ms	0.179098
150ms	1.91648			300ms	0.209029
150ms	1.79849			300ms	0.264798
150ms	2.44773			300ms	0.425442
150ms	1.62644			300ms	0.301088
150ms	3.89239			300ms	0.134315
150ms	1.90837			300ms	0.193384
150ms	1.73118			300ms	0.227752
150ms	1.70044			300ms	0.184306
150ms	1.45418			300ms	0.198283
150ms	1.86884			300ms	0.236999
150ms	1.44626			300ms	0.128507
150ms	1.58496			300ms	0.166012
150ms	1.774			300ms	0.466983
[truncated: 2,887 more rows]

## Sheet: Fig. 2c
Log2 S/N	CV
6.90649	0.0571931
8.29615	0.078488
9.156	0.124686
7.14262	0.14854
7.66249	0.0424718
7.91269	0.0982255
5.60782	0.178523
7.93546	0.0830128
8.108	0.0792578
5.46706	0.147279
8.4756	0.0277308
6.12378	0.0488597
7.20327	0.0484674
8.11496	0.0751247
8.26115	0.0136187
3.95109	0.222286
6.98413	0.0550849
7.33866	0.10001
6.39974	0.171382
7.60264	0.0692449
7.86563	0.046135
6.12791	0.0858885
6.81762	0.1379
7.21885	0.0442511
7.06896	0.0208342
7.94115	0.0719277
7.0686	0.0292165
6.53605	0.089378
7.26741	0.0377721
7.71836	0.00680817
6.78311	0.103166
6.2301	0.143817
5.46489	0.0551465
6.03416	0.117313
6.78354	0.023415
7.1179	0.00795391
5.72973	0.103649
7.07361	0.0646791
7.24539	0.0325002
4.54019	0.0996191
7.18355	0.0919662
6.28293	0.0782568
6.70413	0.0926093
7.03599	0.108501
6.98337	0.0846712
4.94642	0.231103
6.90849	0.100122
5.43407	0.101578
7.65607	0.0897462
7.07646	0.0496209
5.14704	0.0756095
6.40543	0.112257
5.79961	0.101209
5.76111	0.0811854
3.36923	0.307614
5.23649	0.0332722
5.27798	0.0788545
6.51043	0.0772933
3.66297	0.21666
4.31711	0.0830124
5.52982	0.220525
6.01866	0.161544
6.10713	0.0380176
3.85798	0.227834
6.8802	0.06477
7.112	0.145146
6.10294	0.258941
5.1416	0.156943
5.4714	0.034674
6.17925	0.0683114
6.12378	0.13581
6.43352	0.199561
4.70598	0.12055
7.18388	0.00497308
5.25172	0.175738
5.66865	0.0453677
6.62644	0.0614164
6.27798	0.100117
5.50144	0.17961
5.54844	0.0833569
5.09733	0.0272555
4.51096	0.108429
5.66202	0.0618216
6.40883	0.0893074
5.26679	0.259669
6.37156	0.118374
5.26554	0.19736
5.41504	0.192383
3.75489	0.0571553
7.08002	0.0148506
5.24666	0.107011
5.73697	0.185293
5.22368	0.113449
4.67619	0.251889
5.27922	0.113855
6.07396	0.0315883
4.305	0.17344
3.6477	0.0708644
4.15381	0.149117
5.20294	0.182758
4.62254	0.263619
5.45066	0.0263108
6.35697	0.0268905
5.9985	0.0670564
4.3599	0.085931
4.6837	0.250341
4.50462	0.136456
4.71882	0.0611357
4.68182	0.178861
4.3552	0.289389
5.62352	0.275443
6.70966	0.0729901
6.59743	0.0327603
5.3159	0.0131221
6.22754	0.193395
5.69302	0.0609647
6.24349	0.0806457
5.88509	0.0825801
4.45066	0.232977
5.98944	0.0353018
4.20685	0.196572
6.78442	0.0209295
4.64578	0.0180094
5.76465	0.0444652
5.66107	0.305131
5.71149	0.124329
6.4714	0.13875
5.26679	0.0517783
6.57238	0.0569789
9.08534	0.233247
6.00675	0.106545
4.91807	0.0991893
4.69488	0.0624725
5.79961	0.175548
6.624	0.154955
5.18982	0.10615
5.60782	0.174147
2.72973	0.0270887
4.83794	0.0934682
6.4324	0.0264807
4.70598	0.0661314
6.22497	0.0618214
6.01792	0.0744897
3.24286	0.270307
4.31711	0.213125
4.66486	0.134331
4.59096	0.0242945
5.18719	0.150365
3.32673	0.532244
5.66959	0.0976293
6.40826	0.19718
7.21626	0.0583608
4.90849	0.168249
2.46815	0.342428
6.02385	0.0539304
4.59495	0.0615036
5.77083	0.118796
5.34696	0.137886
4.52147	0.14898
4.03269	0.102075
4.58296	0.172856
4.54638	0.193206
3.64386	0.251846
6.15718	0.156591
4.61078	0.0429685
4.74775	0.0826734
5.94173	0.0889491
5.42066	0.0851268
5.74953	0.0578678
6.01495	0.159795
8.5978	0.157324
4.64193	0.0796398
4.60288	0.099707
5.30864	0.0953534
6.18057	0.0444823
4.80907	0.0645041
4.74953	0.091896
3.96347	0.154085
5.62352	0.413061
5.1375	0.219122
3.32673	0.0695689
5.72338	0.15098
5.46162	0.0199986
4.57894	0.162583
4.78311	0.205007
4.36923	0.103915
4.12378	0.227682
4.18057	0.232357
3.77961	0.102336
5.09452	0.0862508
5.00749	0.0550717
5.23649	0.220762
4.22497	0.0925024
4.35285	0.283199
3.90368	0.233882
4.87938	0.119947
5.80821	0.0610897
4.09311	0.234321
4.9386	0.142193
3.5025	0.148278
6.32193	0.0309809
3.83458	0.137481
5.10992	0.234332
5.75489	0.112308
2.74416	0.136052
4.36224	0.09303
3.69302	0.150514
5.26554	0.0785924
3.74775	0.0683798
3.3505	0.541367
4.94486	0.0604361
5.44294	0.105341
5.65916	0.101791
4.02975	0.110846
5.76111	0.118055
4.93389	0.18864
2.80047	0.288422
4.72064	0.258949
5.56275	0.158724
3.32673	0.182026
4.33628	0.208923
5.39117	0.0940617
3.51517	0.217207
6.24159	0.0457984
4.73155	0.213538
4.12378	0.178186
3.78311	0.0474661
5.16457	0.108607
5.33271	0.212867
3.45943	0.209696
4.76553	0.0881696
4.67995	0.103771
2.51096	0.068665
3.8646	0.0287507
4.02975	0.162062
3.97575	0.129014
4.47681	0.0682086
3	0.215412
4.58696	0.239939
5.01644	0.195333
4.3599	0.309569
4.1592	0.197965
2.31228	0.167037
4.23777	0.13885
3.34577	0.192104
4.10992	0.106547
4.21464	0.363832
4.26303	0.187619
5.02975	0.181467
3.41504	0.0464424
5.74237	0.0590284
2.90689	0.230376
3.37388	0.237855
1.97575	0.303714
3.32673	0.0957987
3.6893	0.129303
2.29278	0.679434
4.45943	0.22773
5.21723	0.0488039
7.28848	0.500996
4.55254	0.0470346
3.34104	0.0895638
4.75311	0.10768
4.09873	0.210319
4.72792	0.153098
4.88427	0.234064
2.25298	0.107552
2.59296	0.0682597
3.88753	0.275836
2.64	0.551354
3.50674	0.541819
5.08463	0.0495806
5.4714	0.0345238
4.82103	0.311315
5.3505	0.150187
2.56071	0.259934
6.09592	0.0626606
5.49825	0.0241461
3.5319	0.18369
4.21205	0.015005
5.01048	0.0799374
4.18587	0.163425
3.36457	0.122798
3.3552	0.232143
2.63227	0.146113
4.97116	0.32963
2.96963	0.223064
3.4638	0.218284
3.71882	0.33737
3.8413	0.138582
3.76553	0.35416
5.16591	0.132291
3.80735	0.0646562
3.74775	0.218941
5.43851	0.0523289
2.03562	0.124529
5.75132	0.131672
4.84633	0.0993318
4.21723	0.204009
4.80047	0.0898763
4.67619	0.0752809
2.59296	0.550393
5.29401	0.0888617
1.53605	0.226792
4.20945	0.145163
5.06178	0.228494
4.71882	0.0799203
4.8125	0.153822
2.6009	0.313791
2.89401	0.263731
3.99095	0.190494
4.00899	0.150382
3.8312	0.230885
2.75132	0.181761
4.89885	0.225319
4.61863	0.0611889
5.51623	0.198996
2.22239	0.14281
3.62838	0.0693916
3.51517	0.115124
4.71882	0.0487379
4.37156	0.116762
2.57693	0.214471
4.39003	0.0750105
3.6477	0.204163
4.59694	0.277235
4.86129	0.102677
4.01495	0.155342
2.39689	0.381626
2.42403	0.445052
6.02459	0.0444078
6.67619	0.0101936
2.57693	0.0389966
3.1592	0.192189
5.77083	0.120435
4.70966	0.0622048
2.3505	0.234187
4.51937	0.0788412
2.89401	0.20793
5.52878	0.223387
3.03562	0.103457
3.97575	0.174145
7.29646	0.144912
3.8312	0.162556
3.18057	0.416945
4.89239	0.135481
3.30743	0.13947
4.67054	0.0972152
2.22239	0.403002
2.6477	0.101578
3.6009	0.335722
2.8413	0.138066
4.79528	0.133487
5.20294	0.319322
3.49399	0.17133
2.55254	0.16994
5.10992	0.13478
1.75132	0.228542
3.56884	0.0570372
5.42962	0.0648383
5.01495	0.412486
5.82273	0.0577239
2.99398	0.109832
3.26303	0.192775
1.30256	0.50588
2.73697	0.3648
3.21205	0.13847
3.02385	0.335559
3.85133	0.298817
2.51937	0.247796
2.98793	0.31425
2.8679	0.146875
3.23266	0.146522
2.04731	0.228692
4.32433	0.158585
2.51937	0.375908
4.20163	0.122265
2.77259	0.40444
1.73697	0.409325
3.01792	0.123921
3.63227	0.0903091
4.31952	0.149364
6.66439	0.0673526
4.48971	0.107537
3.55663	0.170379
3.22239	0.0809829
8.33658	0.0643499
9.3205	0.0478125
9.59836	0.10926
8.50224	0.032033
8.7807	0.102064
8.87211	0.0487611
7.50356	0.151046
9.04294	0.0426559
9.05592	0.0281499
6.23585	0.0650619
9.46257	0.0752104
7.11894	0.111624
8.25723	0.0700286
9.35351	0.211085
9.31666	0.0951515
4.64193	0.0392544
8.85476	0.538645
8.41335	0.0459684
8.01123	0.0911493
8.26147	0.0608744
8.69882	0.0337207
7.34666	0.119222
8.20994	0.0897595
7.96077	0.0479885
8.49332	0.0540113
9.04248	0.0241246
8.13477	0.0599872
8.80682	0.0844476
8.28802	0.0227706
8.3986	0.0648112
7.72201	0.040774
6.97957	0.0508518
7.20783	0.382184
7.17126	0.0911903
7.70805	0.128164
8.02846	0.0659939
6.82315	0.0639678
8.51517	0.118164
7.72019	0.0747512
5.59793	0.0994923
8.32912	0.0774068
7.58271	0.00892205
7.77303	0.0356542
8.07521	0.0663751
8.04294	0.179854
5.83289	0.172477
8.05293	0.196871
5.8413	0.145084
8.49599	0.0680534
8.27814	0.126259
6.80735	0.172169
7.1592	0.0627965
7.08888	0.0556504
6.63469	0.0648997
4.38773	0.191447
6.29278	0.0794468
5.95884	0.0783122
7.56173	0.169995
4.72429	0.143064
5.68089	0.155135
7.06717	0.120906
7.30955	0.0697608
7.46162	0.223663
4.4638	0.0827312
7.95206	0.0306133
8.08091	0.0521164
7.23522	0.18921
7.42962	0.116398
6.45724	0.071256
7.18851	0.112438
7.41363	0.0238828
7.17991	0.0293803
5.76907	0.125506
8.12481	0.0733254
6.835	0.0353332
6.85383	0.0569118
8.04403	0.135186
7.36194	0.0827251
7.2127	0.055113
7.02717	0.07016
6.47735	0.0184504
6.1639	0.108627
6.66865	0.0135207
7.47762	0.0340599
6.61324	0.0472738
7.01718	0.0753058
8.15549	0.242701
7.10014	0.0596933
4.38543	0.132365
7.60214	0.0500346
7.13853	0.252631
7.551	0.0495858
6.4865	0.0675628
6.1224	0.0691863
5.84967	0.021501
7.36428	0.145237
6.38716	0.19965
4.80219	0.0814853
5.0045	0.0596886
6.29033	0.100985
5.45943	0.128711
6.36749	0.0332132
4.79181	0.142965
7.20327	0.0927824
6.91886	0.114684
5.58896	0.110273
5.97804	0.260912
5.84382	0.165993
6.21594	0.0670224
7.49292	0.143916
5.4865	0.0948053
7.8095	0.187995
7.78812	0.0398209
7.35579	0.0265377
6.85549	0.0424439
7.04403	0.0299476
6.92204	0.0421801
7.16692	0.369725
6.86377	0.107045
5.73697	0.0499294
7.10469	0.0566639
5.47465	0.0357407
7.58496	0.0199709
5.97039	0.090906
6.75043	0.0541786
5.75489	0.107194
6.87406	0.0588787
7.34814	0.0135631
6.32433	0.0892857
7.18024	0.0244328
9.32298	0.233407
7.71127	0.25112
5.85466	0.153084
5.754	0.0604862
7.04876	0.314036
7.5233	0.123463
6.42066	0.113398
6.5178	0.183814
4.91009	0.190386
5.94642	0.110307
7.32583	0.134321
6.08392	0.0469263
7.05673	0.0620166
7.23138	0.154458
4.89239	0.161811
3.61667	0.137436
6.2555	0.222322
5.91009	0.00674561
5.17393	0.0854573
6.112	0.112857
4.43296	0.0919398
6.48864	0.0645682
7.2127	0.0268298
7.57163	0.0307828
6.20425	0.0998555
4.18587	0.137523
7.49212	0.0550949
6.06178	0.0514604
6.59991	0.1617
6.65153	0.129791
5.21205	0.124387
5.09733	0.149217
5.91886	0.0366439
6.03782	0.113469
5.44515	0.428976
6.16792	0.0824446
5.39461	0.0691094
6.305	0.271676
6.87979	0.067317
6.44626	0.18686
6.60437	0.0656174
7.57087	0.0805408
9.00216	0.162933
5.65344	0.0565612
5.68089	0.0566897
6.91129	0.153414
7.28324	0.0957657
6.35872	0.0954948
6.39575	0.354526
5.31228	0.0235514
6.49985	0.250181
6.16323	0.0813819
4.06465	0.107021
7.31711	0.0891216
6.09803	0.0569611
4.9433	0.18577
5.97346	0.140122
5.68463	0.0802403
4.59892	0.123887
6.02089	0.24725
5.31107	0.157045
5.21335	0.16796
6.76818	0.131746
6.07824	0.215672
6.39974	0.112814
5.53916	0.108215
5.48543	0.0798171
5.73335	0.479439
6.15313	0.0696902
7.09733	0.0785266
5.49399	0.0487984
6.25424	0.260456
4.73877	0.0688955
7.45149	0.0270632
5.02975	0.0899239
7.12171	0.584467
6.40826	0.0871355
3.29278	0.108056
5.16859	0.0983996
4.50885	0.128722
5.70413	0.077334
5.53294	0.0677427
4.18322	0.0637073
6.24159	0.196307
6.73335	0.0413203
6.95458	0.367402
5.67054	0.101921
6.46271	0.0278699
5.10992	0.0287532
5.40145	0.804895
6.17659	0.0704387
6.55714	0.141274
4.47032	0.107004
5.76465	0.107293
6.58296	0.0887884
6.0761	0.20928
6.87774	0.0513576
6.19377	0.0402722
5.14839	0.0444023
5.28046	0.185998
6.2062	0.0629088
6.30134	0.0784416
5.09733	0.0860157
6.36923	0.0155281
5.81848	0.112617
4.40372	0.0737372
4.74595	0.0558805
2.70782	0.283773
5.13066	0.176016
5.32553	0.290102
6.2384	0.204837
3.99398	0.0982361
6.11478	0.0414434
5.99473	0.0743109
5.55765	0.0299499
5.01495	0.051873
4.47249	0.338706
6.21723	0.076024
4.02089	0.0566659
4.81079	0.0729382
5.853	0.521413
5.98868	0.11764
5.8065	0.155185
4.3762	0.140031
7.09417	0.817168
3.87119	0.15165
4.62059	0.168678
3.82443	0.152637
4.78834	0.0581829
4.63614	0.113115
5.30621	0.101001
6.14364	0.212009
5.44956	0.0900961
5.92995	0.0954117
7.59768	0.403408
5.49185	0.103259
5.10154	0.0916229
5.18057	0.113275
5.88509	0.156709
5.45724	0.0299854
6.3147	0.417725
6.52774	0.14398
3.53605	0.0936511
5.39803	0.148775
4.70966	0.0939053
4.74953	0.0837815
5.79788	0.24352
5.37736	0.0501038
6.35285	0.0531351
4.87447	0.175269
5.83036	0.119981
3.91329	0.0247925
3.67807	0.169071
8.73482	0.28806
6.08321	0.0151189
4.53605	0.18862
5.46923	0.205666
6.06967	0.0790487
4.71149	0.11439
4.46162	0.017737
4.7866	0.0735112
4.61275	0.200244
5.90207	0.0725507
4.31952	0.0849696
4.72429	0.134002
5.42066	0.220585
5.36457	0.0918929
5.15785	0.150341
6.10084	0.063266
5.41954	0.152137
2.63227	0.242967
4.86625	0.256342
5.7261	0.0837443
3.29768	0.0782266
6.69116	0.0796046
10.4919	0.115857
5.7069	0.0218491
4.87611	0.053067
5.90207	0.0541563
6.52617	0.051083
5.56071	0.127649
5.93546	0.306528
6.50038	0.0664712
2.57693	0.16474
5.43407	0.111672
6.81464	0.185442
5.18851	0.0081602
5.82358	0.156671
4.3339	0.0644318
4.81592	0.118604
4.96347	0.0617636
4.66107	0.118125
6.02015	0.0981532
4.2301	0.180648
5.50779	0.103726
7.38198	0.793419
5.80305	0.0680679
4.17792	0.149537
5.46597	0.0891224
4.51937	0.103002
5.83962	0.323211
6.37504	0.300976
3.51937	0.213295
5.39917	0.00447454
4.76022	0.0277308
5.44184	0.178004
5.37272	0.0579526
5.47681	0.102754
4.55049	0.103085
4.36457	0.291848
6.43907	0.0204945
9.09689	0.0998491
3.67431	0.0847434
4.16725	0.126081
6.59892	0.0849995
5.96578	0.0376692
3.80735	0.174982
5.77347	0.139104
4.33866	0.147021
6.67007	0.0509246
5.2555	0.122999
5.05166	0.0648607
7.67054	0.0548329
4.9386	0.00384516
4.48113	0.0514134
6.5319	0.0534113
3.99095	0.27058
5.37388	0.0054717
4.48328	0.0661288
3.79355	0.100517
5.06609	0.210239
4.07895	0.149384
5.15516	0.0652333
6.29829	0.185029
4.40372	0.0975283
3.81421	0.246222
6.7069	0.21443
3.1592	0.174037
5.6837	0.0296939
6.08817	0.0731255
6.77742	0.61819
6.62887	0.0653407
4.75667	0.331951
3.926	0.104622
2.59296	0.255162
3.15381	0.12389
3.70413	0.16922
4.23777	0.111033
4.44846	0.0511767
4.8859	0.288607
3.85466	0.0362766
3.67431	0.101951
4.03562	0.13769
4.02089	0.0785062
3.10434	0.113328
5.42066	0.125872
4.20945	0.167514
6.78442	0.0860116
4.30012	0.130047
3.91009	0.0292008
4.77961	0.188639
4.78311	0.107333
5.41391	0.132365
7.03928	0.0362482
5.88264	0.0866539
9.551	0.435549
4.05889	0.142468
4.75489	0.170854
5.10014	0.177878
7.09698	0.126819
8.1224	0.184415
9.12954	0.14335
6.5744	0.158071
7.51175	0.0428547
7.61716	0.00741803
5.39232	0.144853
7.74461	0.0164295
8.04166	0.0337424
5.36574	0.0300851
8.29232	0.0544369
5.99473	0.0764533
6.99473	0.0184228
7.95942	0.159698
8.03544	0.00701358
3.47681	0.118223
6.74506	0.10038
7.09873	0.0907239
6.13408	0.173767
7.55638	0.0396005
7.68813	0.015018
6.1416	0.0997914
6.3339	0.163654
6.98679	0.101678
7.07146	0.0281952
7.90187	0.0298854
6.54587	0.0764815
6.55049	0.0478335
6.86666	0.0327912
7.19574	0.0757053
6.76332	0.00872577
6.00899	0.035258
5.91169	0.0313821
5.62644	0.0576726
6.70367	0.0265893
6.92283	0.112954
6.04294	0.123361
6.74998	0.129279
7.31621	0.0630046
4.70782	0.0977912
6.93782	0.0616855
6.21075	0.0420689
6.66865	0.122752
6.6776	0.10499
7.00263	0.0388678
4.61471	0.122798
7.66605	0.132531
5.20163	0.0144573
6.80564	0.164145
6.97995	0.0728041
4.3669	0.204848
6.18982	0.0748871
5.79181	0.175712
3.59296	0.358521
3.4638	0.421718
4.81079	0.102424
5.42962	0.0604514
5.91966	0.346617
3.55663	0.200091
4.48971	0.216031
5.84883	0.105791
6.01197	0.114154
6.12032	0.163144
3.67807	0.268265
6.84549	0.0815805
6.88264	0.145565
5.90207	0.450744
4.6477	0.214025
3.8413	0.21752
6.76598	0.577974
6.26366	0.163788
6.04731	0.234766
4.65153	0.234758
6.90328	0.0487095
5.05166	0.0758611
5.52147	0.0621693
6.37156	0.0654601
6.2891	0.0718213
5.21723	0.0670669
5.37967	0.225241
5.39803	0.0612595
4.55049	0.149045
5.18322	0.18352
6.11478	0.142922
4.96039	0.129751
6.11825	0.178622
4.8859	0.229399
4.853	0.0492794
7.18587	0.105067
5.17259	0.232333
5.96655	0.190227
5.24793	0.226765
4.63807	0.0469784
4.61078	0.205609
5.86872	0.119852
4.62254	0.0979256
3.74775	0.186063
5.10154	0.228885
4.02089	0.153704
5.60387	0.0591663
3.94798	0.0260577
6.3814	0.0904951
5.56986	0.0406215
4.33151	0.0883869
4.1127	0.0232825
4.4285	0.219311
4.69859	0.0409064
4.58095	0.140766
3.97269	0.0574863
3.68557	0.187576
6.67101	0.0348295
6.76642	0.229126
5.44736	0.0469244
5.82273	0.0900785
5.37736	0.0885773
6.09733	0.115127
5.64866	0.0764107
4.13203	0.352619
5.14839	0.44037
4.3552	0.0236327
6.81378	0.063552
4.65535	0.0760739
5.27798	0.198512
5.23394	0.153588
5.69859	0.209456
6.25927	0.0868677
5.11548	0.0920872
6.18454	0.121416
6.37098	0.130739
5.66297	0.157563
4.45505	0.0337918
4.96039	0.16119
5.78136	0.398665
6.4714	0.016139
4.87774	0.211407
4.90849	0.158768
2.31228	0.147542
4.57289	0.139806
5.94173	0.0270081
4.91488	0.0464519
6.14023	0.040251
6.06752	0.113029
4.29033	0.0682057
4.40826	0.266784
4.49185	0.0932439
4.81079	0.208968
3.18057	0.157734
5.62059	0.137859
5.79095	0.15903
7.10887	0.0419564
4.9573	0.190784
2.6477	0.146303
5.99624	0.0775738
4.49612	0.293458
5.3669	0.218586
4.81592	0.0867049
4.41954	0.0495074
3.76907	0.124199
4.26303	0.118672
4.69488	0.142134
3.86129	0.243546
5.12653	0.0746686
4.06752	0.327107
4.57693	0.0883794
5.83036	0.0795184
5.23777	0.0878761
5.62547	0.220526
6.03636	0.175413
8.68697	0.16724
4.29278	0.203346
4.305	0.216805
4.98793	0.106589
5.71333	0.260914
4.91807	0.153822
5.15245	0.146442
3.87447	0.495936
5.16189	0.244869
4.75667	0.26799
3.25802	0.235378
5.67619	0.150902
5.12928	0.11882
4.20945	0.377444
4.94798	0.0883015
4.02089	0.312554
3.27798	0.199811
4.21464	0.0732451
4.0761	0.117116
3.66676	0.474459
5.06322	0.0969789
4.76907	0.144182
5.18454	0.181562
4.30986	0.121996
4.59096	0.174079
4.09311	0.173665
4.8312	0.0357984
5.60979	0.122896
3.28787	0.143558
4.82273	0.0351536
3.75845	0.139341
5.80133	0.0386857
4.25046	0.126051
4.40599	0.321611
5.41391	0.0689505
4.36923	0.143361
3.82782	0.066165
4.22754	0.165616
4.42178	0.0790389
5.40259	0.0960742
5.3159	0.0462593
5.56478	0.121831
3.98793	0.072753
5.58095	0.0389193
4.65916	0.218053
2.70044	0.266923
4.70966	0.268956
5.33151	0.24019
3.05889	0.290773
5.5658	0.206028
5.3762	0.223926
3.56071	0.0707661
6.17991	0.0754584
4.51728	0.365371
4.23266	0.0721693
4.02975	0.0929548
5.14704	0.046361
4.92442	0.368095
2.9573	0.122261
4.3505	0.250036
4.49825	0.511296
3.23266	0.239185
1.83458	0.0695552
4.39689	0.110689
4.32673	0.247241
4.77786	0.24855
2.93231	0.0662934
5.50038	0.115057
4.84465	0.16201
3.37851	0.195275
4.3339	0.359288
3.15381	0.121056
4.21464	0.289579
3.62838	0.118022
3.43741	0.0766736
3.76907	0.508797
4.3669	0.27054
5.0015	0.0446185
3.39232	0.0744501
5.66202	0.248592
2.9386	0.284884
3.64	0.296459
2.23266	0.119944
3.33151	0.139682
3.87447	0.0944422
4.14296	0.398831
5.1592	0.212434
5.11825	0.101443
4.6893	0.139896
3.78311	0.043068
2.18057	0.725031
4.51728	0.230139
3.58896	0.0738134
3.62449	0.556131
4.4638	0.336154
2.40599	0.0518332
2.80047	0.152059
4.56275	0.270425
2.79355	0.605215
2.81421	0.25206
4.78485	0.161736
4.92442	0.168253
4.26554	0.333678
5.3762	0.257595
2.36923	0.0911283
6.04876	0.00907224
5.39461	0.0788982
2.99398	0.248785
4.39689	0.0942529
3.65153	0.193906
4.2854	0.150768
3.02385	0.257375
3.69674	0.186183
2.89401	0.0292964
4.44846	0.561467
3.28293	0.688442
3.60486	0.379399
3.39689	0.213025
3.70413	0.2593
5.36107	0.0952849
3.69302	0.13048
3.31228	0.166983
5.90448	0.0580022
1.66297	0.404635
5.55868	0.229894
4.81421	0.53588
3.88753	0.252059
3.08179	0.33196
4.66297	0.0405139
5.3552	0.0732722
3.92283	0.359748
4	0.666305
4.80047	0.235643
1.28293	0.250876
4.36224	0.312802
4.44846	0.166669
5.04439	0.108661
4.44846	0.101092
2.1375	0.150114
3.36457	0.101397
3.30743	0.249519
3.41954	0.259658
2.76553	0.160053
4.34104	0.318297
4.45943	0.154964
2.6477	0.165532
3.29278	0.145724
3.1964	0.159052
4.72792	0.383965
3.99095	0.231847
2.51937	0.270549
4.62838	0.11269
3.45066	0.335487
4.49825	0.103285
3.40145	0.194186
4.07325	0.458772
1.9386	0.595368
6.08817	0.0137179
6.3552	0.0360169
2.53605	0.203695
5.52982	0.0158244
4.32912	0.0402255
1.53605	0.480864
4.11548	0.106099
2.56071	0.192914
5.38198	0.226593
3.01792	0.0960999
3.94798	0.148887
7.89441	0.113877
3.64	0.194212
3.43296	0.31721
4.7761	0.219688
3.74775	0.0318884
4.73155	0.281042
2.75845	0.153999
4.52565	0.436618
2.96347	0.229833
3.94486	0.165893
5.23904	0.151515
3.65153	0.128143
2.3505	0.2328
5.24031	0.0867819
1.70782	0.300236
2.24286	0.294676
5.29523	0.0483548
5.08605	0.219622
5.81762	0.0455397
2.848	0.222072
1.22239	0.294087
2.96347	0.532825
2.9573	0.278068
4.32433	0.51682
2.72973	0.0591371
2.82103	0.199205
2.31228	0.183424
3.69302	0.0377214
3.91966	0.239087
3.4285	0.103648
3.67807	0.283619
4.2854	0.197939
6.68743	0.0138942
4.71333	0.0886925
3.71149	0.313198
3.67431	0.113673
7.26366	0.0274294
8.71436	0.0166152
9.29638	0.150388
7.8802	0.107751
7.94564	0.00565119
8.23506	0.0264638
6.0761	0.0101018
8.3403	0.00579889
8.3733	0.0174849
5.41841	0.0526508
8.77028	0.0376062
6.33926	0.0534433
7.5332	0.00230905
8.45025	0.031035
8.67925	0.0206381
3.91648	0.22408
7.50091	0.0276583
7.81997	0.0561377
7.07182	0.0509206
7.82845	0.0229986
8.06052	0.0146748
6.29217	0.062585
7.52121	0.0253227
7.61471	0.0833268
7.45752	0.0158391
8.39217	0.038215
7.62083	0.0247575
7.0761	0.0652666
7.64458	0.0272366
8.17626	0.0624394
6.71425	0.0361057
6.44626	0.0748928
5.71973	0.0642972
6.02015	0.0643577
7.06932	0.0594427
7.3906	0.0696807
6.05166	0.0557729
7.3788	0.0502855
7.37475	0.0058896
4.55254	0.0966646
7.61446	0.0240047
6.61275	0.115985
7.15718	0.028782
7.25582	0.0492275
7.06896	0.0686574
4.56071	0.184428
7.09099	0.0398308
5.62838	0.128669
7.83878	0.025542
7.37127	0.0313497
6.33688	0.00737982
6.53398	0.0406299
5.82273	0.0373625
6.38024	0.0836131
3.85133	0.115114
5.15516	0.0238997
5.60782	0.118414
6.85674	0.106938
3.5025	0.264839
4.19377	0.133564
5.89401	0.0646163
6.06537	0.0752707
6.61863	0.0561756
3.06465	0.230129
7.46652	0.0181956
7.47546	0.0667776
6.10713	0.0664472
6.22432	0.0821785
5.97575	0.0354991
6.63469	0.0737091
6.20685	0.0376653
6.65344	0.0615498
4.74595	0.0362989
7.42654	0.0310473
5.64674	0.0502187
6.10922	0.0171018
7.08711	0.058556
6.64962	0.0149154
6.04439	0.0723465
6.09663	0.0857367
5.46597	0.0274357
4.68182	0.0172793
6.24539	0.0581638
6.90769	0.0258399
5.87856	0.0592805
6.40145	0.0572292
5.60387	0.0455174
5.72247	0.019145
3.56071	0.135485
7.25613	0.0105231
5.69302	0.0331969
5.89158	0.0892156
5.98717	0.0973492
5.1592	0.0851415
5.18851	0.172831
6.42738	0.0441003
4.89239	0.0129176
4.17792	0.0457481
3.83794	0.118446
5.53086	0.152419
4.6009	0.144628
5.40826	0.0558906
3.7261	0.0867288
6.48543	0.0511759
6.46162	0.0691491
4.89239	0.0953369
4.56682	0.120129
4.86625	0.0266493
5.28787	0.173594
4.91488	0.0440568
4.7761	0.0816539
6.13477	0.0473305
7.06106	0.0379562
7.19246	0.168858
5.82697	0.116874
6.00225	0.0536675
6.3345	0.0419779
6.28725	0.10245
6.26366	0.00134496
4.87283	0.115931
6.2989	0.0181771
4.42178	0.0769145
6.8312	0.048325
5.04294	0.0522315
6.38198	0.0775353
5.55561	0.120411
6.09592	0.0428579
6.63807	0.0866176
5.60782	0.0979613
6.96655	0.0524589
8.58321	0.211995
6.54689	0.019672
4.78834	0.0842456
5.05311	0.212857
6.08463	0.0325063
7.14228	0.0697268
5.51307	0.0854205
5.58095	0.0608244
2.83458	0.183267
4.98185	0.0830563
6.52304	0.0155963
5.02089	0.0505902
6.43463	0.0236172
6.52252	0.062656
4.06752	0.320182
2.46815	0.253002
4.63227	0.050863
5.07753	0.0817855
4.59096	0.183954
5.09873	0.00113916
3.76553	0.157015
5.87447	0.0734375
6.74998	0.0564264
7.23298	0.0618463
5.24413	0.207405
3.20685	0.0425024
6.49132	0.0451791
4.98489	0.0302305
5.98489	0.148949
5.50674	0.0747126
4.17792	0.0556877
4.16189	0.0510542
5.15516	0.176159
4.77786	0.0910934
3.60486	0.190627
5.29155	0.0710628
4.96963	0.0837021
4.31228	0.170382
6.16725	0.0423742
5.92283	0.0858748
6.25424	0.111461
6.77567	0.0354698
9.1053	0.187976
4.84967	0.0783605
4.93074	0.129522
6.06106	0.102296
6.55612	0.0604412
5.51202	0.0931433
4.70413	0.0838269
4.37388	0.080823
6.22754	0.0586087
5.07895	0.0763591
3.04148	0.116897
6.4363	0.0581265
5.69951	0.0790052
4.77083	0.125987
5.00749	0.0875025
4.33866	0.0690678
3.63227	0.0702913
4.42626	0.0610372
3.98185	0.118535
3.97575	0.135509
5.4285	0.0876135
5.35638	0.0628111
5.44405	0.0794295
4.27302	0.0593465
4.47249	0.0751484
4.28046	0.0814584
5.17925	0.125436
6.52147	0.114301
4.38313	0.0442251
5.20294	0.103526
6.49025	0.0490968
4.14296	0.174948
5.48757	0.382519
5.64482	0.0211248
3.18057	0.209195
4.54226	0.0785652
3.43296	0.0667674
5.02532	0.0873948
4.18322	0.0806516
3.43296	0.198493
5.60979	0.107041
5.75578	0.0666412
6.13955	0.162656
4.07039	0.0693857
5.91886	0.0337819
4.87447	0.064705
2.14839	0.148182
5.35638	0.0535493
5.72338	0.0905335
3.28293	0.151749
4.40826	0.0709953
5.67713	0.222952
3.41504	0.140985
6.37793	0.103438
5.63421	0.0108612
3.8413	0.237644
4.01792	0.115757
5.32313	0.11699
5.48864	0.070233
4.28046	0.0591441
4.78136	0.0435514
5.27053	0.0928094
3.47249	0.170963
3.94486	0.0384812
1.73697	0.122656
4.3762	0.0578094
4.59096	0.0923676
4.78834	0.130804
2.82782	0.20512
5.63807	0.102392
5.46162	0.270636
4.90689	0.0685475
4.67431	0.170503
2.47681	0.275067
4.76022	0.0417584
3.8312	0.0893895
4.03562	0.134206
5.12516	0.0256454
4.83626	0.0776472
5.05601	0.0150345
3.40145	0.121716
5.88101	0.0912901
2.9573	0.152505
3.59296	0.0483938
2.67054	0.145833
3.3552	0.138374
3.7261	0.0924523
3.79701	0.369087
5.30621	0.0617177
3.92916	0.250209
5.53294	0.0575349
6.73651	0.419464
4.51937	0.0723227
3.45505	0.0791956
4.40599	0.188273
5.34577	0.15937
4.61078	0.182412
5.16859	0.109451
5.26178	0.0780349
2.87447	0.0251841
2.6009	0.146608
4.06178	0.302276
3.6893	0.421958
4.60684	0.0637077
5.08037	0.0547364
6.01866	0.124438
4.10434	0.420022
5.64097	0.0579082
3.61275	0.260925
3.10434	0.184073
6.48596	0.0973357
5.71058	0.0725084
3.49825	0.218784
4.48113	0.0599255
5.48435	0.0255404
4.17259	0.0700294
4.003	0.126042
4.20425	0.172143
2.53605	0.389616
5.6313	0.157342
3.64386	0.0266572
3.74775	0.184321
4.79181	0.12176
4.34814	0.0343068
4.29278	0.0885066
5.49399	0.227111
3.77259	0.135948
1.41504	0.0425205
4.71699	0.0964975
6.22818	0.114174
2.10434	0.261741
5.75845	0.0539083
3.70044	0.45412
4.55868	0.109841
4.30743	0.0731885
5.24793	0.056884
5.54019	0.071364
3.99699	0.0495895
4.25298	0.294585
6.05311	0.060708
2.37851	0.267929
4.56275	0.134156
5.91886	0.138914
5.24286	0.104125
5.07895	0.0346736
3.98793	0.194473
3.75489	0.146585
4.60288	0.0274463
4.1592	0.091279
4.53812	0.107803
2.60881	0.135878
5.24159	0.0804382
4.20163	0.623775
5.28787	0.13598
2.6477	0.157167
3.33151	0.348106
3.15381	0.313962
4.90368	0.0832902
4.78834	0.0319715
3.23266	0.222972
4.52147	0.0466511
3.98793	0.325721
4.96501	0.16141
4.51517	0.100017
4.75311	0.0810295
3.47681	0.0501121
2.96347	0.0777303
6.02606	0.00868342
6.48918	0.162611
3.21723	0.0884719
3.1592	0.147264
6.06967	0.0330633
5.12928	0.0876544
3.3599	0.126077
5.37388	0.0476583
3.006	0.140626
5.97039	0.157823
3.71882	0.0767478
4.36224	0.271188
7.39718	0.089423
4.3505	0.111122
3.86129	0.0229957
5.52356	0.0151991
3.36923	0.159546
4.97575	0.328126
4.03269	0.130518
3.47249	0.182082
4.90849	0.368744
2.81421	0.238277
4.70229	0.0977852
5.63614	0.0876468
3.67054	0.232498
2.81421	0.158699
5.41729	0.0673508
4.02089	0.125145
5.50674	0.0539194
5.07468	0.340004
6.15042	0.145212
3.31228	0.12332
2.29278	0.413652
1.82103	0.0452043
2.72247	0.205663
2.926	0.332466
3.48113	0.144693
4.16457	0.232463
4.24286	0.102509
2.86129	0.240266
3.10434	0.197907
3.09873	0.0600142
3.56071	0.078298
2.14839	0.267203
4.41504	0.12232
3.20163	0.133753
3.74057	0.405764
3.44184	0.192412
2.76553	0.200795
3.76199	0.0710287
4.17526	0.198815
4.305	0.0229081
6.57743	0.0570751
5.08321	0.0731173
2.51096	0.0685302
3.92916	0.140163
3.28787	0.184533
7.2817	0.0358026
9.07396	0.0203541
7.94603	0.071701
8.25503	0.0563401
7.77413	0.0758212
7.92877	0.0777426
6.63275	0.0748848
8.45861	0.0114851
8.08693	0.044224
5.69951	0.0666168
8.55075	0.0127937
6.81079	0.0552507
7.58396	0.0399653
8.5345	0.0535467
9.1192	0.0249066
4.04439	0.102675
7.40713	0.0456462
8.13151	0.0373165
7.61863	0.0210857
8.15009	0.0384952
7.95517	0.0485031
6.26928	0.0399155
7.49105	0.0227847
7.14941	0.0660869
7.30925	0.0525797
7.71882	0.0545642
7.99209	0.0236657
7.80499	0.0314952
7.53398	0.0707728
7.74237	0.0902045
7.12825	0.0693218
6.27177	0.0642983
5.51517	0.0983939
6.52199	0.0635761
6.51043	0.0257162
6.96847	0.0526198
6.16926	0.0139852
7.35609	0.0806021
7.41419	0.0307822
4.98337	0.142368
7.35785	0.0554104
6.96886	0.0464928
7.40967	0.0279452
7.51439	0.0379707
7.03526	0.0273252
4.848	0.143101
7.23138	0.00510087
4.96963	0.0262284
8.02292	0.0189533
7.27177	0.07482
6.35462	0.0508695
7.04184	0.0641213
6.35755	0.0412936
6.17059	0.0584485
4.31952	0.0669826
5.62352	0.111042
5.80821	0.0316417
7.83141	0.276099
3.45066	0.245099
4.42403	0.153289
6.09099	0.044445
6.24286	0.0884712
6.7009	0.0657715
3.9573	0.0492911
7.65654	0.0618468
7.73426	0.0550355
6.44073	0.1829
6.84674	0.0557481
6.41335	0.0267555
6.8859	0.017482
6.58396	0.0849621
7.01421	0.0101072
5.26178	0.0233012
7.26616	0.0206571
6.20685	0.0657173
6.55152	0.024143
7.40883	0.0137801
7.07931	0.0318143
5.99548	0.0405524
6.1565	0.0394359
5.57491	0.0668984
4.90207	0.0293881
6.41109	0.0194395
6.68603	0.0218697
6.16189	0.0252758
6.44901	0.0725118
5.5658	0.145607
6.38255	0.016448
4.30012	0.0179673
7.42291	0.023902
6.03562	0.0911681
6.25235	0.0115297
6.24856	0.109858
5.48435	0.0880845
5.40259	0.0427576
6.98982	0.0143182
5.24413	0.0456782
4.18587	0.0641479
5.8312	0.124529
4.95109	0.0513627
5.47357	0.038139
4.12378	0.181985
6.76995	0.0148666
5.93782	0.0225518
5.26803	0.0604698
5.29033	0.0354851
5.35755	0.13238
5.60782	0.10429
5.03269	0.0312911
4.90849	0.092193
6.80219	0.0324085
6.9433	0.0263061
7.09979	0.0573857
5.84382	0.0672435
6.27488	0.0475814
6.17126	0.0948165
6.56122	0.0685227
6.69674	0.0310639
5.30134	0.0547864
6.56326	0.0155985
4.5025	0.0934642
7.16424	0.0197061
5.11686	0.0712281
5.95884	0.059539
5.83289	0.0368253
6.18785	0.0139648
6.56732	0.0267508
5.99398	0.0191601
6.98071	0.0349987
5.87774	0.0734307
6.95884	0.053665
5.32793	0.089079
5.3762	0.0467874
6.52356	0.0467122
7.51333	0.0395057
5.78049	0.0536503
5.51937	0.0420584
3.59296	0.0574008
5.51517	0.0444139
6.59644	0.0615694
5.20555	0.128368
6.60338	0.0648115
6.83878	0.0672991
3.98793	0.267726
2.63227	0.0698314
5	0.0768774
5.40713	0.0274682
4.46597	0.112955
5.45615	0.046661
4.2301	0.0098122
6.2049	0.0883345
6.82485	0.0617469
7.47276	0.0571513
5.92837	0.0348915
3.05311	0.0799349
7.22721	0.0455284
5.45724	0.141319
4.56682	0.223102
6.12653	0.0315309
4.69116	0.113053
4.43962	0.0928803
5.4714	0.0612955
4.97728	0.100532
4.18057	0.21728
5.42403	0.0621683
4.92916	0.158645
4.96347	0.0863213
5.87611	0.0464514
6.06752	0.0927173
6.26115	0.135569
7.17459	0.0409113
6.22175	0.0509904
5.02385	0.065379
5.49292	0.0834715
6.5744	0.0413103
6.81848	0.0644798
5.88996	0.113894
5.38888	0.0426188
5.08321	0.146641
6.86542	0.0299154
5.50356	0.0754262
3.66297	0.162009
6.72201	0.026262
5.96809	0.0361781
4.9542	0.0432528
5.45615	0.00557397
4.82782	0.0266106
3.69674	0.0743602
4.45943	0.0870762
4.29278	0.189619
4.41954	0.0765249
5.75489	0.0773008
5.83794	0.0651508
5.37851	0.0874078
4.84633	0.0725979
4.82782	0.0648701
4.22239	0.0724607
5.59495	0.111891
5.754	0.0766852
4.77435	0.0190704
5.20945	0.0962062
4.04731	0.0793733
6.87611	0.093585
4.3339	0.0705052
5.69116	0.0690639
5.97116	0.0842414
3.96655	0.0796738
4.96039	0.0189751
3.67054	0.0676007
4.98337	0.0604194
4.45286	0.0714961
3.7866	0.0423096
4.7673	0.109583
6.07182	0.119389
5.86047	0.06751
3.08746	0.266142
4.40145	0.0950923
6.01569	0.0212998
4.81421	0.10436
2.53605	0.27237
5.74416	0.016462
6.07895	0.0300117
3.90046	0.0357096
5.74775	0.0671125
6.41504	0.0499564
4.40372	0.117303
6.23649	0.0819437
5.95962	0.0592
4.11548	0.0836892
4.26053	0.0594393
5.3552	0.0818666
5.79095	0.0812476
4.48971	0.0835824
5.45396	0.0212508
5.51202	0.0393196
3.73697	0.071407
3.81421	0.0485286
1.6477	0.442263
4.48543	0.0930029
4.97116	0.303805
5.20555	0.121982
3.24286	0.195658
5.9472	0.0582762
5.30378	0.0814702
5.2755	0.0830207
5.16859	0.178598
3.09873	0.134536
4.99398	0.10101
3.89401	0.0638304
3.66297	0.103654
5.48757	0.0439275
5.43073	0.0831008
5.21594	0.0644632
3.41954	0.130742
5.97193	0.0111147
3.006	0.295774
3.72247	0.122496
2.848	0.0780231
3.88753	0.130323
3.88753	0.0594911
4.15381	0.0636707
5.56173	0.0846806
4.12653	0.210379
5.54329	0.101271
4.91488	0.0617689
4.66676	0.0756639
3.63614	0.0455975
4.73335	0.0280944
5.48328	0.104106
4.79181	0.0514186
5.45615	0.14124
5.65821	0.0861374
2.7866	0.158212
3.14839	0.106464
4.57894	0.149462
4.19377	0.122943
5.24413	0.0128311
4.97881	0.0588994
5.38082	0.0260352
3.49399	0.1839
5.39689	0.125875
4.34341	0.035115
3.3505	0.245576
6.6972	0.032598
5.59694	0.0542133
3.67054	0.203399
4.66865	0.06281
5.305	0.0669008
3.60486	0.169291
4.79181	0.0982396
4.55049	0.146117
3.13203	0.0734367
5.92916	0.124335
4.37851	0.0506482
3.9386	0.118928
5.2891	0.136298
4.6009	0.0395317
4.55663	0.0336222
5.61471	0.0524256
3.87447	0.134231
1.28293	0.157639
3.73335	0.0374353
6.07039	0.0561848
1.79355	0.369619
6.08817	0.0189242
5.26178	0.00841556
5.04585	0.0657149
4.9542	0.0438117
5.3159	0.0823431
5.82103	0.0588919
4.56884	0.0706405
5.03855	0.113875
5.80564	0.0769497
2.67054	0.29594
4.57894	0.115517
6.4457	0.0501607
5.40145	0.100329
5.23138	0.0856676
4.34814	0.0913468
4.40599	0.129459
4.95575	0.135142
4.29523	0.0755436
5.23522	0.0423859
2.91966	0.145589
5.50038	0.0536664
5.07895	0.127244
5.62059	0.0920877
3.48971	0.0822442
3.71516	0.0337049
3.85798	0.158632
4.96809	0.0978438
5.27798	0.113819
3.48543	0.093844
4.65153	0.0495503
3.96347	0.196477
4.88915	0.108492
4.59296	0.0302661
5.32433	0.0712046
4.14023	0.0592519
3.24286	0.107653
6.03709	0.0251233
8.28123	0.0301659
3.54844	0.114738
3.10992	0.141088
5.80219	0.0621298
5.5025	0.0504252
3.43741	0.0675021
3.93546	0.0827291
3.27798	0.275363
6.31228	0.00519187
3.80392	0.131022
4.30256	0.0341831
4.82612	0.0508329
4.16725	0.0430389
3.44626	0.104639
5.71699	0.0946628
3.36923	0.149
4.30256	0.256358
4.31952	0.118345
3.56884	0.136645
5.57894	0.327701
3.44184	0.0976271
4.85798	0.119125
5.82612	0.108243
4.5025	0.122251
2.80047	0.125057
5.4285	0.0989378
1.91329	0.107414
4.40599	0.0501392
5.75311	0.00229185
5.19509	0.07212
3.94486	0.067389
3.26303	0.206529
2.82782	0.0905399
1.77961	0.352103
4.52982	0.163288
3.27302	0.0803751
3.55254	0.137137
4.6837	0.118487
4.37156	0.0806029
3.58496	0.0513053
3.04731	0.0695763
3.52356	0.0660042
3.82103	0.0934215
2.85466	0.115486
3.39232	0.173873
4.1592	0.172586
4.51096	0.0945224
3.80735	0.119721
3.23777	0.110706
3.71516	0.100264
4.51937	0.0898
4.31711	0.119667
6.71287	0.017549
5.21335	0.145025
2.90689	0.130742
4.40145	0.103802
3.53605	0.0756831
7.53787	0.0191023
9.21351	0.0206798
8.1255	0.0309822
8.61164	0.0518879
7.82761	0.0366929
8.14653	0.0313976
6.58246	0.0647531
8.66794	0.020449
8.19032	0.0222628
5.78747	0.0593195
8.65952	0.0161569
6.68276	0.0703838
7.70713	0.027298
8.59221	0.0258564
9.36902	0.0179841
4.25298	0.0312727
7.45011	0.0598672
8.37851	0.0379832
7.8804	0.037643
8.09592	0.046788
7.90167	0.00991175
6.56783	0.0553435
7.57188	0.057905
7.2182	0.0208232
7.3339	0.0241499
7.8172	0.0419586
8.13682	0.0454839
8.04494	0.0456756
7.71699	0.0242894
7.80004	0.0489826
7.25864	0.0227798
6.25864	0.0100446
5.38428	0.0557801
6.63759	0.00808427
6.33032	0.0838238
7.04658	0.0326317
6.22689	0.0262492
7.49052	0.040272
7.51623	0.0361603
4.99548	0.0540241
7.54946	0.00695056
7.07895	0.0562444
7.52643	0.0227752
7.64962	0.0119721
7.17991	0.0563817
5.0268	0.055503
7.4787	0.0427085
4.94173	0.0862501
[truncated: 32,048 more rows]

## Sheet: Fig. 2d
	Non-missing proteins	Only overlapping proteins (201)
150ms	0.642078	0.728374
300ms	0.718575	0.795743
500ms	0.747512	0.794647
1000ms	0.770969	0.773443

## Sheet: Fig. 2e
variable	method	Silhouette Coefficient
non_missing	150ms	0.125459
non_missing	150ms	0.104756
non_missing	150ms	0.116707
non_missing	150ms	0.125897
non_missing	150ms	0.154588
non_missing	150ms	0.146563
non_missing	150ms	0.0939517
non_missing	150ms	0.182526
non_missing	150ms	0.115034
non_missing	150ms	0.145396
non_missing	150ms	0.0754675
non_missing	150ms	0.154782
non_missing	150ms	0.119628
non_missing	150ms	0.0988226
non_missing	150ms	0.146351
non_missing	150ms	0.116069
non_missing	150ms	0.176408
non_missing	150ms	0.133312
non_missing	150ms	0.139445
non_missing	150ms	0.0833057
non_missing	150ms	0.120528
non_missing	150ms	0.17441
non_missing	150ms	0.0860983
non_missing	150ms	0.196616
non_missing	150ms	0.12334
non_missing	150ms	0.159733
non_missing	150ms	0.146337
non_missing	300ms	0.178582
non_missing	300ms	0.116691
non_missing	300ms	0.145098
non_missing	300ms	0.160471
non_missing	300ms	0.198807
non_missing	300ms	0.248437
non_missing	300ms	0.160444
non_missing	300ms	0.243649
non_missing	300ms	0.114518
non_missing	300ms	0.21092
non_missing	300ms	0.120169
non_missing	300ms	0.169494
non_missing	300ms	0.191756
non_missing	300ms	0.263707
non_missing	300ms	0.258325
non_missing	300ms	0.150446
non_missing	300ms	0.27752
non_missing	300ms	0.110316
non_missing	300ms	0.198837
non_missing	300ms	0.113731
non_missing	300ms	0.17115
non_missing	300ms	0.163922
non_missing	300ms	0.240436
non_missing	300ms	0.266167
non_missing	300ms	0.20376
non_missing	300ms	0.252853
non_missing	300ms	0.135132
non_missing	500ms	0.236826
non_missing	500ms	0.129895
non_missing	500ms	0.198769
non_missing	500ms	0.1589
non_missing	500ms	0.258692
non_missing	500ms	0.316507
non_missing	500ms	0.301372
non_missing	500ms	0.325923
non_missing	500ms	0.140844
non_missing	500ms	0.231986
non_missing	500ms	0.152567
non_missing	500ms	0.205841
non_missing	500ms	0.182981
non_missing	500ms	0.293681
non_missing	500ms	0.312852
non_missing	500ms	0.246238
non_missing	500ms	0.328412
non_missing	500ms	0.141628
non_missing	500ms	0.242102
non_missing	500ms	0.144379
non_missing	500ms	0.185368
non_missing	500ms	0.228188
non_missing	500ms	0.34597
non_missing	500ms	0.32192
non_missing	500ms	0.230872
non_missing	500ms	0.331863
non_missing	500ms	0.131373
non_missing	1000ms	0.301123
non_missing	1000ms	0.157391
non_missing	1000ms	0.246086
non_missing	1000ms	0.221531
non_missing	1000ms	0.38772
non_missing	1000ms	0.372977
non_missing	1000ms	0.297808
non_missing	1000ms	0.397676
non_missing	1000ms	0.147305
non_missing	1000ms	0.256395
non_missing	1000ms	0.107068
non_missing	1000ms	0.223587
non_missing	1000ms	0.170138
non_missing	1000ms	0.388917
non_missing	1000ms	0.402236
non_missing	1000ms	0.314162
non_missing	1000ms	0.369812
non_missing	1000ms	0.161171
non_missing	1000ms	0.295606
non_missing	1000ms	0.114615
non_missing	1000ms	0.236937
non_missing	1000ms	0.225021
non_missing	1000ms	0.393605
non_missing	1000ms	0.398139
non_missing	1000ms	0.323355
non_missing	1000ms	0.390172
non_missing	1000ms	0.156462
overlap	150ms	0.173183
overlap	150ms	0.137092
overlap	150ms	0.150795
overlap	150ms	0.166407
overlap	150ms	0.209098
overlap	150ms	0.173992
overlap	150ms	0.109599
overlap	150ms	0.217652
overlap	150ms	0.114054
overlap	150ms	0.199582
overlap	150ms	0.0853461
overlap	150ms	0.180507
overlap	150ms	0.148732
overlap	150ms	0.174296
overlap	150ms	0.168854
overlap	150ms	0.144199
overlap	150ms	0.236387
overlap	150ms	0.157195
overlap	150ms	0.182069
overlap	150ms	0.103964
overlap	150ms	0.149778
overlap	150ms	0.23648
overlap	150ms	0.116501
overlap	150ms	0.237183
overlap	150ms	0.173027
overlap	150ms	0.172322
overlap	150ms	0.14672
overlap	300ms	0.340992
overlap	300ms	0.195711
overlap	300ms	0.268832
overlap	300ms	0.288161
overlap	300ms	0.229683
overlap	300ms	0.232271
overlap	300ms	0.205966
overlap	300ms	0.291075
overlap	300ms	0.139026
overlap	300ms	0.374647
overlap	300ms	0.194082
overlap	300ms	0.302598
overlap	300ms	0.338378
overlap	300ms	0.27273
overlap	300ms	0.295666
overlap	300ms	0.165223
overlap	300ms	0.336404
overlap	300ms	0.117884
overlap	300ms	0.36611
overlap	300ms	0.199293
overlap	300ms	0.306381
overlap	300ms	0.311999
overlap	300ms	0.275238
overlap	300ms	0.313331
overlap	300ms	0.233097
overlap	300ms	0.317653
overlap	300ms	0.121791
overlap	500ms	0.301198
overlap	500ms	0.119267
overlap	500ms	0.241356
overlap	500ms	0.213053
overlap	500ms	0.38443
overlap	500ms	0.413833
overlap	500ms	0.338125
overlap	500ms	0.4297
overlap	500ms	0.19722
overlap	500ms	0.296455
overlap	500ms	0.114519
overlap	500ms	0.232532
overlap	500ms	0.199818
overlap	500ms	0.384535
overlap	500ms	0.3917
overlap	500ms	0.380454
overlap	500ms	0.438858
overlap	500ms	0.20688
overlap	500ms	0.295388
overlap	500ms	0.101975
overlap	500ms	0.176788
overlap	500ms	0.255578
overlap	500ms	0.422271
overlap	500ms	0.392604
overlap	500ms	0.258242
overlap	500ms	0.407342
overlap	500ms	0.176671
overlap	1000ms	0.29575
overlap	1000ms	0.139216
overlap	1000ms	0.213787
overlap	1000ms	0.178278
overlap	1000ms	0.425689
overlap	1000ms	0.422534
overlap	1000ms	0.350809
overlap	1000ms	0.439935
overlap	1000ms	0.181107
overlap	1000ms	0.239873
overlap	1000ms	0.0760405
overlap	1000ms	0.222305
overlap	1000ms	0.134293
overlap	1000ms	0.438177
overlap	1000ms	0.450793
overlap	1000ms	0.342635
overlap	1000ms	0.428966
overlap	1000ms	0.148558
overlap	1000ms	0.298935
overlap	1000ms	0.0897917
overlap	1000ms	0.227675
overlap	1000ms	0.242935
overlap	1000ms	0.417051
overlap	1000ms	0.436097
overlap	1000ms	0.339252
overlap	1000ms	0.440154
overlap	1000ms	0.173063

## Sheet: Fig. 3a
300ms								500ms
Sorted Population	Num Proteins	PC1	PC2	UMAP1	UMAP2			Sorted Population	Num Proteins	PC1	PC2	UMAP1	UMAP2
BLAST	1170	8.55407	0.59579	6.51024	3.59963			BLAST	745	28.607	0.19211	4.018	2.5924
LSC	1223	-4.08018	-2.25752	10.6837	0.594291			BLAST	780	16.5028	0.997089	5.8011	1.76603
LSC	1185	-1.37407	-8.17636	9.06297	-1.4291			PROG	751	-12.7863	-4.79421	13.3772	-3.4644
LSC	1159	5.69479	2.86222	6.17374	0.830722			BLAST	777	15.7612	-5.63429	5.05701	0.176869
PROG	1145	-2.26872	-1.51769	8.41393	0.521526			LSC	775	-8.89218	0.177147	13.2716	-2.11306
PROG	1192	-6.26035	-4.28219	9.40872	-0.167928			PROG	772	-18.0126	-10.5921	13.8184	-4.68991
PROG	1128	-2.20399	1.25383	7.8805	2.2846			BLAST	776	15.9899	-0.606108	5.69603	-0.333967
PROG	1135	-1.94819	2.77732	9.91282	1.66253			LSC	772	-5.75579	1.50875	11.1879	1.38301
BLAST	1146	6.10723	-9.43889	4.52688	2.63884			LSC	766	-7.96202	-1.56373	11.0245	-3.00365
PROG	1128	-8.85231	-4.34924	9.09042	-0.441324			LSC	765	-8.69416	2.1658	12.4493	-2.06036
BLAST	1134	0.266667	-6.40555	4.94501	2.03092			PROG	782	-13.319	-8.91882	13.7043	-4.01513
BLAST	1050	21.1337	-5.84794	3.30937	4.43589			PROG	788	-7.45145	-7.15142	12.0491	-4.0179
PROG	1100	-3.13463	-2.16304	10.1899	0.841288			BLAST	740	24.8944	-3.83516	5.75121	0.184416
LSC	1032	-0.553338	6.38927	9.83105	3.92757			BLAST	779	29.7425	0.707504	4.02738	3.453
PROG	1075	-5.46279	-2.83058	9.26249	-0.272367			LSC	775	-13.0542	-6.25371	13.2213	-4.06512
PROG	1055	-6.83826	-0.165348	9.8183	1.0146			LSC	770	-3.12425	7.87248	10.8665	0.000437924
LSC	1024	0.781848	7.03799	10.2151	2.9364			LSC	793	-14.4004	-7.98118	13.9707	-3.99072
BLAST	1020	3.46085	-2.26592	5.653	2.16882			BLAST	780	9.0016	-1.69385	6.66087	-0.526008
BLAST	1057	4.3308	4.392	6.9411	2.30611			PROG	771	-1.86506	8.75048	10.4499	0.458506
LSC	1072	-6.10561	-4.89191	10.1887	-0.0468807			LSC	773	-4.34422	7.03817	11.2878	0.0433894
LSC	1057	-6.95604	-1.77351	8.53701	1.37042			LSC	778	-7.30695	-3.36437	12.5081	-3.15422
LSC	1016	-0.020454	11.0049	10.8213	3.48837			BLAST	710	-9.20153	-0.602759	11.8448	-2.83587
PROG	1072	-4.63573	-1.85284	7.14768	0.258047			BLAST	704	14.397	-5.50696	5.73413	0.016708
PROG	1147	-7.34423	6.39749	10.1929	1.87884			PROG	705	-8.12406	2.53121	11.1381	-2.67404
BLAST	1201	12.9692	-2.51988	4.11081	3.62537			BLAST	715	10.3047	-1.52363	6.36191	-0.361727
LSC	1130	2.3039	6.41459	6.43613	2.66071			PROG	701	4.38163	-2.33367	7.57095	-0.167496
LSC	1136	-3.61505	-1.33248	9.92625	-0.389836			LSC	709	-7.39633	3.16544	11.0674	-1.79226
BLAST	1187	16.5136	-15.3238	3.38531	3.54952			PROG	702	-7.05586	4.38615	11.2798	-1.75206
BLAST	1136	22.4408	4.53057	5.04328	5.19358			LSC	707	-5.58767	2.32103	10.2333	-2.73466
LSC	1160	-4.97444	5.45932	11.5389	1.87692			BLAST	699	22.7576	2.02166	4.87261	3.23494
PROG	1176	-9.90123	-6.46225	8.16586	-1.2148			LSC	708	-2.53181	7.04753	10.7334	0.738055
PROG	1210	-0.797442	-3.82986	7.38548	0.945529			PROG	779	-8.43505	-8.15159	11.6708	-3.95023
LSC	1153	-6.78092	-4.06611	9.67912	-0.520823			BLAST	794	13.0789	-10.2944	4.82842	-0.728595
PROG	1168	-3.67838	-8.48025	10.7579	-0.812251			LSC	788	-7.16227	3.51459	11.5228	-1.58119
LSC	1168	-5.97316	2.4597	9.92112	-0.0324155			BLAST	791	25.3356	-7.51737	3.7759	3.0646
LSC	1088	-10.2822	-2.39566	8.60002	1.01514			BLAST	793	10.2618	5.62953	6.9609	1.17799
BLAST	1125	4.59469	0.738859	5.86304	2.54746			PROG	799	-11.2524	-2.1993	12.0963	-3.35754
LSC	1098	-6.9651	-4.4848	9.12732	-0.123958			BLAST	783	21.8709	-2.14371	4.21899	2.34652
PROG	1176	-1.37925	0.566761	9.36459	1.02206			LSC	804	-9.89557	-6.08176	13.9826	-1.46957
LSC	1116	-5.1071	0.807995	10.4556	1.92691			LSC	796	-11.4	-5.82378	13.5796	-3.52144
PROG	1080	-4.45571	1.61695	9.08812	0.873446			LSC	792	0.201558	2.77692	10.3637	1.2605
LSC	1050	-6.27559	5.61776	9.20743	1.89314			PROG	793	-11.4633	-4.13974	12.8583	-3.69017
BLAST	1108	13.2472	-3.84975	4.30732	3.78389			LSC	747	-12.063	-3.54582	13.7884	-2.37438
PROG	1066	-7.49806	-2.38834	9.93997	-0.810232			PROG	726	-8.39499	-5.29212	11.4741	-4.42695
BLAST	1079	20.4436	-4.56072	3.9451	5.15831			LSC	734	-11.3285	0.491088	12.6133	-2.59251
PROG	1090	-3.44714	-0.437172	6.83007	1.27516			BLAST	733	11.6052	1.16886	6.6225	0.549277
BLAST	1068	11.8518	0.781778	5.54115	4.11966			PROG	712	2.89292	8.84933	9.97373	0.320194
LSC	1107	-4.56088	5.87443	10.9818	1.59834			BLAST	735	-6.68365	-5.09875	10.7337	-4.12285
LSC	1160	-5.85841	-5.96349	10.7186	0.327795			BLAST	743	13.8632	0.327346	6.03423	1.75952
PROG	1147	0.0739576	11.6119	8.33266	4.05274			PROG	745	-13.7013	-9.25865	13.0227	-4.61179
LSC	1152	-7.09141	-10.0862	7.03555	-0.307196			LSC	730	-6.82493	10.7297	12.3629	-0.331826
BLAST	1119	21.5522	-8.27689	3.82887	5.19918			BLAST	722	28.7641	-2.80354	3.73274	3.60821
BLAST	1134	14.6572	-2.69946	4.53112	4.90554			LSC	728	7.62164	4.263	9.71936	1.16609
LSC	1182	-9.2839	-7.08469	8.27952	-0.425069			LSC	761	-12.7511	-3.29953	14.1312	-1.67583
PROG	1158	-6.67997	-3.3037	9.26447	-0.585975			BLAST	757	22.5849	2.54246	4.58682	3.11703
LSC	1115	-9.97786	2.93902	9.19498	1.45648			PROG	745	-13.3656	-12.1343	12.9001	-3.73651
PROG	1166	-8.09265	-4.78265	7.55848	-0.542481			LSC	744	-9.9341	-2.14089	12.6226	-3.10113
BLAST	1089	8.41806	0.457553	5.16613	2.94448			LSC	760	-12.5057	-2.41355	13.8006	-2.98744
BLAST	1085	19.7885	5.0869	4.73063	5.79626			LSC	753	-4.82436	8.65951	11.2889	-0.669703
LSC	1092	-3.60136	12.0865	8.92771	2.94123			BLAST	757	16.7734	-3.781	4.74582	1.11974
PROG	1113	-13.3724	-8.73183	7.88111	-1.25639			PROG	756	-8.20786	-0.313787	11.5458	-3.25504
PROG	1126	-1.32164	9.23638	8.32636	4.44598			BLAST	757	6.28587	4.66839	6.99774	-0.926379
LSC	1123	-5.61027	-0.271811	10.837	0.599853			PROG	758	-13.6408	-5.0299	14.2856	-3.13213
LSC	1137	-1.64511	3.37439	10.5452	2.36999			BLAST	757	14.2139	-6.03128	5.15225	-0.221488
LSC	1153	-3.61733	-3.51022	11.5168	1.06586			LSC	752	14.5695	9.1701	9.01059	1.08015
BLAST	1081	13.276	-1.37066	4.97063	3.56378			BLAST	772	20.9191	-4.11329	5.20424	0.722635
LSC	1122	-7.52736	-0.77298	9.26643	0.115526			BLAST	788	14.5181	2.65322	5.53337	1.52095
PROG	1129	-6.47728	-3.16796	9.22664	0.394767			PROG	781	-13.5651	-8.26959	14.284	-3.07564
PROG	1111	-4.43454	1.1437	8.26835	2.11796			LSC	777	-4.97935	4.95663	12.4502	0.393438
PROG	1112	-5.34061	-2.4414	7.64263	-0.0914964			LSC	757	-11.531	3.58554	12.5612	-1.24353
PROG	1143	-5.52871	-4.31692	8.21724	-0.0915965			PROG	775	-12.9111	-7.62747	14.0952	-3.4359
BLAST	1032	23.6876	8.02889	5.39354	5.45229			PROG	788	-9.68408	-4.27994	11.8913	-3.75434
PROG	1092	-5.24602	3.24489	8.54553	2.29323			BLAST	769	21.1265	-2.24479	4.96506	2.20574
BLAST	1037	24.4108	9.03209	5.10327	5.95518			LSC	753	-5.63093	3.07242	12.8724	-1.65024
BLAST	1095	12.88	-4.46459	4.63594	4.19772			LSC	778	-11.1094	-1.33557	12.9059	-1.84204
LSC	1082	-4.29652	4.54773	10.9702	2.95433			LSC	774	0.0744882	3.88174	9.08313	-0.182335
BLAST	1151	6.82962	-6.95359	5.01492	2.38967			PROG	758	-5.35592	-2.92234	11.7616	-3.0851
PROG	1166	0.141429	8.90694	8.0616	3.6751			LSC	766	-7.6852	-1.60074	13.5767	-1.454
LSC	1092	1.33891	2.63423	8.12182	2.57243			BLAST	722	38.068	-3.27569	4.00983	3.53198
LSC	1143	-12.0565	-7.91212	8.30589	-1.06379			PROG	768	-4.25944	2.83955	9.95475	-1.2415
LSC	1117	-2.57404	7.55076	8.93841	3.41181			PROG	770	-11.593	-2.40112	13.2848	-3.04783
PROG	1179	-0.552441	-6.92039	6.05562	0.912367			BLAST	759	18.8581	5.24399	5.43619	2.52448
PROG	1141	-6.54807	-4.34155	8.37003	-0.512389			BLAST	759	13.2897	-6.56526	5.157	-0.320506
LSC	1092	-4.61139	0.553145	10.161	2.10203			LSC	763	-1.89978	-2.61074	8.29756	-1.63755
BLAST	1129	14.0937	5.66846	5.41221	4.70133			LSC	748	-6.18194	3.84022	11.0148	1.1532
PROG	1094	-2.2554	-4.22048	8.44801	-0.0602569			BLAST	771	3.41502	-0.831251	7.45702	-0.728472
PROG	1123	-8.74747	-1.88761	7.39802	-0.260905			LSC	767	-11.129	-4.5085	12.6275	-3.54617
BLAST	1073	25.4524	7.73827	4.60764	5.89621			LSC	727	-9.89299	-0.049883	13.5999	-2.00728
BLAST	1080	9.32287	8.2527	6.21035	4.23865			LSC	721	-21.6065	-14.212	14.3886	-4.32857
PROG	1112	-8.17139	-0.121282	8.80636	0.277932			BLAST	711	28.0302	-5.38474	4.23939	3.07895
PROG	1173	0.838833	-1.65581	6.26931	1.52715			BLAST	717	13.4368	-12.256	4.25105	-0.633677
LSC	1129	5.27833	7.22915	10.4956	2.09003			PROG	704	-12.6567	-4.5791	12.2012	-4.55831
LSC	1104	-5.51533	-0.599208	9.24918	2.1966			PROG	710	-10.8776	-1.60729	13.0585	-2.72322
BLAST	1124	11.0515	0.704075	5.55432	3.92127			LSC	707	12.1684	5.16972	9.5098	1.1684
PROG	1160	-0.216776	-2.25545	8.16284	0.715403			BLAST	725	14.4663	-4.60318	5.02426	0.863277
LSC	1147	-5.05398	1.67055	10.1143	2.91606			LSC	710	-9.0959	3.87518	12.805	-0.621409
LSC	1135	-1.20756	5.90559	7.92589	3.04804			PROG	705	-2.08239	7.53419	10.0226	0.635245
LSC	1150	-5.19042	0.423287	11.1503	0.50598			BLAST	724	0.79771	0.351693	8.25896	-1.09696
BLAST	1115	5.24093	-9.40314	4.41707	2.49841			BLAST	762	14.5526	-4.25555	5.61948	0.16737
PROG	1106	-1.73586	-3.02075	6.92571	0.661224			BLAST	730	17.9461	-0.148993	5.71962	1.00047
PROG	953	-12.7511	-7.73639	8.1735	-1.01953			PROG	760	-13.5633	-9.4116	13.7749	-3.77608
PROG	920	-1.38417	4.74536	8.86626	2.48825			LSC	757	-6.5485	9.44751	11.9679	-1.02025
PROG	962	-7.65195	-1.81261	9.42772	0.212761			PROG	762	-11.4408	-1.88805	11.5287	-3.76059
BLAST	924	21.6254	4.64611	5.06175	5.18244			LSC	749	-4.90083	3.25211	10.8207	0.659568
BLAST	916	20.6038	11.5526	4.98005	5.1085			BLAST	752	17.4587	-4.11404	5.10397	1.09415
LSC	927	-4.94367	5.41063	11.3122	2.73441			PROG	753	-6.62777	-0.309023	11.0739	-2.65885
LSC	903	-7.44971	4.01813	9.50336	1.9779			LSC	754	-7.47637	0.284506	13.4215	-1.16264
LSC	912	-6.22616	3.09264	8.19804	2.26347			LSC	745	-6.14987	4.1622	12.0596	-1.89554
PROG	947	-12.0547	-3.22407	8.9434	-0.790458			LSC	765	4.50986	7.84108	9.18601	0.134531
LSC	917	-0.703173	4.32062	7.32767	2.9118			PROG	709	-13.4191	-5.66859	13.5008	-4.34631
PROG	901	10.9233	9.79803	7.51456	4.53933			PROG	735	-13.4949	-8.5261	13.2563	-5.21983
LSC	916	-6.05085	1.2641	7.77106	0.724447			BLAST	714	10.0867	-3.71461	5.68677	-0.5209
LSC	1032	-1.80873	16.6897	8.85034	4.05412			LSC	719	-9.09341	3.4502	11.8916	0.0303074
PROG	1144	3.68308	-2.22988	5.93947	1.17834			LSC	725	-19.911	-11.0474	14.372	-4.64382
LSC	1063	-4.52293	6.4844	8.86557	1.61781			BLAST	713	16.4076	-2.92036	4.42482	2.1439
LSC	1023	-5.21126	11.3176	11.2887	3.0704			LSC	715	-0.582266	6.22757	10.1914	0.59516
PROG	1077	-5.58013	-5.4194	9.67092	-0.996365			BLAST	717	19.8308	-4.86388	4.1064	1.39011
LSC	1089	-5.30712	-2.36245	9.52446	0.353374			LSC	717	-18.0323	-2.8538	13.4368	-2.74832
BLAST	1059	0.801673	1.28642	7.10056	3.12449			BLAST	713	13.735	2.24551	5.92636	2.41587
PROG	1052	-3.05667	5.62877	7.91955	1.8807			PROG	688	-1.10229	5.04029	10.7986	1.09663
PROG	1107	-7.26388	-5.82423	10.3068	-0.500325			BLAST	709	10.2667	0.772665	6.39988	0.474109
PROG	1044	-1.70922	-3.33071	7.15866	2.00635			LSC	686	4.18539	23.7534	11.0224	0.256532
BLAST	1041	26.6105	3.52006	4.61615	5.8519			LSC	683	-8.95316	7.22414	10.3982	-0.0520563
LSC	1054	-10.935	-2.41306	8.13481	0.000159224			PROG	691	1.95659	3.97191	10.1963	1.15487
BLAST	1079	9.37659	-10.2251	4.04351	3.09087			BLAST	719	12.153	1.61514	6.41887	0.498505
LSC	1112	-4.36044	2.12238	8.35532	1.83931			PROG	718	-12.4402	-4.52894	14.2728	-3.64983
BLAST	1176	4.36147	-9.60957	5.80214	1.48859			BLAST	720	13.058	-9.08379	4.47704	0.364417
LSC	1119	3.18226	-2.61886	6.48495	1.18254			PROG	723	-13.3669	-7.31635	13.0669	-5.17278
PROG	1132	-3.69052	5.10405	8.55789	2.97012			BLAST	698	17.3697	0.15625	5.61491	1.30548
LSC	1117	-11.282	-3.28825	9.72259	-0.0215115			LSC	719	-13.2308	-10.3727	13.6208	-4.86115
PROG	1114	-4.68247	1.87539	8.15728	2.78028			LSC	722	-6.02465	10.1797	11.4295	-0.344256
PROG	1072	3.04123	9.60063	8.51782	4.38395			LSC	699	-6.32269	9.9649	12.3816	-1.25835
BLAST	1086	16.2015	7.97912	5.69184	4.85332			LSC	715	-7.02423	3.54563	11.7311	-0.787047
LSC	1136	-5.6489	-4.83315	8.74664	-0.282898			PROG	730	-10.5969	-11.0229	12.0885	-5.3544
BLAST	1074	9.43796	-0.0870281	5.23974	3.70226			BLAST	728	3.52266	3.38305	8.33964	-0.109965
LSC	1144	-6.82249	-3.0332	11.2899	0.891746			BLAST	731	16.3376	-6.58944	4.78856	0.364846
PROG	1123	-1.89501	-0.561119	8.46233	1.75802			LSC	725	-13.3159	-5.73445	14.3398	-3.84862
PROG	1093	-0.398944	3.61665	7.45543	2.74739			BLAST	724	4.86661	4.45007	7.84265	-0.628271
PROG	1117	-8.57368	-5.48532	9.74773	-0.991467			LSC	717	-8.97279	-1.6013	13.5743	-2.44596
LSC	1131	-3.49969	0.995722	10.082	0.540096			PROG	715	-8.25159	-3.63807	12.0921	-4.65744
LSC	1095	-0.674978	3.14232	8.77469	3.17422			BLAST	717	23.2615	4.2185	5.65785	2.94171
BLAST	1084	-0.50681	-0.752589	6.80879	2.53901			BLAST	776	19.8168	-10.3579	4.05372	1.65186
LSC	1078	-2.00768	8.36916	9.19661	3.68753			PROG	760	-17.8695	-15.5876	13.5788	-5.05447
LSC	1109	-2.83038	-2.02082	9.63867	0.420407			LSC	745	-6.05113	8.58883	11.2523	-1.32026
LSC	1108	-3.13131	-0.908018	10.3706	1.07544			BLAST	780	16.5527	-4.09344	4.49973	1.08275
PROG	1052	-9.72682	1.0188	8.90052	0.79899			BLAST	786	16.9428	-12.5047	3.92981	0.504301
BLAST	1138	15.6428	-4.56982	5.60253	3.35624			PROG	773	-15.8459	-9.48419	13.935	-4.36227
PROG	1015	9.05569	13.6879	7.89757	4.79831			LSC	772	-7.34504	4.2567	11.7949	0.647992
BLAST	1066	1.17386	0.97669	6.64462	2.50326			LSC	768	-10.3152	7.12296	12.2315	-1.3556
PROG	1030	-4.36505	-2.69848	8.02757	0.178407			LSC	773	-5.9873	5.09396	10.6071	-0.796609
PROG	1080	-4.06397	-1.88122	8.70266	0.391625			BLAST	782	11.33	-9.2738	4.66473	-0.435196
BLAST	1059	9.22421	-6.62528	4.46858	3.62032			LSC	777	-4.96606	6.06331	10.6143	-1.50957
PROG	1073	-7.21102	-0.409348	8.02793	1.2024			LSC	744	-15.6864	-5.43487	14.418	-3.26818
LSC	1118	-4.04345	4.18679	8.43685	3.51874			BLAST	746	17.2912	-16.6694	4.08817	-0.00406699
BLAST	1108	15.6717	-14.7614	3.76751	3.03739			BLAST	739	16.9385	3.98718	5.60659	1.78619
PROG	1081	-1.99512	1.61133	9.2704	1.53726			PROG	748	-7.82392	-9.04041	11.7487	-5.10565
BLAST	1066	8.76091	5.18455	5.90711	3.99797			PROG	720	-8.63677	3.96767	11.922	-2.42228
PROG	1101	-2.7957	3.32801	8.03246	3.45009			LSC	715	8.65064	13.9715	9.66547	0.919735
LSC	1067	-6.93604	0.225624	9.65794	1.64431			LSC	747	-8.04411	5.06658	11.5436	-1.11997
LSC	1087	-0.480582	-1.01353	8.17099	2.39862			LSC	720	-3.94605	12.0439	11.968	0.420138
BLAST	1103	2.45373	-2.40583	5.4993	2.46692			BLAST	745	16.4532	-8.76734	4.33725	0.780592
LSC	1030	-4.18838	7.86514	10.8671	3.21838			BLAST	749	-2.80134	0.903189	9.08522	-1.80587
BLAST	1063	9.29122	-3.79132	4.61839	3.94197			LSC	740	-9.60041	2.9547	12.4842	-2.17412
LSC	1087	-2.4477	0.89533	10.7801	2.20846			PROG	747	-7.27965	-2.01132	11.0141	-3.84368
PROG	1067	-9.02671	-4.3984	7.93783	-0.311991			LSC	754	-6.37457	7.14599	11.8697	-1.41167
PROG	1093	-1.65201	-6.19505	10.3234	-1.11047			PROG	739	-10.0052	-1.097	12.3181	-2.43953
BLAST	1128	15.9711	-8.90079	3.88888	3.71604			LSC	736	-3.41112	6.11048	11.342	-1.21547
LSC	1194	-0.565867	-6.27366	10.89	-0.679713			LSC	739	-13.3846	-8.42299	13.9035	-3.50996
LSC	1134	-7.75706	-1.44461	9.92351	1.05903			LSC	733	-8.18581	-0.830198	11.7156	-2.77133
PROG	1091	0.941804	5.45203	7.67788	2.38198			BLAST	750	28.3099	-2.8677	3.85009	3.10099
BLAST	1141	0.403781	-1.69278	5.88244	1.96664			PROG	735	-8.12606	-6.22172	11.9973	-5.0219
BLAST	1158	2.9694	-4.00113	5.8778	2.61237			PROG	732	-6.24013	0.711698	12.0847	-2.90402
PROG	1169	3.71796	-0.0229857	7.71626	0.349645			BLAST	749	15.6118	-18.0192	3.96645	-0.350175
LSC	1174	-7.52513	-1.26499	10.5154	-0.0458699			LSC	736	-2.53591	4.32569	10.7694	-1.28499
LSC	1100	-8.17968	-0.0526598	10.6708	0.726858			LSC	714	-9.85822	5.27026	11.1796	-1.45086
PROG	1141	-6.60401	-7.57768	8.61673	-1.18157			LSC	722	-0.0842944	9.43098	10.4812	-0.119217
PROG	1091	2.06299	10.6723	8.64705	4.67784			BLAST	726	13.3287	-6.30376	5.33608	-0.256766
BLAST	1114	4.90512	-5.4409	5.13587	2.88422			PROG	726	-13.2957	-4.27951	12.6378	-4.1052
BLAST	1078	31.6132	-4.08303	4.39325	5.50071			PROG	716	-12.3927	-1.65325	12.448	-3.74022
PROG	1144	-7.31431	-0.782668	8.93137	1.6596			LSC	721	-4.20461	9.56411	11.3982	0.225807
PROG	1104	-1.92394	-2.25306	6.54208	1.87635			BLAST	725	14.7156	-13.9561	4.08984	-0.187977
BLAST	1117	-2.37851	-9.88797	8.67332	-1.70043			PROG	726	-10.9073	-6.81246	11.8588	-4.42387
PROG	1111	-7.58262	-1.97516	7.28509	0.105727			BLAST	723	23.2435	-0.957002	4.11253	3.2317
LSC	1096	-3.68501	6.56788	8.9862	2.53275			BLAST	725	8.50051	1.6306	7.27393	-0.371621
BLAST	1075	17.9827	-2.72024	3.88193	4.47395			LSC	712	-8.88869	5.79294	10.9826	-1.06925
BLAST	1076	9.00578	-6.02979	4.63225	3.3901			LSC	726	-4.52354	4.85343	10.4097	-1.9869
LSC	1115	-5.62519	6.96311	11.2765	2.557			BLAST	541	8.63743	-3.66488	6.19368	-0.846955
LSC	1066	-4.28636	3.06008	9.50686	2.74126			PROG	543	-11.3361	-3.02214	11.3374	-4.25441
LSC	1070	-9.42095	8.12464	9.53616	2.73336			LSC	561	0.173317	9.51135	9.78154	-1.70512
PROG	1091	-3.6299	-4.49962	7.71836	0.374125			PROG	523	-15.5382	-4.86398	13.5306	-4.20924
LSC	1060	-8.23072	7.61286	9.75432	2.19735			BLAST	511	11.9779	1.75997	7.04496	0.128023
PROG	1075	-2.97212	-5.19938	6.98234	1.04403			BLAST	512	19.9023	4.6988	5.93789	2.25808
BLAST	1142	13.0137	-3.94916	4.31336	4.26647			BLAST	701	19.9901	2.63327	5.08247	2.05861
LSC	1064	0.213788	7.14009	9.20085	3.64973			LSC	714	-6.39023	5.34495	10.7039	-1.89725
BLAST	1090	-1.489	-1.18133	6.94101	1.5715			PROG	690	-14.1667	-1.40166	12.8727	-3.25775
PROG	1089	-4.17098	0.56621	7.41959	1.27335			LSC	694	-6.20546	6.36881	12.072	0.317126
BLAST	1038	2.44905	-3.3478	5.21817	2.27619			BLAST	718	25.4361	-1.64516	4.26337	3.3515
LSC	1065	-7.95558	-5.28346	11.0603	-0.342171			BLAST	711	19.0999	-3.21955	4.46497	1.69874
LSC	1088	-4.14681	4.56756	9.36854	0.890369			BLAST	711	11.6782	-15.4105	4.40948	-0.529312
LSC	1063	-3.60023	1.88013	11.0896	2.10713			LSC	713	-6.29346	7.60717	10.8461	-1.86068
PROG	1111	-6.51977	-4.18705	8.33005	-0.200501			PROG	704	-9.78135	0.316118	11.2744	-3.38817
PROG	1067	-12.3142	-9.11737	7.42783	-0.775469			LSC	723	-6.68268	8.92267	10.9622	-0.7214
BLAST	1074	17.0887	-10.4816	3.48426	4.33575			PROG	708	-11.6413	-8.17788	12.6118	-4.91806
LSC	1007	-4.57202	5.34694	8.04186	3.5014			LSC	715	-1.56535	4.67113	9.5472	-1.58114
LSC	1027	-10.3848	-1.69548	10.5635	1.39227			PROG	653	-8.32127	3.11741	11.8858	-2.2811
PROG	1033	-4.45241	-2.8005	8.20284	1.2437			BLAST	667	16.2496	-1.19455	6.14984	0.689473
PROG	1057	-1.47873	3.09138	7.56678	2.33919			BLAST	636	28.653	2.72934	4.94353	2.87738
PROG	1018	-8.01287	1.78321	9.6684	0.928755			LSC	650	-9.41851	7.86558	12.9071	-0.542492
BLAST	1010	5.9187	-5.20535	5.3619	2.64773			BLAST	661	-2.17843	3.93255	9.15597	-1.23684
BLAST	1041	13.2632	-4.67385	3.75015	4.01505			BLAST	649	20.6829	3.17153	5.46662	2.68579
PROG	987	-9.95001	-1.38562	8.13683	-0.701268			LSC	649	-3.30534	7.41496	11.4737	0.741894
BLAST	996	8.21485	-1.50592	5.57229	3.27789			LSC	662	-7.7761	1.67711	11.144	-2.12275
LSC	1000	-2.26668	7.45395	10.4422	3.12212			LSC	652	-5.32806	6.1343	10.4463	-1.19522
LSC	979	-4.20472	5.08891	9.49867	3.22351			PROG	658	-13.6376	-6.07729	13.0736	-4.66115
LSC	1014	-11.1102	4.71431	11.2243	1.28801			PROG	662	-4.14771	10.0653	10.5753	-1.39623
PROG	1053	-4.30027	0.453745	8.4987	1.2729			LSC	662	-7.25417	-8.90745	11.4889	-4.98999
BLAST	1004	22.6237	-9.92048	3.43748	4.1099			LSC	582	-7.46279	11.8355	11.3133	-0.588622
BLAST	981	19.8155	3.15767	5.48135	4.77172			BLAST	590	19.9383	4.34443	5.38203	2.04616
LSC	1007	-4.16498	5.25654	8.92619	2.02765			PROG	587	-6.84332	-0.658728	10.511	-3.22963
PROG	1031	-0.989752	1.94232	7.75249	2.22181			BLAST	603	8.6686	2.94189	7.39176	-0.100225
LSC	1017	-11.4788	-3.99216	8.73484	-0.146108			LSC	597	-5.88431	10.6474	11.6706	-0.168251
PROG	979	-5.75874	8.08962	9.54068	3.49572			PROG	571	-6.34403	10.1152	10.1329	-1.56073
LSC	1030	-6.93191	4.61155	10.1955	1.879			LSC	590	-14.1863	-1.16997	14.4755	-3.31092
PROG	964	-7.68589	-0.113783	8.95204	-1.01313			PROG	588	-9.25936	3.15681	10.8002	-2.80489
LSC	962	-3.30399	7.60666	9.45268	4.26905			BLAST	605	11.4709	-4.64626	6.76198	0.0142044
PROG	1044	-5.94788	-11.2372	8.81604	-1.42177			LSC	589	-13.8658	-3.65494	14.7256	-3.83009
BLAST	974	2.80193	-1.24086	6.14076	2.80013			LSC	575	-6.74336	8.07832	12.0362	-0.197465
BLAST	978	10.8834	-0.627732	5.34219	4.05286			BLAST	593	21.4645	4.71359	5.61631	2.42886
BLAST	1036	22.5637	0.312957	4.27135	5.34835			LSC	600	-10.7731	1.27795	11.8084	-2.21949
LSC	1100	-6.24727	0.561075	8.80325	0.874541			BLAST	610	7.13041	9.89487	8.13807	-0.583476
LSC	1052	-4.26346	8.71499	9.80735	0.691499			BLAST	602	18.8893	6.66491	5.78069	2.6751
PROG	1069	-6.84729	-0.904412	8.55299	1.36775			LSC	602	-11.5627	3.52178	11.3639	-2.37429
BLAST	1089	16.8442	-12.0958	3.72353	4.39095			LSC	577	-7.61279	4.93166	11.4783	-1.47301
PROG	1036	8.32581	7.62867	7.15531	4.53862			PROG	600	-7.24584	0.673552	10.5342	-3.46128
PROG	1044	-3.33271	1.18349	8.07959	2.847			BLAST	609	2.15994	6.80758	8.51895	-0.768682
LSC	1040	-4.25524	4.75565	10.9549	2.52589			PROG	614	-11.5394	-5.0958	12.6934	-4.66302
PROG	1061	-4.99349	1.03748	8.56112	1.98012			LSC	626	-4.5544	5.70827	9.76495	-1.77529
LSC	1003	-4.62308	1.51511	10.1245	2.60774			PROG	583	-2.64707	4.25956	9.95829	-2.21108
PROG	1068	-9.59877	-4.87973	7.65336	-0.925952			PROG	705	-15.0958	-7.52129	12.5736	-4.32362
LSC	1021	-1.13302	5.44601	10.8475	2.67592			LSC	712	-4.27274	7.87172	10.9717	-1.11779
BLAST	1089	-4.93441	-11.9124	8.07029	-1.56564			PROG	719	-13.1126	-6.09236	13.3847	-4.1576
BLAST	994	26.1105	18.7208	5.1308	5.5276			LSC	703	-10.5999	2.00729	12.7234	-1.6227
LSC	1132	-3.7094	-2.14128	10.5493	3.60625			LSC	709	-6.97079	7.01874	12.6286	-0.186893
LSC	1091	-10.0526	-4.45747	9.63622	-0.331757			BLAST	717	18.9828	4.8868	5.69354	2.07978
PROG	1068	-5.21871	2.0649	9.52848	1.79831			BLAST	728	13.7877	-5.41471	5.09306	0.540176
PROG	1103	0.305572	1.57306	10.2812	3.47896			BLAST	720	18.5703	-0.541325	5.09946	1.81812
PROG	1074	0.590873	4.65872	9.95021	3.80126			BLAST	731	2.43269	-3.11494	7.31021	-1.04692
BLAST	1036	20.706	-2.65546	4.42978	4.35639			BLAST	521	4.59648	5.24605	7.94323	-0.87215
PROG	1055	-4.86137	-0.687701	7.50926	1.08448			LSC	502	-8.43542	9.22784	12.11	-1.1854
LSC	1094	-3.33784	1.46149	10.1779	3.62195			LSC	502	-7.17794	9.55746	12.2837	-0.625515
LSC	1039	-8.56916	-0.338151	9.47794	0.693215			BLAST	534	11.9847	-4.9797	4.77576	-0.252918
LSC	1085	-2.33364	2.76953	9.06618	2.72965			BLAST	531	-1.24878	4.33927	8.70472	-1.25666
BLAST	1057	1.46672	-4.98767	5.46866	2.05923			BLAST	518	1.9545	6.08007	8.36961	-0.929138
BLAST	1050	18.1915	0.187156	4.76664	4.42814			PROG	520	-4.7947	9.46437	9.84115	-2.31122
PROG	1062	-5.03346	-3.50848	8.47884	0.666576			LSC	530	-6.0459	1.92461	10.3678	-2.66385
BLAST	1063	23.7881	-1.59064	4.14866	5.52161
PROG	1134	-6.55567	1.52815	9.61585	1.50222
BLAST	1059	24.2792	13.1588	5.52946	5.21443
LSC	1066	-5.24987	9.90573	8.92413	3.73305
LSC	1059	-3.45213	9.8913	9.72186	3.27007
LSC	1122	-5.92848	-1.57175	8.90337	0.619941
BLAST	1063	10.1708	-1.91528	4.84914	3.92767
BLAST	1075	11.7513	-12.6895	3.8334	3.41387
PROG	1104	-7.44226	4.35698	9.01671	1.76402
LSC	1080	0.451555	-3.81453	6.47199	1.71578
PROG	1083	-3.06191	-5.36398	6.93799	0.461482
PROG	1069	-4.94639	3.8581	8.36116	2.91414
LSC	1091	-7.33475	-4.45968	10.6546	0.18423
PROG	1085	-12.2098	-3.40236	8.33928	0.661998
BLAST	1124	-2.29989	6.27078	8.63706	2.74094
PROG	1084	0.225414	-2.37172	7.01576	2.89895
PROG	1058	-3.12972	4.47269	7.25639	1.54863
LSC	1101	-5.89027	-0.589381	7.574	0.180338
LSC	1100	2.05099	5.67154	10.0249	2.72408
BLAST	1090	11.2222	-13.1495	3.93083	3.81862
PROG	1102	-1.00565	2.71478	7.56154	1.00503
BLAST	975	22.9587	-6.36035	3.68237	3.60949
PROG	1094	-6.91336	-1.4338	7.96251	0.918388
LSC	1052	-4.94293	-4.34002	10.7992	-0.0475624
LSC	1060	2.68989	1.02164	6.5669	3.17668
LSC	1076	-7.0287	1.04862	9.77171	1.40261
LSC	955	-15.4643	1.44625	9.01122	1.18288
PROG	1013	-3.57141	-3.67129	7.11211	1.67133
BLAST	967	-1.66628	-8.14311	5.31571	1.73785
BLAST	1016	4.70002	-10.2502	4.29993	3.01083
BLAST	935	13.6349	-4.93719	4.0434	4.27469
LSC	938	-12.134	5.05269	9.63053	2.02721
LSC	941	-8.9417	5.35879	9.45549	2.89525
LSC	927	-9.87213	7.16177	9.65352	2.41829
PROG	960	4.46246	11.0272	8.23304	4.98226
LSC	962	-1.37223	8.53773	9.96322	1.45782
PROG	1023	-4.52993	1.84182	7.97653	1.77528
LSC	984	-6.85015	1.7947	10.273	1.86103
BLAST	977	20.4778	-7.58906	3.98195	4.69573
PROG	1033	-8.7406	-2.3518	8.07658	1.4683
PROG	973	4.9839	13.5863	8.39184	4.37404
PROG	1020	-7.52374	-3.97664	8.61317	-0.409327
BLAST	1021	-3.94379	0.548048	7.37312	2.13814
PROG	935	-10.3618	-1.63236	8.57283	-0.285287
BLAST	949	6.61505	-7.64414	4.79213	2.52546
LSC	1000	-4.87779	0.128222	9.12447	2.36706
BLAST	1018	12.6001	-2.06628	4.72343	3.96446

## Sheet: Fig. 3b
300ms		500ms
0.254826		0.307453
-0.146314		0.050361
-0.289705		0.36579
0.225688		0.355785
0.0364845		-0.197946
0.141312		0.101769
-0.300986		0.350195
0.125801		0.425368
-0.251799		-0.41249
0.236026		0.396908
0.080154		-0.334602
-0.214205		-0.38096
0.333268		0.414338
0.123353		-0.296318
-0.130372		0.0861195
0.308107		-0.18304
0.314113		0.208084
-0.347446		-0.242451
-0.200015		-0.0686013
0.0351798		0.373933
0.328096		0.400736
0.22274		0.273184
0.309211		0.331587
-0.0271167		0.143607
-0.107242		-0.316657
0.0811492		0.337787
-0.15467		0.380775
-0.115889		-0.0411034
-0.104478		0.405266
0.352624		-0.114761
0.00605399		-0.34992
0.161302		0.431415
-0.00859687		0.391884
0.290934		0.31078
0.340289		0.0994536
0.225837		0.385194
-0.0608367		-0.279842
-0.306224		-0.195449
-0.263566		0.400256
0.0980591		0.284754
0.100119		0.175968
0.286308		0.271463
0.154294		0.166273
0.234901		0.379886
-0.0588661		0.304104
0.261683		0.239782
0.361218		0.393419
0.294788		0.201538
-0.0609018		0.150135
0.0249252		0.256449
0.0829688		0.253547
0.303025		0.180762
0.264311		-0.258976
-0.0192445		0.222011
0.34028		0.1063
-0.0152312		0.364778
-0.0742454		-0.380316
-0.234592		0.0645
0.155279		-0.310479
0.270488		0.446655
0.238112		0.135241
0.342208		0.299552
0.234308		0.345987
0.300504		-0.351945
0.152853		0.317713
0.260317		0.368518
0.358693		0.370678
0.201414		0.380677
0.257853		0.0771406
0.328804		0.236525
-0.0623388		0.171943
0.256383		0.274672
0.310947		0.391204
0.233248		0.399349
-0.133655		0.414347
-0.0126152		-0.323773
0.337289		0.346899
0.243213		-0.151178
-0.0955836		-0.376756
0.156773		0.401432
-0.146642		0.364516
0.0171829		-0.350257
-0.310604		0.251107
0.120655		0.411423
0.259825		-0.398513
0.0132398		0.416255
0.324542		0.3148
0.0469557		0.396164
0.0416738		0.409818
0.186631		-0.282476
-0.094698		-0.0597828
0.236264		0.442491
-0.286556		0.383082
-0.115631		0.324723
-0.295014		0.345986
-0.082106		0.395134
0.0411522		0.306557
0.0282439		0.348149
-0.0821699		0.250697
-0.199789		-0.206842
0.289193		0.410167
0.0819963		0.0166007
0.137965		0.311797
0.034994		0.361918
0.186214		0.401417
0.123617		0.057146
0.186547		0.326515
0.0811369		0.308684
0.283876		0.0306267
0.0771142		0.344994
-0.0210182		-0.285922
0.285318		-0.170001
0.17082		0.426151
0.244273		0.207187
0.0596148		0.302991
-0.14906		0.296331
-0.0011161		0.37003
0.24301		0.432788
-0.0840092		0.399848
0.326666		0.412778
0.361714		0.433134
0.282282		0.349401
-0.0367986		0.13082
0.115472		0.388643
0.225451		0.160844
0.158135		0.382228
0.307788		0.166595
0.162524		0.295792
0.268236		0.401552
0.187431		0.182151
-0.0931918		0.290121
-0.059258		0.380829
0.247267		0.437733
0.312395		0.167553
0.1543		-0.0475276
0.343404		0.340613
0.269775		0.392472
0.274467		0.103534
0.30768		0.289448
0.300895		0.428164
0.304345		-0.286482
0.18902		-0.411835
0.291494		0.405455
0.162418		0.181124
0.0710795		0.419304
0.353044		-0.224602
0.249996		-0.20828
0.275082		0.104891
-0.012749		-0.24415
0.323978		0.410649
0.210689		0.0530068
0.175382		0.000527352
-0.171173		0.298701
0.252204		0.223458
0.329916		0.443982
0.251012		0.147912
0.317981		-0.0861668
0.137898		0.444607
0.0919621		0.342474
0.168473		0.392039
-0.199247		0.218675
-0.2531		0.374726
0.335604		0.34119
0.153355		0.385898
0.180688		-0.0636972
0.157976		-0.0577156
-0.113176
0.156516
0.110084
0.0410961
0.0376481
0.356087
0.0194055
0.340967
0.262899
0.354288
0.296412
-0.0165568
-0.244964
-0.310264
-0.267124
0.299705
0.281784
0.0757704
0.182139
0.203728
-0.231964
0.143919
0.274338
-0.112686
-0.101977
-0.269296
0.311544
-0.0310976
0.204147
0.232095
0.152299
0.275645
-0.323065
0.330696
0.301187
0.272998
0.184074
-0.159658
0.239182
-0.00211589
0.267958
0.271984
0.258247
0.291758
-0.052328
0.27709
0.190527
0.340518
0.209749
-0.0666814
0.208503
0.215219
0.181135

## Sheet: Fig. 3c
300ms				500ms
log2foldchange	log2foldchange_lib			log2foldchange	log2foldchange_lib
-2.06113	-4.21			-3.07377	-4.21
-1.96611	-2.89			-2.82691	-2.89
-1.74149	-4.2			-1.84135	-4.2
-1.20079	-4.81			-1.8362	-3.08
-1.19094	-2.03			-1.66704	-4.81
-1.07821	-1.61			-1.46778	-2.03
-1.02296	-2.61			-1.29191	-1.5
-0.940175	-1.5			-1.23252	-2.61
-0.837032	-1.39			-1.09539	-3.99
-0.729357	-1.09			-1.06243	-2.01
-0.70258	-3.08			-1.02822	-1.61
-0.656935	-2.01			-1.02585	-4.18
-0.603678	-0.47			-0.880603	-0.95
-0.60156	-4.18			-0.850644	-1.39
-0.587208	-0.93			-0.763614	-1.09
-0.585843	-1.19			-0.731704	-1.23
-0.557994	-1.31			-0.676826	-0.93
-0.498218	-3.01			-0.652997	-0.91
-0.486101	-1.3			-0.587173	-1.35
-0.46653	-0.52			-0.560527	-0.99
-0.462492	0.18			-0.549048	-0.81
-0.458308	-0.65			-0.544703	-0.9
-0.456879	-0.81			-0.537494	-0.64
-0.449983	-1.49			-0.531281	-1.19
-0.445326	-1.35			-0.531099	0.27
-0.440425	-1.23			-0.523819	-0.7
-0.419681	-0.95			-0.512031	-3.01
-0.40339	0.03			-0.509695	-0.77
-0.399601	-0.99			-0.503742	-1
-0.396134	-3.02			-0.491355	-0.75
-0.394022	-0.6			-0.485259	-1.35
-0.386102	-3.86			-0.483245	-0.16
-0.374579	-0.16			-0.47828	-0.45
-0.368106	-0.31			-0.461884	0.12
-0.365711	-0.56			-0.450654	-0.15
-0.36442	-0.51			-0.450579	-0.8
-0.358128	-0.6			-0.448349	-0.27
-0.353651	0.37			-0.44453	-0.51
-0.339133	-0.77			-0.443134	-0.03
-0.336922	-1.35			-0.44285	-0.47
-0.335922	0.23			-0.438078	-0.65
-0.327976	0.25			-0.435531	-0.77
-0.326616	-0.61			-0.420936	-0.44
-0.317381	-0.32			-0.420443	0.03
-0.317026	-0.08			-0.41805	0.1
-0.31631	-0.24			-0.412886	-0.6
-0.313315	-0.7			-0.409589	-0.52
-0.30794	-0.38			-0.407537	0.21
-0.304022	-0.01			-0.405511	0.1
-0.300744	-0.21			-0.398806	-0.94
-0.298868	0.17			-0.391175	-0.81
-0.291746	-0.14			-0.39033	-0.33
-0.288309	-0.28			-0.390269	-0.6
-0.287582	0.06			-0.390026	-0.08
-0.283399	0.01			-0.385082	0.09
-0.279267	0			-0.378878	0.19
-0.278557	-1.02			-0.369214	0.21
-0.273263	-0.38			-0.363086	-0.48
-0.272321	-0.04			-0.360831	-0.66
-0.267975	0			-0.35921	-0.81
-0.267564	-0.36			-0.357068	-0.34
-0.266072	0.34			-0.357068	0.08
-0.263618	0.35			-0.348343	-2.51
-0.261245	0.1			-0.347441	0.06
-0.261234	-3.35			-0.345348	-0.34
-0.259486	-0.08			-0.341643	-0.16
-0.259044	0.45			-0.340435	0.07
-0.258384	-0.16			-0.335281	-0.45
-0.256763	-0.6			-0.335116	0.31
-0.25442	-0.39			-0.329041	0.03
-0.253065	-0.74			-0.3239	-0.38
-0.252199	-0.2			-0.321404	-1.29
-0.250253	-0.3			-0.318965	-0.57
-0.24996	-0.53			-0.315839	-1.14
-0.24996	-0.48			-0.315581	-0.04
-0.246529	-0.17			-0.313408	-0.2
-0.244538	-0.38			-0.311213	0.22
-0.240976	0.13			-0.310705	-0.07
-0.240225	-0.59			-0.309628	0.05
-0.235353	-0.22			-0.307413	-0.08
-0.234422	0.32			-0.305652	-0.73
-0.234199	-0.48			-0.304989	-0.56
-0.233746	0.22			-0.304812	-0.12
-0.233285	-0.51			-0.304233	-0.12
-0.228325	-1.61			-0.301263	-0.29
-0.227755	0.25			-0.299731	-0.88
-0.225238	-0.59			-0.299281	-0.2
-0.224347	-0.19			-0.299049	-0.69
-0.222294	0.21			-0.29772	-0.61
-0.221836	-0.06			-0.297222	0.31
-0.220852	-0.51			-0.296088	-0.31
-0.220451	-0.34			-0.296083	-0.48
-0.219838	-0.01			-0.295678	-0.54
-0.219421	0.17			-0.293579	-0.35
-0.21894	-0.71			-0.290638	-0.03
-0.215927	-2.51			-0.29038	-0.94
-0.214842	-0.44			-0.286961	-0.27
-0.21464	0.24			-0.286166	-0.59
-0.214239	-0.78			-0.285875	-0.21
-0.213874	-3.01			-0.285037	-1.3
-0.213264	0.25			-0.283644	-0.51
-0.209311	0.38			-0.280928	0.3
-0.208937	-0.75			-0.280848	-0.2
-0.208218	0.24			-0.278428	0.37
-0.206766	-0.91			-0.277609	-0.23
-0.206365	0.11			-0.27598	-0.92
-0.204688	-0.34			-0.274606	0.1
-0.202569	-0.13			-0.27387	-0.43
-0.202193	-0.37			-0.271294	-0.51
-0.200288	-0.31			-0.271121	-0.01
-0.20004	-0.1			-0.27021	-0.4
-0.19982	-0.55			-0.270206	-0.48
-0.194996	0.2			-0.270206	-0.4
-0.194544	0.34			-0.269317	-0.74
-0.194109	0.24			-0.266959	-0.31
-0.194002	0.29			-0.266051	0.26
-0.192154	-0.23			-0.266051	-0.5
-0.191297	0.23			-0.265201	0.05
-0.190835	0.48			-0.265174	0.16
-0.189342	-0.63			-0.264065	-0.33
-0.188105	-0.27			-0.262947	-0.17
-0.187472	0.38			-0.262753	-1.16
-0.187426	-0.69			-0.261881	0.25
-0.186542	-0.88			-0.260633	0.19
-0.185486	0.15			-0.260257	-0.41
-0.18504	-0.9			-0.259785	0.07
-0.18504	-0.72			-0.259768	-0.58
-0.184414	-0.38			-0.256281	0.08
-0.184276	0.1			-0.254436	-1.02
-0.183547	0.29			-0.253817	0.21
-0.1825	-0.5			-0.25366	-0.26
-0.179912	-0.48			-0.252341	-0.41
-0.179726	-3.67			-0.251905	-1.49
-0.177289	-0.35			-0.250984	0.08
-0.176232	-0.24			-0.249817	0.16
-0.176108	-0.15			-0.248962	-0.32
-0.175736	0.36			-0.246484	0.11
-0.175711	-1.17			-0.246186	-0.3
-0.175088	-0.51			-0.245094	0.24
-0.172363	0.24			-0.245077	0.07
-0.172293	-0.18			-0.241946	-0.39
-0.172159	0.39			-0.241852	0.04
-0.172107	-0.43			-0.241655	-0.1
-0.171515	0.17			-0.241402	-0.14
-0.169476	-0.14			-0.241184	-0.07
-0.168995	-0.94			-0.240597	-0.53
-0.16894	0.18			-0.240597	-0.48
-0.168636	-0.11			-0.238969	-1.35
-0.168492	-0.21			-0.238875	-0.44
-0.16785	0.37			-0.237859	-0.55
-0.167571	-2.04			-0.235773	-0.13
-0.167189	-0.35			-0.234897	0.07
-0.166594	-0.36			-0.233661	-0.36
-0.166176	0.28			-0.23272	-0.13
-0.165869	0.04			-0.231029	0.12
-0.16546	0.01			-0.22903	0.01
-0.165385	-0.37			-0.228873	-0.29
-0.164465	0.07			-0.228384	0.26
-0.16338	-0.3			-0.227637	0
-0.162792	0.21			-0.227175	-0.2
-0.162291	-0.27			-0.225584	-0.52
-0.161482	-0.46			-0.225155	-0.31
-0.160736	-0.8			-0.224916	0.21
-0.159645	0.21			-0.223884	0.09
-0.159512	-0.3			-0.223222	0.06
-0.15939	-0.25			-0.222499	0.16
-0.159186	-0.81			-0.222375	-0.13
-0.15916	0.15			-0.221842	-0.34
-0.158958	-0.21			-0.220418	-0.32
-0.158167	-1.29			-0.218831	0.17
-0.156996	-0.92			-0.218794	-0.49
-0.155853	0.52			-0.217848	-0.21
-0.155658	-0.94			-0.217666	-0.27
-0.154631	-0.29			-0.216509	0.46
-0.154185	0.03			-0.215969	0.15
-0.153446	-0.31			-0.214664	-0.26
-0.153247	-0.66			-0.213816	-0.38
-0.15281	-0.64			-0.212799	0.04
-0.152781	-0.3			-0.212792	-0.63
-0.151466	0.15			-0.212373	-0.02
-0.151427	-0.54			-0.210615	0.22
-0.15119	-0.3			-0.210537	-0.19
-0.151024	0.19			-0.209829	-0.04
-0.150878	-0.17			-0.208585	0.06
-0.150849	0.35			-0.206888	-0.22
-0.150074	-0.44			-0.206759	0.48
-0.149499	-2.43			-0.206376	-3.15
-0.149401	-0.06			-0.205482	-0.16
-0.14927	0.23			-0.202773	-0.16
-0.148914	0.16			-0.202304	-0.3
-0.148842	-0.2			-0.202114	0.01
-0.14868	-0.18			-0.201453	-0.53
-0.148572	-0.52			-0.201308	0.11
-0.147993	0.37			-0.201	0.13
-0.147514	-0.35			-0.200862	-0.3
-0.147435	-0.35			-0.200341	-0.37
-0.146602	0.06			-0.199955	-0.35
-0.146176	-0.03			-0.199727	-0.34
-0.145831	0.56			-0.19915	0.07
-0.145627	-0.46			-0.198757	0.11
-0.145236	-0.74			-0.198594	-0.12
-0.144928	-0.31			-0.19814	0.38
-0.144653	-0.54			-0.197969	0.26
-0.1445	-0.06			-0.197371	0.08
-0.144392	-0.27			-0.19724	0.31
-0.144374	-0.66			-0.196911	0.58
-0.142323	-0.1			-0.195936	0.14
-0.14187	-0.19			-0.195493	0.13
-0.141612	-1.21			-0.195151	-0.51
-0.141564	0.57			-0.194892	-0.12
-0.141035	-0.21			-0.194528	-0.38
-0.141018	-0.26			-0.193912	0.05
-0.14011	0.18			-0.193447	-0.54
-0.139426	-0.39			-0.192527	0.35
-0.139238	-0.3			-0.191593	-0.43
-0.13868	-0.93			-0.191208	0.24
-0.138215	-0.33			-0.189653	0.11
-0.13808	-0.1			-0.188965	-0.03
-0.138074	-0.12			-0.188211	-0.08
-0.138013	0.13			-0.187739	-0.13
-0.137316	-0.57			-0.185896	-0.07
-0.135854	-0.48			-0.185103	-0.3
-0.135647	0.25			-0.18482	-1.01
-0.134979	-0.19			-0.184421	0.31
-0.134273	0.12			-0.183977	0.25
-0.133858	-0.28			-0.182974	0.09
-0.133615	0.02			-0.182319	-0.31
-0.133173	-0.16			-0.182171	-0.24
-0.132938	-0.16			-0.181011	-0.35
-0.132899	-0.33			-0.180419	0.19
-0.132491	0.31			-0.179117	-0.59
-0.13235	-0.08			-0.17866	0.15
-0.132258	-0.08			-0.178498	-0.46
-0.131853	-0.61			-0.178121	0.01
-0.13179	-0.33			-0.177891	0.02
-0.131745	-0.18			-0.177612	0.06
-0.131527	-0.12			-0.177154	-0.28
-0.131199	-0.1			-0.176094	0.02
-0.129721	-0.33			-0.174989	0.12
-0.128898	0.09			-0.173868	-0.07
-0.128655	0			-0.173656	0.15
-0.128117	-0.44			-0.172699	-0.11
-0.127717	-0.3			-0.171887	-0.46
-0.126897	-0.02			-0.17177	-0.12
-0.126325	0.4			-0.171715	-0.48
-0.125591	-0.58			-0.171386	0.42
-0.125449	-0.1			-0.17132	-0.09
-0.125207	-0.38			-0.171211	-0.29
-0.124824	-1.4			-0.170807	-0.39
-0.12443	-0.48			-0.169986	-0.08
-0.123777	-0.28			-0.169959	0.12
-0.123742	0.34			-0.169823	-0.27
-0.123033	0.1			-0.169466	0.15
-0.122837	0.22			-0.169365	0.32
-0.122627	0.32			-0.169069	-0.46
-0.122463	-0.38			-0.168933	0.22
-0.121402	0.21			-0.16872	0.07
-0.120059	0.21			-0.168693	0.1
-0.11982	0.56			-0.168504	-0.54
-0.119401	0.18			-0.168193	-0.21
-0.119078	0.16			-0.168037	0.01
-0.118954	-0.45			-0.166602	-0.34
-0.118439	-0.07			-0.166335	-0.38
-0.117537	0.36			-0.165946	-0.74
-0.117183	0.05			-0.165753	-0.22
-0.116561	-0.3			-0.165001	-0.18
-0.116541	-0.21			-0.16488	0
-0.116275	0.3			-0.163025	0.28
-0.115719	0.2			-0.162708	0.13
-0.11541	0.11			-0.162009	-0.54
-0.114907	0.12			-0.161234	-0.42
-0.11487	-0.04			-0.160857	0.29
-0.114759	0.21			-0.160519	-0.11
-0.114514	0.39			-0.160466	0.13
-0.114079	-0.3			-0.160317	-0.33
-0.113851	-0.15			-0.159869	0.24
-0.113784	0.5			-0.159622	0.37
-0.113136	-0.24			-0.158973	-0.06
-0.112226	-0.12			-0.158172	-0.08
-0.11217	-0.47			-0.15802	-0.44
-0.111179	-1.16			-0.157398	0.55
-0.110917	0.17			-0.157254	0.31
-0.110883	-0.23			-0.156914	0.22
-0.110823	0.02			-0.155716	0.16
-0.110436	-0.02			-0.154258	0.08
-0.110286	0.09			-0.153942	-0.35
-0.109988	-0.29			-0.153213	-0.39
-0.109116	-0.1			-0.152353	-0.37
-0.109008	-0.21			-0.152036	-0.23
-0.108983	-0.39			-0.151726	0.05
-0.108622	0.11			-0.151493	-0.73
-0.108115	-0.32			-0.151228	0.13
-0.107453	-0.46			-0.150314	0.2
-0.107147	0.11			-0.15002	-2.92
-0.107082	0.18			-0.149673	-0.18
-0.106941	0.29			-0.148587	-0.19
-0.106659	0			-0.146835	0.26
-0.106262	-0.02			-0.145997	0.15
-0.106107	0.18			-0.145528	-0.16
-0.105795	0.14			-0.145447	-0.11
-0.10536	0.25			-0.145172	0.07
-0.105128	0.1			-0.144734	0.31
-0.104935	0.14			-0.144727	0.01
-0.104796	0.47			-0.144672	0.26
-0.103938	-0.54			-0.144672	0.79
-0.103479	-0.01			-0.144542	-0.04
-0.102913	0.12			-0.144521	0.35
-0.102352	0.04			-0.144189	0.27
-0.102225	-0.49			-0.143848	-0.07
-0.102056	0.3			-0.143623	-0.12
-0.10186	-0.78			-0.143077	0.1
-0.101669	-0.15			-0.142947	-0.24
-0.101607	0.27			-0.142612	-0.32
-0.100842	0.31			-0.141929	0.09
-0.100729	0.02			-0.141701	-0.08
-0.100248	-0.57			-0.141318	0.06
-0.100166	-0.08			-0.139085	-0.36
-0.100136	-0.19			-0.138839	-0.02
-0.0981591	0.07			-0.137596	0.14
-0.097661	-0.01			-0.137475	-0.44
-0.0974762	0.37			-0.137217	0.14
-0.0972505	-0.08			-0.136622	-0.41
-0.0967352	0.31			-0.135506	0.37
-0.0959265	0.05			-0.134576	-0.21
-0.0954716	-1.35			-0.133594	0
-0.0946763	0.09			-0.133312	0.06
-0.0942417	0.45			-0.133028	0.03
-0.093271	-0.26			-0.131984	-0.28
-0.093257	0.34			-0.131889	0.21
-0.0931962	-0.21			-0.131206	0.09
-0.092942	0.35			-0.13115	0.15
-0.0925019	-0.06			-0.130237	-0.18
-0.0911508	0.03			-0.130167	-0.06
-0.0909401	0.58			-0.130121	-0.08
-0.0908601	0.24			-0.130002	0.57
-0.0903069	0.17			-0.129728	-0.56
-0.0898614	-0.18			-0.129146	0.33
-0.0894723	0.1			-0.12885	-0.28
-0.0893309	-0.12			-0.128488	0.27
-0.0890262	-0.05			-0.128152	0.3
-0.0884584	0.21			-0.127577	-0.18
-0.0883157	0.01			-0.125023	0.29
-0.0882502	0.08			-0.124888	0.23
-0.087311	-1			-0.124046	0.38
-0.0872359	-0.06			-0.122911	-0.08
-0.0866876	-0.61			-0.122713	-0.14
-0.0862627	-0.45			-0.122695	-0.22
-0.0862529	-0.21			-0.121945	0.16
-0.0860646	-0.16			-0.121818	0.14
-0.0856699	0.36			-0.121721	-0.34
-0.0851672	-0.12			-0.121565	-0.16
-0.0845423	-0.39			-0.121285	-0.26
-0.0842824	-0.34			-0.120582	0.13
-0.0838957	-0.2			-0.120505	0.6
-0.0829175	0.37			-0.120345	-0.35
-0.0818365	-0.03			-0.120147	0
-0.0817666	-0.52			-0.119366	0.52
-0.081234	-0.37			-0.119292	0.04
-0.0809593	0.08			-0.118356	0.08
-0.0808799	-0.81			-0.118344	0.08
-0.0800843	0.04			-0.117662	-0.06
-0.0796869	0.07			-0.116979	0.06
-0.079224	0.04			-0.116816	0.01
-0.0790672	-0.13			-0.116658	0.15
-0.0781441	-0.49			-0.116512	0.1
-0.077858	-0.07			-0.116426	0.07
-0.0768309	0.06			-0.116242	0.21
-0.0768309	-0.03			-0.115876	-0.24
-0.0767062	0.1			-0.115838	0.15
-0.0764704	-0.42			-0.115672	-0.32
-0.0763841	0.17			-0.115454	-0.12
-0.0762758	0.47			-0.115186	-0.03
-0.0762689	0.09			-0.115171	0.08
-0.0762668	0.16			-0.115101	-0.12
-0.0761285	0.21			-0.11492	0.09
-0.075563	0.01			-0.114888	-0.08
-0.0751982	-0.44			-0.114577	0.32
-0.0749078	0.16			-0.114529	-0.02
-0.0748782	0.24			-0.114313	-0.08
-0.0744214	0.06			-0.114284	0.16
-0.0739759	-1.38			-0.113163	0.34
-0.0737457	-0.04			-0.113149	0.04
-0.0736032	0.26			-0.112902	-0.38
-0.0729003	-0.16			-0.11266	0.01
-0.0727071	0.14			-0.112601	0.23
-0.0727071	0.19			-0.112376	0.31
-0.0726149	0.12			-0.11237	-0.01
-0.0725758	0.15			-0.111781	-0.1
-0.0724306	-0.2			-0.111445	-0.1
-0.0716541	0.32			-0.111435	0.02
-0.0715072	-0.17			-0.111289	0.19
-0.0714614	-0.14			-0.110527	0.22
-0.0714591	-0.2			-0.11035	0.06
-0.071378	-0.03			-0.109919	-0.18
-0.0705063	1.04			-0.109484	0.14
-0.0700729	0.19			-0.108758	-0.12
-0.0698874	0.33			-0.108548	-0.05
-0.0697794	0.14			-0.107768	-0.09
-0.069761	0.28			-0.107481	0.19
-0.069411	0.08			-0.107293	0.16
-0.0691535	-0.13			-0.107223	-0.14
-0.0680043	0.52			-0.106644	-0.57
-0.0677881	0.09			-0.106062	-0.16
-0.0677273	0.33			-0.10532	0.11
-0.0672855	-0.78			-0.104959	0.18
-0.0672121	0.03			-0.104922	-0.28
-0.0667622	0.07			-0.104318	0.24
-0.0667028	0.1			-0.103934	-0.3
-0.0663776	0.26			-0.102314	-0.46
-0.0663621	-0.13			-0.102235	-0.62
-0.0662768	-0.06			-0.101719	0.27
-0.066267	-0.34			-0.101601	0.21
-0.0661237	-0.02			-0.101573	-0.16
-0.0660729	-0.35			-0.101373	0.03
-0.065968	0.23			-0.101346	0.21
-0.0654597	0.21			-0.100665	0.35
-0.0646702	-0.06			-0.100555	0.56
-0.0644412	0.32			-0.100552	-0.14
-0.0643651	0.1			-0.0998986	0.18
-0.0640638	0.41			-0.0996971	0.14
-0.0639358	0.04			-0.0989109	-0.12
-0.0638001	-0.85			-0.0988121	1.04
-0.0636618	0.38			-0.09778	-1.21
-0.0632378	0.09			-0.0977073	-0.13
-0.0631831	-0.1			-0.0972316	0.17
-0.0630569	-0.35			-0.0969253	-0.09
-0.0628972	-0.16			-0.0966938	0.2
-0.0627475	0.16			-0.0964818	0.12
-0.0622156	-0.12			-0.0964117	0.11
-0.0618469	0.01			-0.0960355	-0.3
-0.0612774	-0.04			-0.0934768	-0.17
-0.0611641	-0.08			-0.0926805	-0.37
-0.0606287	0.2			-0.0926423	-0.18
-0.0606039	-1.39			-0.0924473	-0.04
-0.060504	-0.05			-0.0914905	-0.18
-0.0603926	-0.59			-0.091459	-0.06
-0.0603173	0.75			-0.0914347	0.32
-0.0601845	0.16			-0.0908251	0.75
-0.0601184	-0.02			-0.0905333	0.1
-0.0599506	0.07			-0.0904658	0.18
-0.0598867	0.03			-0.0903516	0.08
-0.0597966	-1.26			-0.0896084	0.1
-0.0596938	0.03			-0.089519	0.04
-0.0595584	-0.1			-0.0893345	-0.57
-0.0592053	0.1			-0.089277	0.03
-0.0592053	-0.1			-0.0878966	0.15
-0.0591779	-0.13			-0.0876234	0.35
-0.0583346	0.16			-0.0870039	0.36
-0.058013	0.33			-0.085978	0.12
-0.0575762	-0.31			-0.0854955	0.21
-0.0573509	0.41			-0.0851769	0.21
-0.0571191	0.06			-0.0848629	-0.36
-0.0569274	-0.41			-0.0847604	0.24
-0.0568197	0.29			-0.0845032	-0.22
-0.0567713	0.15			-0.0843227	0.28
-0.0563319	0.39			-0.0842907	0.03
-0.0561354	-0.46			-0.0842674	0.09
-0.0561314	0.22			-0.0839728	-0.01
-0.0560956	-0.07			-0.0839727	-0.05
-0.0557954	0.25			-0.0838282	0.27
-0.05548	-0.12			-0.0838134	0.26
-0.0551631	0.2			-0.0834583	-0.14
-0.0543597	0.33			-0.0831349	0.13
-0.0540941	0.02			-0.083009	0.31
-0.0540137	-0.05			-0.0829582	-0.28
-0.0538542	0.52			-0.08254	-0.3
-0.0538402	-0.22			-0.0825248	0.45
-0.0534288	-1.1			-0.0817306	-0.19
-0.0532525	-0.12			-0.0815656	0.07
-0.0532031	-0.18			-0.0812464	0.32
-0.0530903	0.03			-0.0803871	-0.12
-0.0529971	0.02			-0.0803041	0.08
-0.052817	0.56			-0.0802608	0.19
-0.0524333	0.09			-0.0799594	0.29
-0.0517507	0.14			-0.0797989	0.17
-0.0514634	0.39			-0.0796406	0.07
-0.050951	-0.34			-0.0788846	-0.2
-0.0509167	-0.11			-0.0782688	0.09
-0.0507491	-0.57			-0.077724	0.08
-0.0505543	0.25			-0.0776249	0.18
-0.0502	0.14			-0.077338	0.1
-0.0501585	0.14			-0.0762553	-0.48
-0.0500925	-0.84			-0.0757287	-0.48
-0.0499957	-0.56			-0.07541	-0.9
-0.0495048	-0.17			-0.0747824	-0.2
-0.0494969	0.03			-0.0737319	0.59
-0.0494761	0.04			-0.0729461	0.25
-0.0492611	-0.09			-0.0721292	-0.23
-0.0490577	0.04			-0.0718153	0.19
-0.0490289	0.04			-0.0715344	-0.15
-0.048902	-0.28			-0.0713251	0.22
-0.0488853	-0.22			-0.070905	-0.49
-0.0488307	0.46			-0.0704358	0.26
-0.0484815	0.33			-0.0695951	-0.04
-0.0483847	-0.4			-0.0685549	0.24
-0.0482752	-0.26			-0.0683205	-0.02
-0.0475461	0.32			-0.0677121	0.04
-0.0471368	-0.06			-0.0677006	0
-0.0470943	0.24			-0.0675013	0.17
-0.0470419	0.16			-0.0675004	0.17
-0.0469997	0.02			-0.0674369	0.32
-0.0468481	0.36			-0.0671406	-0.26
-0.0467227	0.26			-0.0666738	0.23
-0.0467086	-1.14			-0.0658083	0.08
-0.046638	-0.17			-0.0657258	0.2
-0.0465763	0.33			-0.0656719	0.4
-0.0463724	-0.25			-0.0656626	0.26
-0.0462104	-0.79			-0.0655336	-3.35
-0.0458148	0.11			-0.0651331	0.45
-0.0454214	0.15			-0.064909	0.31
-0.0449593	0.18			-0.0648065	0.22
-0.0449448	0.34			-0.0647588	-0.05
-0.0449386	0.62			-0.064465	0.21
-0.0448118	0.41			-0.0644546	0.19
-0.0446755	0.31			-0.0643559	0.41
-0.044611	-0.15			-0.0642083	0.36
-0.0445461	0.13			-0.0640025	0.38
-0.0444598	0.08			-0.0628552	-0.39
-0.0444286	0.42			-0.0625088	0.07
-0.0443653	0.18			-0.062474	0.17
-0.0443194	0.09			-0.0621259	0
-0.0439551	-0.17			-0.0618038	0.07
-0.0434864	-0.43			-0.0614409	0.08
-0.0432193	-0.2			-0.0607936	0.05
-0.0430552	0.27			-0.0607541	-0.01
-0.042417	0.11			-0.0599947	-0.34
-0.0418782	0.26			-0.0595207	0.25
-0.0417836	-0.32			-0.0594134	-0.25
-0.040711	0.04			-0.0589685	0.08
-0.0401305	0.44			-0.058887	-0.25
-0.0400617	0.21			-0.0583174	0.09
-0.0399699	0.12			-0.058094	0.17
-0.0394759	0.32			-0.0578837	0.24
-0.0391006	-0.5			-0.0578518	0.1
-0.0390234	-0.08			-0.0576217	0.14
-0.0389526	0.17			-0.0570979	-0.12
-0.0386994	0.07			-0.0570853	0.04
-0.0386503	0.08			-0.056957	0.13
-0.0386271	-0.03			-0.0569432	0.02
-0.0384476	0.19			-0.0567613	0.19
-0.0383964	-0.12			-0.0564723	0.21
-0.0382121	-0.39			-0.0562828	0.1
-0.0382023	0.35			-0.0561404	0.15
-0.0380601	0.23			-0.0554235	0.1
-0.0379219	-0.14			-0.0552533	0.15
-0.0379012	-0.12			-0.0547767	-0.29
-0.0377502	-1.71			-0.0541689	0.24
-0.0377436	-0.54			-0.0538788	0.44
-0.0373075	0.22			-0.0529451	0.31
-0.0372902	-0.36			-0.0522871	0.6
-0.0370212	0.28			-0.0522091	0.26
-0.0366323	0			-0.0519373	-0.23
-0.0366154	-0.2			-0.0517662	0.15
-0.0357678	0.08			-0.0516789	0.37
-0.0357386	-0.09			-0.0516636	0.15
-0.0356765	-0.56			-0.0516582	0.21
-0.0356333	-0.12			-0.0514364	-0.17
-0.0356207	0.16			-0.0512853	0.09
-0.0356109	0.1			-0.0508709	0.09
-0.0354723	0.14			-0.0507855	0.33
-0.0354118	0.08			-0.0506158	0.17
-0.0353866	-0.05			-0.0505123	-0.08
-0.0353541	-0.04			-0.0504179	-0.59
-0.0352263	-0.77			-0.0501912	0.29
-0.0349469	0.3			-0.0495067	0.07
-0.034831	0.41			-0.0494516	0.09
-0.0345211	0.52			-0.048872	0.09
-0.0341036	-0.24			-0.0487061	0.26
-0.0340316	0.35			-0.0485623	0.27
-0.0339901	0.49			-0.0481524	-0.35
-0.0338895	0.45			-0.0473135	0.32
-0.0338166	0.16			-0.0471063	0.12
-0.033417	0.06			-0.0464754	-0.05
-0.0333396	0.16			-0.0461879	-0.05
-0.0330901	0.2			-0.0459118	0.09
-0.0330853	0.03			-0.0452909	0.13
-0.0324111	-0.12			-0.0430021	-0.2
-0.0323595	-0.09			-0.0425701	0.12
-0.03215	-0.04			-0.0421627	-0.08
-0.0321417	-0.15			-0.0418572	0.33
-0.0317494	0.18			-0.041101	-0.16
-0.0313894	0.2			-0.0409207	-0.05
-0.0312424	0.2			-0.0407853	0.2
-0.0305753	0.21			-0.0407768	0.11
-0.0304343	0.06			-0.0403121	-0.04
-0.0304041	0.21			-0.0398955	0
-0.0303943	-0.42			-0.0395784	0.69
-0.0303156	0.05			-0.0394292	-0.22
-0.0303071	-0.19			-0.0386739	-0.05
-0.0299249	-0.22			-0.0376959	-0.31
-0.029012	0.01			-0.0376027	0.3
-0.0285041	-0.03			-0.0375967	-0.2
-0.0284038	-0.59			-0.0375738	0.22
-0.0281281	-0.14			-0.0373025	-0.05
-0.0279706	-0.01			-0.0373025	0.01
-0.0278897	-0.23			-0.0365939	0.09
-0.0277421	0			-0.0361605	-0.32
-0.0275974	-0.09			-0.0358186	-0.12
-0.0275092	0.12			-0.0357316	0.17
-0.0271978	0.18			-0.035419	-0.17
-0.0267453	-0.18			-0.0350666	0.08
-0.0265989	0			-0.0350518	0.33
-0.0264287	0.03			-0.0350118	0.26
-0.0263608	-0.34			-0.0347769	0.07
-0.0263608	0.08			-0.0346029	0.02
-0.0263219	0.31			-0.0344536	0.19
-0.0262425	0.34			-0.0338032	0.25
-0.0255857	-0.22			-0.0331464	-0.13
-0.0252478	0.35			-0.0331464	-0.15
-0.0250921	-0.31			-0.0329604	0.32
-0.0250304	-0.13			-0.0328057	-0.57
-0.024852	0.09			-0.0324278	-0.16
-0.0247192	0.41			-0.0322623	-0.23
-0.0245385	0.01			-0.0316019	0.14
-0.0242273	-0.17			-0.0311041	-0.28
-0.0240817	0.23			-0.0306172	0.26
-0.0239458	0.26			-0.0303719	0.13
-0.023917	0.09			-0.0303054	-0.1
-0.023531	0.29			-0.0302775	0.31
-0.0231395	0.09			-0.029906	0.24
-0.022892	0.14			-0.0296316	-0.07
-0.0227938	-0.2			-0.0290096	-0.6
-0.022758	0.45			-0.0286646	-0.17
-0.0226383	0.24			-0.0282698	0.2
-0.022227	-0.41			-0.0282121	0.11
-0.022079	-0.6			-0.0277276	0.01
-0.0216024	0.12			-0.0273695	0.15
-0.021595	0.16			-0.0272298	-0.26
-0.0215163	0.19			-0.0258541	0.36
-0.0214851	0.03			-0.0256779	-0.22
-0.0213656	-0.46			-0.0254123	0.08
-0.0210805	0.28			-0.0249772	0.18
-0.0209448	0.33			-0.0247984	0.01
-0.0209033	-0.28			-0.0247409	0.2
-0.0206721	0.12			-0.0239108	-0.13
-0.0204992	-0.15			-0.0235469	-0.35
-0.0200981	0.26			-0.0233054	0.34
-0.0199487	-0.25			-0.0227802	0.01
-0.0198352	0.12			-0.0227439	0.07
-0.0197823	0.28			-0.0223885	-0.06
-0.0194976	0.1			-0.0220993	0.5
-0.0194454	0.22			-0.0220768	0.07
-0.0186937	-0.04			-0.0205503	0.22
-0.0182986	0.2			-0.0203252	0.08
-0.0182548	0.13			-0.019712	-0.09
-0.0182459	0.22			-0.0195327	0.2
-0.0179851	0.22			-0.0191903	0.1
-0.0177507	0.1			-0.0190024	0.11
-0.0174429	-0.05			-0.0181212	0.09
-0.0172014	-0.28			-0.0173593	-0.03
-0.0171368	0.38			-0.0171633	0.03
-0.0166469	0.58			-0.0170994	-0.21
-0.0165315	-0.31			-0.0168874	-0.09
-0.0163608	0.3			-0.0165281	0.23
-0.0162244	-0.03			-0.0162692	0.19
-0.0162244	0.01			-0.0160232	-0.29
-0.0146992	0.1			-0.0157142	-0.2
-0.014509	0.08			-0.0155201	-0.05
-0.0144744	-0.31			-0.0154495	-0.16
-0.0144663	0.13			-0.01386	0.19
-0.0141964	0.14			-0.0124147	-0.07
-0.0141964	0.11			-0.0123138	0.26
-0.0135965	-0.24			-0.0120869	0.08
-0.0128438	-0.23			-0.0120807	0.35
-0.0126841	0.09			-0.0119381	0.08
-0.0126165	-0.12			-0.0118649	0.13
-0.0118408	0.49			-0.0118589	0.41
-0.0116012	0.25			-0.0116374	-0.08
-0.0111766	-0.07			-0.0111372	0.06
-0.0110927	-0.12			-0.0111372	-0.03
-0.0108671	0.22			-0.0111167	0.42
-0.0108356	0.09			-0.0106952	0.07
-0.010597	0.05			-0.0106795	-0.35
-0.0105059	0.15			-0.00930905	0.82
-0.00989628	-0.22			-0.00909209	-0.03
-0.00979996	0.03			-0.00876904	0.1
-0.00941944	0.01			-0.00876236	0.23
-0.00930619	0.01			-0.00836766	0.1
-0.0089438	0.13			-0.00718045	0.15
-0.00878549	-0.12			-0.00691843	0.62
-0.0087471	0.03			-0.00653267	0.1
-0.00855613	-0.1			-0.0064981	0.16
-0.0084126	0.08			-0.00640225	0.17
-0.00801754	0.02			-0.00587368	0.49
-0.00765252	0.24			-0.00548935	-0.05
-0.00758934	0.08			-0.00548124	0.21
-0.00745678	-0.34			-0.00540876	-0.11
-0.00699186	-0.9			-0.0052557	0.06
-0.00684667	-0.21			-0.00440478	-0.01
-0.00654387	0.05			-0.00309491	0.25
-0.00638199	-0.2			-0.00167918	0.52
-0.00626206	-0.17			-0.000916481	0.17
-0.00581527	0.39			1.69277e-05	0.15
-0.00543284	0.09			0.000155926	0.34
-0.00518441	-0.55			0.000214338	0.08
-0.00502264	0.49			0.00190973	0.03
-0.00458121	0.25			0.00191975	-0.33
-0.0044198	0.16			0.00196791	-0.21
-0.00441957	-0.5			0.00259638	0.18
-0.00440836	0.37			0.0026865	-0.1
-0.00412416	0.27			0.00287747	0.15
-0.00408602	-0.16			0.00299931	0.11
-0.00398374	0.35			0.00301003	0.04
-0.00393796	-0.13			0.00355458	0.08
-0.0033865	0			0.00367308	-0.52
-0.00323868	0.43			0.00438643	0.14
-0.0029974	0.15			0.00442505	0.29
-0.00286245	0.1			0.00462413	-0.05
-0.00266719	0.24			0.00603414	0.32
-0.00201511	0.08			0.00624895	-0.1
-0.00177002	0.03			0.00661421	0.16
-0.00170529	-0.1			0.00733662	-0.18
-0.001701	0.37			0.00736141	0.25
-0.00157881	-0.18			0.00780225	0.28
-0.00134039	-0.2			0.00803256	0.44
-0.00132084	0.2			0.00820494	0.09
-0.00120473	0.23			0.00821018	0.15
-0.00118065	0.85			0.00881052	-0.39
-0.00108147	0.09			0.0100446	0.38
-0.000877619	-0.32			0.0100684	0.32
-0.000829935	-0.26			0.0102453	-0.44
-0.000819683	0.37			0.0103292	0.36
-0.000816345	0.33			0.0105393	0.49
-0.000275135	0.6			0.0110273	0.33
0.0003438	0.09			0.0112627	0.08
0.000641823	0.13			0.0113208	0.03
0.00102949	-0.08			0.0113492	0.13
0.00136244	-0.09			0.0113943	0.12
0.00160718	0.06			0.0114143	0.5
0.00185013	-0.29			0.0116522	0.32
0.00201893	0.08			0.0117927	0.45
0.00228596	-0.03			0.0121026	0.18
0.00230908	0.19			0.0121624	-0.3
0.00262976	0.15			0.0122092	0.08
0.00267267	0.01			0.0123594	0.03
0.00283027	0.11			0.0128264	0.02
0.00298071	0.28			0.0129278	0.21
0.00306702	0.03			0.0133529	-0.23
0.00395536	0.04			0.0136135	0.17
0.0045563	0.21			0.0136867	0.18
0.00455952	0.18			0.0138752	0.3
0.00496495	0.03			0.014112	0.09
0.00498891	0.31			0.0143459	-0.13
0.00509977	-0.22			0.0144506	0.49
0.00541067	0.12			0.0148273	0.24
0.0054245	0.18			0.0158999	0.05
0.00593281	-0.02			0.0164659	0.48
0.00610852	-0.05			0.0166473	0.48
0.00613379	0.03			0.0173845	0.01
0.00625825	0.1			0.0179644	0.14
0.00627208	-0.31			0.0182121	0.28
0.00629497	0.09			0.0185344	0.07
0.00630903	0.07			0.018914	-0.02
0.00637102	-0.38			0.0202146	0.07
0.00648475	0.18			0.0204494	0.34
0.00651407	-0.32			0.0212125	0.36
0.0066781	0.15			0.0215721	-0.31
0.00680876	0.19			0.0217948	-0.24
0.00713861	0.27			0.0221696	0.22
0.00754881	0.05			0.0222974	0.35
0.00771165	0.03			0.0224216	0.05
0.00783396	-0.15			0.0229307	-0.07
0.00791502	0.24			0.023361	0.21
0.00831652	0.12			0.0238376	0.41
0.00837374	0.26			0.0240028	-0.04
0.00863838	0.06			0.0240149	0.36
0.00882363	-0.26			0.0244126	0.05
0.00896573	0.06			0.0245709	-0.01
0.00902462	-0.11			0.0248008	0.23
0.00907588	0.38			0.025435	0.13
0.00931096	-0.36			0.0255151	-0.02
0.00938463	-0.69			0.0255904	-0.78
0.00941551	0.09			0.0263207	0.19
0.00945258	0.32			0.0266764	0.05
0.00998139	0.18			0.0269551	0.11
0.0102302	0.13			0.0269907	0.12
0.0103016	0.05			0.0271308	0.21
0.010864	0.08			0.0272694	0.03
0.0109038	0.15			0.0281043	0.19
0.0109162	0.33			0.0285368	0.07
0.0111251	0.1			0.028542	0.85
0.011333	0.07			0.0290971	-0.33
0.0114517	0.29			0.0291743	0.17
0.0116866	0.3			0.0293667	0.17
0.0116911	0.66			0.0301969	-0.27
0.0117548	0.36			0.0302675	0.16
0.0122514	0.22			0.0312412	0.1
0.0125599	0.14			0.0313668	0.29
0.0126891	0.29			0.0321569	-0.28
0.0127771	-0.34			0.0326302	0.29
0.0132784	0.3			0.0326872	-0.41
0.0134821	0.12			0.0328908	-0.15
0.0135143	0.33			0.0343487	-0.1
0.0137825	0.3			0.0344787	0.31
0.0150149	-0.12			0.0345387	-0.21
0.0151159	-0.18			0.0345767	0.12
0.0152571	0.31			0.0346427	0.81
0.0153792	0.19			0.0356829	0.22
0.0153934	0.33			0.0360832	0.1
0.0154114	-3.99			0.036427	0.38
0.0156302	-0.03			0.036777	0.22
0.0157073	0.15			0.0370784	0.15
0.0158478	-0.07			0.0370822	0.21
0.0164685	0.35			0.0374682	-0.12
0.0167072	-0.1			0.0384035	0.38
0.0167422	0.19			0.0388896	0.3
0.0170443	0.07			0.0406299	0.28
0.0171239	-0.13			0.0407734	0.26
0.0174892	0.69			0.0419927	0.2
0.0175982	0.24			0.0420663	0.17
0.0181057	0.28			0.0424752	0.2
0.0181231	-0.12			0.0425532	0.29
0.0181332	0.09			0.0428085	0.03
0.0185413	0.17			0.042855	0.35
0.01895	0.48			0.0437751	0.22
0.0193026	0.13			0.044508	0.08
0.0194683	0.22			0.0448043	0.21
0.0195494	-0.11			0.0450535	0.38
0.0197721	-0.06			0.0452962	0.32
0.0201142	0.23			0.04568	0.23
0.0201652	0.11			0.0465155	0.4
0.0202963	0.32			0.0465312	0.43
0.0204725	-0.09			0.0469973	0.25
0.0206149	0.26			0.0470562	-0.16
0.02074	0.26			0.0477443	-0.3
0.0208178	0.23			0.0478573	-0.53
0.0210273	0.42			0.0493293	0
0.0211436	-0.07			0.0501392	0.19
0.0212793	0.13			0.0501986	0.18
0.0212851	0.09			0.0506995	-0.11
0.0218582	0.05			0.0507388	0.28
0.0221606	0.13			0.0509288	0.12
0.0221854	-0.16			0.0516796	0.22
0.0224519	0.85			0.0517991	-0.04
0.0224991	-0.01			0.0521288	0.21
0.0228994	0.26			0.0524962	0.2
0.0231106	0.12			0.0525966	0.14
0.023155	0.13			0.0528624	0.22
0.0231681	0.3			0.0531964	0.16
0.0232539	0.2			0.053493	0.19
0.0233479	0.07			0.0535121	0.15
0.0234616	-0.12			0.0539551	0.14
0.023576	0.12			0.0540304	-0.15
0.0236297	-0.05			0.0544977	0.46
0.0239229	0.07			0.0555036	0.34
0.0240383	-0.05			0.0555913	0.57
0.0242271	-0.12			0.0560069	-0.29
0.0242372	-0.29			0.0562191	0.32
0.024246	-0.13			0.0564542	0.19
0.024348	-0.62			0.0564921	0.14
0.0245552	0.08			0.05744	-0.15
0.0246818	-0.04			0.0577393	-0.38
0.0247552	-0.01			0.0578175	0.12
0.0248969	0.5			0.0582213	0.23
0.0249424	0.46			0.0582452	0.24
0.0252466	0.02			0.0587451	0.3
0.0254025	0.19			0.0588989	0.15
0.0254951	0.08			0.05927	0.05
0.025703	0.02			0.0594704	0.1
0.0258121	0.18			0.0595472	0.22
0.0259558	0.26			0.059598	0.19
0.0262225	-0.59			0.0599132	0.1
0.0263374	-0.23			0.0607069	0.22
0.0266082	-0.25			0.0613956	0.21
0.0266633	0.31			0.0615411	0.06
0.0272012	0.36			0.0621109	-0.04
0.0274091	0.01			0.0623565	0.18
0.0274864	0.22			0.0625339	0.12
0.027912	0.13			0.0635412	0.54
0.0281878	-0.1			0.0636535	0.1
0.0282142	-0.12			0.0638142	0.01
0.0284033	0.4			0.0643752	0.36
0.0284626	0.17			0.0644641	0.14
0.0287087	0.09			0.0657802	0.41
0.0287416	-0.13			0.0662181	-0.06
0.0291533	-0.18			0.0665526	0.56
0.0295825	0.09			0.0665925	0.12
0.0296285	-0.18			0.0671592	0.4
0.0297446	-0.07			0.0674784	-0.31
0.0297816	0.12			0.0679519	0.05
0.0303679	-0.11			0.0686803	0.08
0.0308146	0.34			0.0689249	0.26
0.0309269	0.24			0.0689325	-0.03
0.0309439	0.2			0.0696263	0.21
0.03109	0.23			0.0697398	0.23
0.031101	0.2			0.0698807	0.02
0.0312951	0.36			0.0708513	0.06
0.0313401	0.19			0.0708942	0.22
0.031425	0.44			0.0710182	0.2
0.031626	0.35			0.0715573	-0.05
0.0317366	0.1			0.0719135	-0.01
0.032336	0.25			0.0732751	0.04
0.0324559	-0.45			0.0733697	0.12
0.0327585	0.71			0.0734428	0.22
0.0328212	0.27			0.0737836	0.16
0.033349	0.01			0.0739517	0.27
0.0334377	0.26			0.0741253	-0.99
0.0335948	-0.08			0.074222	0.3
0.0336864	0.22			0.0744305	-0.13
0.0337183	0.66			0.074743	0.26
0.0339427	-0.26			0.0748508	0.1
0.0341241	0.33			0.0749462	0.27
0.0341995	0.36			0.0750737	0.22
0.0342348	0.18			0.0752892	0.2
0.0343583	0.05			0.0752892	0.22
0.0346248	0.25			0.0754182	0.32
0.0346637	0.11			0.0755494	0.27
0.0347128	0.05			0.0766261	0.11
0.0348105	0.19			0.0766385	0.17
0.0349207	-0.06			0.0775809	0.29
0.0351491	0.01			0.0775809	0.14
0.0355399	0.08			0.0775809	-0.35
0.0355759	0.35			0.0777266	0.32
0.0355839	0.25			0.0784817	-0.45
0.0358188	-0.21			0.079258	-0.11
0.0359585	0.22			0.0802565	0.22
0.036649	-0.14			0.0806301	0.2
0.0367033	0.02			0.0817871	0.53
0.0368428	0.24			0.0824051	-0.17
0.0368545	0			0.0825031	0.13
0.0369368	-0.73			0.0825701	0.23
0.0372777	-0.13			0.0829062	0.24
0.0372946	0.08			0.0849373	0.07
0.0373673	-0.13			0.0849688	0.16
0.0376291	0.29			0.0852909	0.44
0.0377631	0.08			0.0855782	0.43
0.0377734	0.08			0.0862603	0.32
0.0380926	-0.13			0.0879965	0.16
0.0380926	-0.15			0.088887	0.04
0.0381415	0.44			0.089757	0.22
0.0382545	-0.05			0.0897735	0.28
0.0383816	0.17			0.0898051	-0.04
0.0384603	0.1			0.0910373	0.1
0.0387609	-0.53			0.0911603	0.12
0.039027	0.22			0.0912435	-0.02
0.0394294	0.25			0.0913463	0.42
0.0394294	0.22			0.0913472	-0.06
0.0395334	-0.16			0.0914781	0.13
0.0396218	-0.01			0.0915296	0.19
0.039778	0.08			0.0915468	-0.16
0.0399404	0.17			0.0917535	0.29
0.0399752	0.11			0.0918877	0
0.0400317	0.15			0.0925841	0.31
0.0401018	0.34			0.0929213	0.18
0.0401025	0.22			0.093339	-0.09
0.0402045	-0.11			0.093339	-0.78
0.0404758	0.24			0.093339	0.06
0.0408754	0.12			0.093339	-0.17
0.0410848	-0.36			0.0935564	0.07
0.0414767	0.35			0.0945401	0.17
0.0415328	0.1			0.0948305	-0.12
0.0416965	-0.01			0.0950298	0.23
0.0417783	0.5			0.0963316	0.11
0.0421903	0.18			0.0963619	0.23
0.0425112	0.14			0.0971582	0.19
0.0425799	0.19			0.0972748	-0.46
0.0427136	0.27			0.097815	0
0.0429897	0.12			0.0986295	0.09
0.0430133	0.25			0.0989876	0.22
0.0432239	0.2			0.099098	-0.16
0.0434632	0.19			0.0994599	0.05
0.0436001	0.34			0.100325	0.23
0.0436478	-0.38			0.100389	0.21
0.0437096	0.01			0.100444	0.12
0.0438712	-0.03			0.100704	0.12
0.0438892	0.01			0.101336	-0.84
0.0439305	0.18			0.102312	0.27
0.0439553	-0.14			0.10237	0.38
0.044174	0.57			0.102406	0.18
0.0442514	0.05			0.103523	-3.02
0.0447874	-0.05			0.10364	-0.85
0.0448694	0.14			0.103834	0.22
0.0449948	0.1			0.104291	0.49
0.0450327	0.21			0.104698	0.19
0.0451124	0.31			0.105081	0.1
0.0453277	-0.17			0.105238	0.21
0.0453377	0.26			0.105344	0.14
0.0455511	-0.05			0.105845	0.53
0.045681	0			0.105867	0.19
0.0457466	0.03			0.106748	-0.06
0.0459242	-0.11			0.106792	0.21
0.04619	0.47			0.108545	0.09
0.0466225	0.31			0.108658	0.28
0.046658	0.11			0.108895	0.1
0.0467014	0			0.109375	0.46
0.0470061	0.18			0.109726	0.36
0.0472009	0.14			0.109769	0.21
0.0474889	0.28			0.110519	0.01
0.0476429	0.03			0.110559	-0.14
0.0480237	-0.07			0.110574	0.16
0.0481064	-0.22			0.111187	-0.09
0.0484052	0.22			0.111405	0.13
0.0485854	-0.26			0.11212	0.03
0.0487795	0.21			0.11212	0.45
0.0490537	0.08			0.112311	0.23
0.0491731	0.23			0.112587	-0.1
0.0491776	0.34			0.112589	0.23
0.0492008	0.06			0.112751	0.06
0.0492544	0.12			0.113434	0.1
0.0493422	0.3			0.11396	-0.14
0.0495849	0.19			0.113997	0.04
0.0506296	0.34			0.114154	-0.24
0.0506632	-0.14			0.114968	0.44
0.0506938	0.02			0.115054	0.36
0.0515978	-0.37			0.115153	0.18
0.0516653	0.33			0.115777	-0.21
0.0517352	0.14			0.115961	0.07
0.0519114	-0.48			0.116013	0.36
0.0522618	0.01			0.116176	0.35
0.052485	0.32			0.116797	0.17
0.0526412	-0.1			0.117119	0.03
0.0526831	-0.16			0.117999	0.03
0.0527191	-0.21			0.119147	0.37
0.052766	0.47			0.119383	0.38
0.0535312	0.17			0.119569	0.23
0.0536332	0.1			0.119625	-0.01
0.0536332	0			0.119639	0.28
0.0538287	0.48			0.120193	0.01
0.0539548	-0.27			0.120475	0.24
0.0539782	0.25			0.120731	-0.28
0.0541182	0.22			0.121445	0.2
0.0542618	0.13			0.121826	0.33
0.0542774	0.1			0.121875	0.03
0.0542951	-0.33			0.122856	0.2
0.054301	0.17			0.123027	0.2
0.0543799	0.34			0.124062	0.38
0.0543921	0.17			0.125088	0.23
0.0544224	-0.48			0.125152	0.47
0.0544224	-0.4			0.125359	0.46
0.0545833	0.48			0.125765	0.31
0.0546145	0.22			0.125985	0.29
0.0548141	0.22			0.12641	0.39
0.0548828	0.1			0.126593	0.15
0.0552015	-0.01			0.127477	0.22
0.0552499	0.06			0.127509	0.16
0.055892	0.64			0.127941	-0.15
0.055976	0.41			0.128329	-0.13
0.0559912	0.2			0.128697	-0.12
0.0563316	0.29			0.128846	0.26
0.0566266	0.28			0.129126	0.24
0.0568776	-0.02			0.129897	0.19
0.0568838	-0.04			0.130063	0.22
0.0570135	0.15			0.130583	0.03
0.0575418	-0.21			0.130713	0.03
0.0576476	0.15			0.130932	0.22
0.057729	0.23			0.131042	0.22
0.0580673	0.12			0.131608	0.3
0.0580764	0.08			0.132004	0.27
0.0584309	0.06			0.132643	0.28
0.0585837	0.21			0.132978	0.14
0.0590333	0.16			0.133015	0.25
0.0591385	0.14			0.133617	0.02
0.0593305	0.23			0.134242	0.34
0.05935	0.12			0.134828	0.46
0.0594454	-0.44			0.135289	0.12
0.0595212	0.01			0.135778	0.31
0.0595922	0.07			0.135822	0.24
0.059849	0.1			0.13699	0.63
0.0599365	0.12			0.139114	0.23
0.0601094	0.05			0.139434	-0.15
0.0601871	-0.35			0.139445	0.27
0.0603867	0.1			0.141716	0.23
0.0606093	0.2			0.141815	-1.4
0.0610285	0.24			0.142487	0.47
0.0611024	0.09			0.143011	0.2
0.0613317	0.2			0.143377	0.4
0.0614836	-0.16			0.144732	-0.23
0.0617688	0			0.144971	-0.12
0.0618238	-0.17			0.145323	0.03
0.0618477	0.19			0.145522	0.22
0.0619826	-0.9			0.146776	-0.12
0.0620105	-0.16			0.147011	0.16
0.0621238	0.19			0.148043	0.24
0.0621266	0.36			0.148373	0.08
0.0621775	0.18			0.148583	0.15
0.0622842	0.19			0.151763	-0.15
0.0624447	-3.15			0.151934	0.28
0.0629406	0.44			0.152506	0.04
0.0632865	0.21			0.153718	0.24
0.0634599	-0.33			0.15536	0.21
0.0637174	0.32			0.155753	0.23
0.0638273	-0.15			0.155754	0.41
0.0642266	0.32			0.155969	-0.23
0.0643253	0.24			0.156137	0.34
0.0652368	0.16			0.156649	0.33
0.0652413	0.23			0.157437	0.35
0.0653081	0.12			0.15828	0.36
0.0655296	0.11			0.158853	0
0.0656321	0.06			0.160691	0.13
0.0658407	0.11			0.161355	0.21
0.0659122	0.49			0.161415	0.24
0.0661025	-0.08			0.16326	0.08
0.0663171	0.18			0.163884	0.33
0.0664399	0.08			0.164778	0.15
0.0668062	0.26			0.165097	0.03
0.0668564	0.22			0.165363	0.3
0.0668948	0.11			0.167308	-0.16
0.0674672	0.17			0.167345	0.24
0.067574	0.26			0.167886	0.27
0.0685821	0.1			0.16801	0.1
0.0692763	0.22			0.168033	0.14
0.0697489	0.1			0.168303	0.07
0.0700991	0.32			0.168368	0.06
0.0705454	-0.12			0.169934	0.39
0.070657	0.04			0.17032	0.19
0.0708013	0.07			0.170788	0.2
0.0709643	0.15			0.17088	0.08
0.0710847	0.17			0.172328	0.23
0.0712948	0.07			0.172713	0.1
0.0712972	0.63			0.173087	0.08
0.0714879	0.16			0.173096	0.19
0.0718951	0.11			0.173191	0.34
0.0719359	-0.39			0.173273	0
0.0721879	0.6			0.174934	0.07
0.0722337	0.05			0.175159	0.17
0.0722523	0.09			0.177356	0.23
0.0723634	0.06			0.177861	0.11
0.0725241	0.34			0.178462	0.22
0.0729337	0.13			0.178522	0.33
0.0736368	0.1			0.178793	0.16
0.0739503	-0.01			0.179034	0.45
0.0740945	0			0.179542	0.52
0.0742059	0.24			0.179639	-0.03
0.0742552	-0.32			0.179675	0.36
0.0744765	0.26			0.180779	0.22
0.0747366	0.21			0.181615	0.41
0.0749454	0.08			0.182004	0.1
0.0752621	-0.05			0.182004	0
0.0753881	0.17			0.182688	-0.12
0.0754036	0.44			0.182799	0.4
0.0756443	0.21			0.182938	-0.42
0.0756881	0.21			0.183334	0.47
0.0757291	0.14			0.184483	0.12
0.0757482	0.06			0.18457	0.17
0.0758104	0.28			0.185039	0.18
0.0758591	0.55			0.185072	-0.21
0.0758767	0			0.186808	0.18
0.0759828	0.26			0.186853	-0.09
0.0759912	0.21			0.187103	0.17
0.0761487	0.1			0.188002	0.17
0.0762653	-0.02			0.18917	0.11
0.0766659	0.2			0.189444	0.21
0.0769506	0.11			0.189656	-0.12
0.0769507	0.37			0.190851	0.21
0.0771484	0.27			0.191192	0.23
0.0771878	0.21			0.191214	0.25
0.0774441	0.13			0.191662	0.22
0.0775518	0.11			0.192543	0.21
0.0776408	0.22			0.192975	0.2
0.0777302	0.15			0.193845	0.14
0.0778723	0.55			0.193886	0.21
0.0779603	0.01			0.194689	0.24
0.0779986	0.21			0.195254	0.25
0.0780053	-0.03			0.195806	0.21
0.078073	0.13			0.196543	-0.21
0.07831	0.02			0.197588	0.38
0.0784838	-0.25			0.200432	-1.17
0.0786804	0.21			0.200521	0.23
0.0787301	0.12			0.201373	0.09
0.0788863	0.25			0.203072	0.34
0.0789557	0.24			0.203238	0.4
0.0792961	-0.28			0.203613	-0.52
0.0793049	0.33			0.204193	0.27
0.0801334	0.14			0.20441	0.49
0.0804284	0.2			0.205834	0.33
0.0804447	0.28			0.205872	0.11
0.0809207	0.38			0.208928	0.2
0.0814598	-0.27			0.209658	0.46
0.0816486	0.35			0.210051	0.19
0.0817654	0.34			0.210566	-0.01
0.0821187	0.22			0.210595	0.26
0.0821249	-0.06			0.211091	0.21
0.0821381	0.09			0.211716	0.25
0.0823162	0.22			0.213286	0.47
0.082345	0.04			0.213417	0.13
0.0823629	0.2			0.213429	0.01
0.0828786	0.14			0.21421	0.26
0.0829947	0.22			0.214217	0.18
0.0832844	0.17			0.214451	0.16
0.0834513	0.46			0.215117	-0.22
0.0834889	0.47			0.215676	0.21
0.083503	0.29			0.216302	0.2
0.0837965	0.16			0.216932	0.2
0.0841331	0.03			0.217328	0.25
0.0841515	0.13			0.21835	0.29
0.0841689	0.07			0.219183	0.11
0.0841975	0.24			0.220508	0.17
0.0842929	0.24			0.220942	0.46
0.0848675	-0.16			0.221888	0.35
0.0849228	0.11			0.223001	0.29
0.0849624	0.18			0.224529	0.24
0.085021	-0.03			0.225864	0.4
0.0852215	-0.46			0.227707	0.21
0.0853543	0.33			0.227733	0.13
0.0855262	0.24			0.228829	0.23
0.0856683	0			0.229544	0.18
0.0856743	0.16			0.231351	0.17
0.0859938	-0.34			0.232152	0.13
0.0860484	-0.04			0.233076	0.27
0.086329	0.22			0.233929	0.2
0.0863652	0.21			0.234549	0.11
0.0865736	-0.24			0.23563	-0.06
0.0866073	0			0.235898	0.23
0.0868022	0.33			0.236857	0.37
0.0868106	-0.12			0.240476	0.31
0.0868447	0.59			0.242415	0.2
0.0868773	0.24			0.242773	0.49
0.0868974	0.2			0.24495	0.37
0.0876125	0.49			0.246266	0.36
0.0879817	0.21			0.247929	0.2
0.0882809	0.16			0.248227	0.12
0.0887916	-0.09			0.251253	0.24
0.0888808	0			0.254634	0.16
0.0888865	-0.11			0.254857	0.3
0.0890806	-0.04			0.25569	0.14
0.0891471	0.21			0.257376	0.22
0.0893457	-0.1			0.25798	0.35
0.0893843	0.1			0.258392	0.35
0.089427	0.41			0.259395	0.11
0.0898516	-0.03			0.260182	0.58
0.0900145	0.21			0.260263	0.2
0.0900254	0.03			0.261888	0.2
0.0902634	0.21			0.261894	0.07
0.0904217	0.22			0.262141	0.29
0.0905228	0.52			0.262809	0.59
0.090651	0.07			0.263404	0.07
0.0908175	0.22			0.263996	0.21
0.0912862	-0.02			0.265344	0.2
0.0917382	0.25			0.267158	0.28
0.0917726	0.27			0.268337	0.27
0.0924015	0.05			0.270766	0.24
0.0925736	0.36			0.270776	0.23
0.0930107	0.4			0.270961	0.36
0.09303	0.16			0.272094	0.15
0.0934541	0.25			0.273609	0.53
0.0935647	0.79			0.273705	0.52
0.0937486	0.03			0.274624	0.17
0.0939407	0.43			0.275079	0.22
0.0940502	0.27			0.275543	0.54
0.0948315	-0.02			0.276221	0.18
0.094864	0.47			0.278145	0.32
0.0955069	0.07			0.28121	0.42
0.0956841	0.02			0.281859	0.37
0.0957955	-0.16			0.283008	0.2
0.0961936	0.19			0.285536	0.37
0.096386	0			0.287994	0.26
0.0965846	0.15			0.289509	0.24
0.0969756	0.04			0.289904	0.27
0.0974324	-0.05			0.290921	0.38
0.0977424	0.29			0.293117	0.24
0.0984964	0.11			0.29322	0.18
0.0988035	0.21			0.29657	0.47
0.0989921	0.21			0.296738	-0.14
0.0990233	0.26			0.303015	0.29
0.0993066	0.29			0.304302	0.23
0.0995538	0.16			0.305106	0.08
0.0997953	0.12			0.30713	0.2
0.100034	0.16			0.309144	0.2
0.100235	-0.02			0.311035	-0.26
0.100318	0.17			0.313551	0.3
0.100812	0.26			0.315285	0.24
0.10118	0.16			0.315447	0.08
0.101526	0.47			0.316659	0.24
0.101559	0.38			0.318012	0.47
0.102019	0.07			0.318987	0.26
0.10236	-0.79			0.319904	0.06
0.10254	0.28			0.320367	-0.03
0.102826	0.07			0.321357	0.32
0.102861	0.46			0.324861	0.31
0.102955	0.14			0.325674	0.25
0.103255	-0.01			0.327528	0.16
0.103382	0.12			0.327619	0.29
0.104132	0.33			0.327803	0.32
0.104514	0.31			0.330443	0.29
0.104579	0.15			0.330456	0.25
0.105124	0.18			0.332961	0.88
0.105402	0.23			0.3351	0.28
0.105646	-0.03			0.336602	0.42
0.105746	0.17			0.338609	0.25
0.105914	0.27			0.340692	0.31
0.105999	0.16			0.34092	0.26
0.106875	0.19			0.346458	0.2
0.106877	0.25			0.34956	0.12
0.106968	0.18			0.353741	0.34
0.107008	0.18			0.358232	0.18
0.107081	-0.12			0.370564	0.2
0.107655	0.15			0.371397	0.18
0.108167	-0.16			0.373614	0.31
0.108455	0.16			0.375968	0.21
0.108751	0.22			0.377792	0.11
0.108849	0.1			0.379042	0.31
0.108927	-0.03			0.380842	0.08
0.109334	0.22			0.381589	0.32
0.109382	0.52			0.383607	0.34
0.10945	0.13			0.388667	0.34
0.109674	0.15			0.390325	0.31
0.109789	0.14			0.392952	0.23
0.109804	0.09			0.394949	0.44
0.109966	0.2			0.395404	0.45
0.110349	0.21			0.40242	0.22
0.110435	0.29			0.402578	0.26
0.110699	0.06			0.404646	0.32
0.110794	0.09			0.415653	0.5
0.110958	0.24			0.420967	0.26
0.111001	0.07			0.422987	0.52
0.11109	0.15			0.423894	0.89
0.111419	0.02			0.42579	0.21
0.111998	0.05			0.432016	0.41
0.112201	0.48			0.433392	0.26
0.112319	0.22			0.438568	0.27
0.112559	0.07			0.443266	0.28
0.112867	0.07			0.445205	0.36
0.11305	-0.16			0.452106	0.39
0.113565	-0.16			0.478892	0.13
0.114048	0.29			0.486546	0.26
0.114725	0.18			0.494105	0.37
0.115169	-0.07			0.503024	0.15
0.11539	0.63			0.505432	0.28
0.115791	0.14			0.507491	0.27
0.115911	0.32			0.508583	0.23
0.115963	0.49			0.51038	0.31
0.116215	0.28			0.519997	0.44
0.116222	0.22			0.521048	0.44
0.11624	0.32			0.527874	0.38
0.116302	0.34			0.53748	0.19
0.116345	-0.09			0.539202	0.23
0.116554	0.54			0.545092	0.26
0.117944	0.45			0.558821	0.22
0.117996	0.47			0.564679	0.3
0.118062	0.09			0.641769	0.23
0.118079	0.26			0.647117	0.14
0.118755	0.04			0.653414	0.41
0.118868	0.04			0.65894	0.14
0.118951	0.15			0.676544	0.24
0.119193	0.36			0.681202	0.49
0.119531	-0.09			0.737772	0.4
0.120155	0.18			0.748239	0.39
0.120156	0.03			0.840313	0.92
0.120156	0.45			0.847838	0.2
0.120185	0.2			0.853397	0.3
0.120195	0.12			0.92542	0.43
0.120208	0.1			1.67923	0.96
0.121022	0.16
0.121134	0.17
0.121242	0.31
0.121667	0.06
0.121945	0.2
0.122141	0.36
0.122535	0.22
0.122572	0.13
0.122798	0.11
0.122808	0.2
0.123	0.41
0.123256	0.23
0.123258	0.2
0.123325	0.32
0.123541	0.05
0.123587	0.1
0.1243	-0.15
0.124784	0.45
0.124799	0.15
0.124913	0.17
0.125239	-0.29
0.125281	0.22
0.125549	0.21
0.125609	0.03
0.125905	0.15
0.125916	0.35
0.126167	0.49
0.126171	0.2
0.126279	0.2
0.126424	0.11
0.127149	-0.08
0.127839	0.2
0.129278	0.25
0.129427	0.08
0.129719	0.32
0.129962	0.23
0.129976	0.23
0.130031	0.38
0.130457	0.47
0.130796	0.23
0.131533	-0.19
0.131947	0.24
0.131996	0.08
0.132239	0.32
0.132272	-0.06
0.132753	-0.15
0.132997	0.53
0.133147	0.45
0.133313	0.03
0.133437	0.08
0.134765	0.2
0.135171	0.35
0.136062	-0.3
0.136313	0.17
0.136368	0.11
0.136436	0.08
0.137278	0
0.137402	0.31
0.137496	0.16
0.137682	0.11
0.138044	0.22
0.138054	0.31
0.138339	0.23
0.138494	0.44
0.138494	0.38
0.139015	0.07
0.139185	0.22
0.139227	0.35
0.139619	-0.09
0.139619	-0.78
0.139619	0.06
0.139619	-0.17
0.139769	0.31
0.14004	0.25
0.140121	0.22
0.140225	-0.29
0.140236	0.23
0.140541	0.58
0.140656	0
0.140749	0.27
0.141484	0.36
0.141594	0.35
0.141642	0.2
0.141992	0.25
0.142031	0.31
0.142414	0.12
0.143002	0.17
0.143032	0.32
0.14315	0.24
0.143189	0.37
0.143281	0.19
0.144217	0.21
0.144542	0.1
0.145291	-0.24
0.145574	0.29
0.146005	0.26
0.146131	0.29
0.146153	0.23
0.146986	0.29
0.147571	0.11
0.147644	0.3
0.148355	0.18
0.14837	0.28
0.148555	0.24
0.148858	-0.14
0.149038	0.1
0.151001	-0.12
0.151078	0.15
0.151476	0.08
0.151835	0.37
0.152354	-0.28
0.152478	0.11
0.152633	0.47
0.152893	0.19
0.1534	0.25
0.153774	0.26
0.154667	0.18
0.154867	0.08
0.155772	-0.06
0.155854	0.21
0.156778	0.22
0.157872	0.2
0.158609	0.31
0.158672	0.08
0.159147	0.6
0.159496	0.14
0.1602	0.25
0.160324	-0.04
0.160735	-0.12
0.160977	0.28
0.161019	-0.7
0.161027	0.17
0.161179	0.19
0.161526	0.19
0.1622	0.05
0.162243	-0.16
0.162263	0.24
0.162736	0.23
0.16288	0.03
0.163693	0.15
0.165868	-0.03
0.165997	0.1
0.166019	0.21
0.166129	0.2
0.166129	0.22
0.166389	0.07
0.166851	0.12
0.166981	0.21
0.166988	0.27
0.167915	0.1
0.1682	0.22
0.168223	0.21
0.168503	0.27
0.168866	-0.32
0.168915	0.29
0.169195	0.36
0.169317	0.32
0.169578	0.2
0.169659	0.49
0.169662	0.14
0.169713	0.28
0.169936	0.26
0.169982	0.26
0.170048	0.23
0.170218	-0.79
0.170317	0.19
0.170393	0.03
0.170826	0.07
0.170838	0.18
0.171436	0.08
0.17149	0.07
0.171989	0.16
0.17248	0.32
0.172921	0.31
0.173565	0.9
0.173706	0.12
0.173847	0.34
0.174376	0.24
0.175001	0.38
0.175068	0.07
0.175104	0.18
0.17521	0.22
0.175432	0.18
0.175643	0.2
0.175667	0.28
0.17617	0.07
0.176567	0.14
0.176888	0.36
0.177171	0.16
0.177808	0.15
0.17797	0.26
0.17904	0.24
0.180081	0.15
0.180294	0.31
0.180307	0.2
0.180359	0.33
0.181384	0.36
0.182546	0.24
0.182585	0.18
0.182661	-0.22
0.182756	0.13
0.184211	0.21
0.184365	0.39
0.184542	0.41
0.184736	0.4
0.185644	0.08
0.186497	-0.01
0.186679	0.22
0.186685	0.21
0.186768	0.17
0.187116	0.37
0.187448	0.41
0.18823	0.07
0.188615	0.24
0.188847	0.57
0.189002	0.13
0.19004	0.19
0.190429	0.3
0.190945	0.29
0.191176	0.38
0.191698	0.18
0.191751	0.23
0.192746	0.28
0.192818	0.2
0.19359	0.23
0.193746	0.07
0.194725	0.11
0.195012	0.48
0.195867	-0.06
0.196123	0.32
0.196226	0.18
0.196287	0.18
0.196844	0.24
0.197988	0.15
0.19827	0.1
0.199084	0
0.199084	0.19
0.199378	0.34
0.199548	0.52
0.201742	0.54
0.203102	0.55
0.203728	0.18
0.204579	0.37
0.205204	0.06
0.205384	0.42
0.205671	0.24
0.205725	0.18
0.206488	0.21
0.208288	0.17
0.208367	-0.16
0.208642	0.06
0.208895	0.23
0.20897	0.35
0.209928	0.25
0.212376	-0.34
0.212538	0.19
0.21355	0.27
0.215078	0.07
0.216001	0.22
0.216249	0.3
0.217406	-0.05
0.217962	0.01
0.218544	0.27
0.218825	0.12
0.219025	0.23
0.219652	-0.22
0.21989	0.98
0.220631	0.03
0.22267	0.46
0.224936	0.06
0.226479	0.26
0.226526	0.42
0.228752	-0.4
0.228812	-0.74
0.229316	0.27
0.230242	0.34
0.230947	0.26
0.231289	0.11
0.231657	0.26
0.234672	0.21
0.236012	0.19
0.236168	0.23
0.236882	0.31
0.236897	0.18
0.237524	0.28
0.239794	0.29
0.241549	0.29
0.241809	0.23
0.241918	-0.17
0.242432	0.23
0.242975	0.31
0.243321	0.46
0.243449	0.23
0.245918	0.26
0.246214	0.88
0.246379	0.31
0.247668	0.17
0.249004	0.22
0.249109	0.52
0.250733	0.27
0.251194	0.26
0.252066	0.28
0.252455	0.3
0.256104	0.42
0.256181	0.12
0.257062	-0.09
0.257919	0.32
0.257941	0.26
0.258616	0.44
0.258997	0.59
0.25911	0.28
0.261093	0.31
0.264898	0.32
0.266193	0.21
0.269102	0.22
0.269223	0.13
0.270462	0.23
0.272802	0.16
0.273345	0.15
0.274437	0.32
0.275074	0.27
0.276484	0.4
0.277432	0.44
0.284153	0.08
0.285573	0.2
0.285995	0.3
0.286722	0.32
0.28823	0.08
0.29276	0.21
0.294333	0.07
0.294866	0.14
0.298393	0.03
0.301195	0.2
0.306578	0.51
0.30668	0.26
0.307628	0.12
0.308782	0.23
0.309265	0.22
0.309666	0.23
0.310296	0.5
0.313082	0.08
0.314848	0.34
0.320918	0.52
0.321671	0.27
0.321729	0.16
0.322091	0.33
0.322403	0.47
0.32399	0.26
0.334093	0.41
0.34061	0.57
0.342234	0.07
0.344634	0.23
0.345075	0.23
0.346231	0.28
0.348734	0.26
0.350414	0.08
0.353596	0.44
0.35409	0.34
0.358822	0.26
0.369517	0
0.37704	0.39
0.379465	0.14
0.380897	0.31
0.382095	0.46
0.386887	0.52
0.387017	0.29
0.39297	0.2
0.401682	0.4
0.406236	0.44
0.409363	0.43
0.415737	0.3
0.438744	0.17
0.446665	-0.26
0.462093	-0.99
0.48744	0.3
0.520366	0.39
0.535217	0.49
0.618241	0.41
0.681414	0.79
0.68696	0.92
0.813045	0.89
0.81812	-0.45
1.34677	0.96

## Sheet: Fig. 3d
300ms				500ms
log2foldchange	log2foldchange_lib			log2foldchange	log2foldchange_lib
-2.06113	-4.21			0.21835	0.29
0.0779603	0.01			-0.170807	-0.39
0.0801334	0.14			-0.240597	-0.48
0.0809207	0.38			-0.144734	0.31
0.082345	0.04			0.155754	0.41
0.0832844	0.17			-0.237859	-0.55
0.0837965	0.16			-0.0160232	-0.29
0.0841975	0.24			0.15536	0.21
0.0842929	0.24			-0.233661	-0.36
0.0849228	0.11			0.151934	0.28
0.0856743	0.16			-2.82691	-2.89
0.086329	0.22			0.148043	0.24
0.0863652	0.21			0.139434	-0.15
0.0868773	0.24			0.13699	0.63
0.0868974	0.2			-0.00548935	-0.05
0.0891471	0.21			0.133617	0.02
0.0893457	-0.1			-0.00548124	0.21
0.089427	0.41			-0.225155	-0.31
0.0900145	0.21			0.131042	0.22
0.0787301	0.12			0.130583	0.03
0.0777302	0.15			0.129126	0.24
0.0658407	0.11			0.127509	0.16
0.0775518	0.11			-0.222375	-0.13
0.067574	0.26			-0.00540876	-0.11
0.0685821	0.1			0.125985	0.29
0.0697489	0.1			0.125152	0.47
0.0709643	0.15			0.125088	0.23
0.0712948	0.07			-0.240597	-0.53
0.0712972	0.63			-0.0171633	0.03
0.0719359	-0.39			0.036777	0.22
0.0725241	0.34			0.170788	0.2
0.0736368	0.1			-0.041101	-0.16
0.0739503	-0.01			0.214217	0.18
0.0749454	0.08			0.21421	0.26
0.0752621	-0.05			-0.168193	-0.21
0.0758104	0.28			0.210595	0.26
0.0758767	0			-0.0394292	-0.22
0.0766659	0.2			-0.0375738	0.22
0.0769506	0.11			-0.0303054	-0.1
0.0771484	0.27			0.195254	0.25
0.0900254	0.03			0.194689	0.24
0.0902634	0.21			-0.256281	0.08
0.0908175	0.22			0.191662	0.22
0.0917382	0.25			0.18917	0.11
0.114048	0.29			0.187103	0.17
0.114725	0.18			0.185039	0.18
0.115791	0.14			0.18457	0.17
0.115963	0.49			-0.0272298	-0.26
0.116222	0.22			-0.0249772	0.18
0.117996	0.47			-0.248962	-0.32
0.118062	0.09			0.180779	0.22
0.118079	0.26			-0.169823	-0.27
0.119193	0.36			0.178522	0.33
0.120156	0.03			-0.0190024	0.11
0.120156	0.45			-0.241946	-0.39
0.121022	0.16			0.17088	0.08
0.122535	0.22			0.123027	0.2
0.123258	0.2			0.121445	0.2
0.124784	0.45			0.119639	0.28
0.124799	0.15			0.119147	0.37
0.124913	0.17			0.0244126	0.05
0.112319	0.22			0.0824051	-0.17
0.112201	0.48			0.079258	-0.11
0.111998	0.05			0.0750737	0.22
0.105746	0.17			-0.195151	-0.51
0.0917726	0.27			0.0732751	0.04
0.0955069	0.07			0.0708942	0.22
0.0988035	0.21			0.0697398	0.23
0.0993066	0.29			-0.177154	-0.28
0.100034	0.16			0.0686803	0.08
0.100812	0.26			0.0625339	0.12
0.105402	0.23			0.0281043	0.19
0.105999	0.16			0.0582452	0.24
0.111419	0.02			0.0582213	0.23
0.106875	0.19			0.0564542	0.19
0.108455	0.16			0.0539551	0.14
0.108751	0.22			-0.178121	0.01
0.109334	0.22			0.0328908	-0.15
0.110349	0.21			0.0531964	0.16
0.110699	0.06			0.0525966	0.14
0.11109	0.15			0.0493293	0
0.0663171	0.18			0.0477443	-0.3
0.0621238	0.19			-0.182319	-0.31
0.126279	0.2			0.0465155	0.4
-0.0352263	-0.77			0.0345387	-0.21
-0.0312424	0.2			0.0238376	0.41
-0.0299249	-0.22			0.0862603	0.32
-0.0281281	-0.14			0.0879965	0.16
-0.0265989	0			0.093339	-0.17
-0.0206721	0.12			-0.213816	-0.38
-0.0144744	-0.31			0.00259638	0.18
-0.00989628	-0.22			0.113434	0.1
-0.00408602	-0.16			0.11212	0.45
-0.00323868	0.43			0.11212	0.03
-0.00108147	0.09			-0.210537	-0.19
0.00102949	-0.08			0.110559	-0.14
0.00228596	-0.03			0.00299931	0.11
0.00783396	-0.15			0.10237	0.38
0.00831652	0.12			0.0989876	0.22
0.00837374	0.26			0.0950298	0.23
0.00863838	0.06			0.093339	0.06
0.0122514	0.22			-0.198594	-0.12
-0.0330853	0.03			-0.202304	-0.3
-0.0366154	-0.2			0.093339	-0.78
0.0620105	-0.16			0.093339	-0.09
-0.0379219	-0.14			0.0929213	0.18
-0.0751982	-0.44			0.0925841	0.31
-0.0729003	-0.16			0.0917535	0.29
-0.0660729	-0.35			0.0913472	-0.06
-0.0630569	-0.35			0.00820494	0.09
-0.060504	-0.05			-0.199727	-0.34
-0.0595584	-0.1			0.0910373	0.1
-0.0591779	-0.13			0.089757	0.22
-0.0560956	-0.07			0.216932	0.2
-0.0538402	-0.22			0.0384035	0.38
-0.0532031	-0.18			-0.266959	-0.31
-0.0495048	-0.17			0.519997	0.44
-0.0492611	-0.09			0.505432	0.28
-0.0490289	0.04			0.486546	0.26
-0.048902	-0.28			0.478892	0.13
-0.0471368	-0.06			0.443266	0.28
-0.0463724	-0.25			0.438568	0.27
-0.044611	-0.15			0.433392	0.26
0.0181332	0.09			-0.44453	-0.51
0.0204725	-0.09			-0.152353	-0.37
0.0231681	0.3			-0.44285	-0.47
0.0232539	0.2			-0.438078	-0.65
0.0487795	0.21			0.42579	0.21
0.0490537	0.08			0.422987	0.52
0.0492544	0.12			0.420967	0.26
0.0493422	0.3			-0.114313	-0.08
0.0527191	-0.21			-0.412886	-0.6
0.0535312	0.17			-0.409589	-0.52
0.0539782	0.25			-0.153942	-0.35
0.0542951	-0.33			0.402578	0.26
0.0546145	0.22			0.40242	0.22
0.0559912	0.2			0.388667	0.34
0.0575418	-0.21			-0.39033	-0.33
0.0580764	0.08			-0.390269	-0.6
0.0595212	0.01			0.381589	0.32
0.0603867	0.1			0.380842	0.08
0.0606093	0.2			0.379042	0.31
0.0613317	0.2			0.51038	0.31
0.0619826	-0.9			0.521048	0.44
0.0459242	-0.11			-0.11237	-0.01
0.0448694	0.14			-0.115186	-0.03
0.0442514	0.05			0.92542	0.43
0.0346637	0.11			0.853397	0.3
0.0236297	-0.05			-1.66704	-4.81
0.0242271	-0.12			-1.46778	-2.03
0.0284033	0.4			-0.137475	-0.44
0.0297446	-0.07			-1.23252	-2.61
0.0303679	-0.11			0.748239	0.39
0.0309269	0.24			0.737772	0.4
0.0309439	0.2			-0.12885	-0.28
0.0347128	0.05			0.653414	0.41
0.0429897	0.12			-0.880603	-0.95
0.0351491	0.01			-0.122911	-0.08
0.0359585	0.22			-0.763614	-1.09
0.0376291	0.29			-0.731704	-1.23
0.0384603	0.1			-0.121945	0.16
0.0399752	0.11			0.641769	0.23
0.0401025	0.22			0.564679	0.3
0.0414767	0.35			-0.560527	-0.99
0.125549	0.21			-0.549048	-0.81
0.126424	0.11			-0.544703	-0.9
-0.0862627	-0.45			0.545092	0.26
0.219025	0.23			-0.151726	0.05
0.230242	0.34			0.539202	0.23
0.231657	0.26			-0.523819	-0.7
0.236012	0.19			0.53748	0.19
0.236168	0.23			0.375968	0.21
0.236882	0.31			0.34956	0.12
0.239794	0.29			-0.269317	-0.74
0.241549	0.29			0.248227	0.12
0.241809	0.23			-0.29772	-0.61
0.242432	0.23			-0.08254	-0.3
0.245918	0.26			0.274624	0.17
0.246379	0.31			0.270766	0.24
0.249109	0.52			0.268337	0.27
0.250733	0.27			-0.0721292	-0.23
0.251194	0.26			0.263996	0.21
0.252066	0.28			-0.0647588	-0.05
0.257919	0.32			-0.0628552	-0.39
0.25911	0.28			0.254857	0.3
0.226479	0.26			0.254634	0.16
0.218825	0.12			0.247929	0.2
0.187116	0.37			0.28121	0.42
0.216249	0.3			0.246266	0.36
0.188847	0.57			0.236857	0.37
0.189002	0.13			0.235898	0.23
0.190945	0.29			-0.058887	-0.25
0.191176	0.38			0.233929	0.2
0.192746	0.28			0.232152	0.13
0.192818	0.2			-0.0516582	0.21
0.193746	0.07			0.224529	0.24
0.196123	0.32			-0.165753	-0.22
0.196844	0.24			-0.166335	-0.38
0.203728	0.18			0.219183	0.11
0.204579	0.37			0.278145	0.32
0.205384	0.42			0.283008	0.2
0.205671	0.24			-0.321404	-1.29
0.205725	0.18			0.321357	0.32
0.206488	0.21			0.340692	0.31
0.20897	0.35			0.346458	0.2
0.209928	0.25			0.3351	0.28
0.261093	0.31			0.330456	0.25
0.264898	0.32			-0.106062	-0.16
0.269102	0.22			0.327803	0.32
0.269223	0.13			0.327619	0.29
0.348734	0.26			0.327528	0.16
0.350414	0.08			-0.3239	-0.38
0.353596	0.44			-0.0845032	-0.22
0.35409	0.34			0.318987	0.26
0.380897	0.31			0.34092	0.26
0.382095	0.46			-0.111289	0.19
0.386887	0.52			0.315285	0.24
0.39297	0.2			0.30713	0.2
0.401682	0.4			0.304302	0.23
0.406236	0.44			0.303015	0.29
0.409363	0.43			-0.307413	-0.08
0.415737	0.3			0.29322	0.18
0.48744	0.3			-0.158172	-0.08
0.520366	0.39			0.289904	0.27
0.535217	0.49			-0.0926423	-0.18
0.618241	0.41			-0.348343	-2.51
0.68696	0.92			0.00196791	-0.21
0.346231	0.28			-0.0578518	0.1
0.345075	0.23			-0.0960355	-0.3
0.344634	0.23			-3.07377	-4.21
0.307628	0.12			0.160691	0.13
0.270462	0.23			0.0420663	0.17
0.272802	0.16			0.12641	0.39
0.274437	0.32			0.229544	0.18
0.285573	0.2			0.227707	0.21
0.286722	0.32			0.220508	0.17
0.301195	0.2			0.290921	0.38
0.30668	0.26			0.213286	0.47
0.308782	0.23			0.20441	0.49
0.32399	0.26			0.179542	0.52
0.309666	0.23			0.135778	0.31
0.310296	0.5			0.260182	0.58
0.313082	0.08			-0.41805	0.1
0.320918	0.52			0.053493	0.19
0.321671	0.27			0.0689325	-0.03
0.322091	0.33			0.0825701	0.23
0.322403	0.47			0.133015	0.25
0.188615	0.24			0.148583	0.15
0.186685	0.21			0.285536	0.37
0.129278	0.25			-0.185103	-0.3
0.140121	0.22			-0.0471063	0.12
0.140541	0.58			0.205834	0.33
0.141642	0.2			-0.058094	0.17
0.141992	0.25			0.287994	0.26
0.143002	0.17			0.647117	0.14
0.143032	0.32			-0.0926805	-0.37
0.14315	0.24			0.178462	0.22
0.143189	0.37			0.330443	0.29
0.143281	0.19			-0.107223	-0.14
0.145574	0.29			-0.0594134	-0.25
0.147571	0.11			0.17032	0.19
0.148355	0.18			0.167886	0.27
0.14837	0.28			0.358232	0.18
0.148555	0.24			0.432016	0.41
0.149038	0.1			0.318012	0.47
0.151078	0.15			-0.531281	-1.19
0.152893	0.19			-0.35921	-0.81
0.153774	0.26			0.527874	0.38
0.140236	0.23			-0.850644	-1.39
0.14004	0.25			0.404646	0.32
0.186679	0.22			-0.0504179	-0.59
0.139619	-0.17			-0.144189	0.27
0.129427	0.08			-0.0570979	-0.12
0.129962	0.23			0.216302	0.2
0.131947	0.24			0.208928	0.2
0.132997	0.53			-0.0376959	-0.31
0.133437	0.08			0.0911603	0.12
0.134765	0.2			0.155753	0.23
0.137496	0.16			-0.217848	-0.21
0.137682	0.11			0.116797	0.17
0.138044	0.22			0.847838	0.2
0.138054	0.31			0.676544	0.24
0.138339	0.23			0.0588989	0.15
0.138494	0.38			0.0269551	0.11
0.139185	0.22			0.0849688	0.16
0.139227	0.35			0.109769	0.21
0.139619	-0.09			0.25798	0.35
0.139619	-0.78			0.234549	0.11
0.139619	0.06			0.182799	0.4
0.154867	0.08			0.184483	0.12
0.155772	-0.06			0.223001	0.29
0.155854	0.21			0.276221	0.18
0.156778	0.22			-0.0747824	-0.2
0.173706	0.12			0.265344	0.2
0.174376	0.24			-0.0247984	0.01
0.175104	0.18			1.67923	0.96
0.17521	0.22			-1.29191	-1.5
0.175432	0.18			-0.260257	-0.41
0.175643	0.2			-0.206888	-0.22
0.175667	0.28			0.24495	0.37
0.176567	0.14			-0.266051	-0.5
0.176888	0.36			-0.47828	-0.45
0.177808	0.15			0.0507388	0.28
0.17797	0.26			-0.238875	-0.44
0.180294	0.31			-0.304989	-0.56
0.180307	0.2			-0.0157142	-0.2
0.182546	0.24			0.0240149	0.36
0.182585	0.18			0.0419927	0.2
0.184211	0.21			0.0918877	0
0.184542	0.41			0.377792	0.11
0.172921	0.31			0.0775809	0.14
0.17248	0.32			0.0775809	-0.35
0.171989	0.16			0.390325	0.31
0.166981	0.21			0.113997	0.04
0.160977	0.28			0.0775809	0.29
0.161027	0.17			0.130063	0.22
0.162263	0.24			-0.246186	-0.3
0.162736	0.23			0.209658	0.46
0.165997	0.1			0.129897	0.19
0.166129	0.2			-0.27387	-0.43
0.166129	0.22			0.0752892	0.22
0.166988	0.27			0.0752892	0.2
0.170838	0.18			-0.143848	-0.07
0.168223	0.21			-0.0648065	0.22
0.168503	0.27			0.259395	0.11
0.168915	0.29			-0.0517662	0.15
0.169317	0.32			0.179034	0.45
0.169578	0.2			-0.116816	0.01
0.169936	0.26			-0.019712	-0.09
0.170317	0.19			-0.171887	-0.46
-0.0838957	-0.2			0.293117	0.24
1.34677	0.96			-0.0106952	0.07
-0.200288	-0.31			-0.153213	-0.39
-0.394022	-0.6			0.338609	0.25
-0.267564	-0.36			0.0817871	0.53
-0.168492	-0.21			-0.363086	-0.48
-0.273263	-0.38			0.507491	0.27
-0.167189	-0.35			0.503024	0.15
-0.137316	-0.57			-0.115876	-0.24
-0.125591	-0.58			0.0356829	0.22
-0.153446	-0.31			-0.181011	-0.35
-0.291746	-0.14			-0.0306172	0.26
-0.165385	-0.37			-0.161234	-0.42
-0.148842	-0.2			-0.0614409	0.08
-0.145627	-0.46			0.0448043	0.21
-0.19982	-0.55			0.00355458	0.08
-0.154631	-0.29			0.120193	0.01
-0.313315	-0.7			0.324861	0.31
-0.317381	-0.32			0.336602	0.42
-0.16338	-0.3			0.494105	0.37
-0.214842	-0.44			0.173096	0.19
-0.213874	-3.01			-0.194528	-0.38
-0.358128	-0.6			0.305106	0.08
-0.147435	-0.35			-0.104959	0.18
-0.132899	-0.33			-0.143077	0.1
-0.153247	-0.66			0.0129278	0.21
-0.176232	-0.24			-0.0119381	0.08
-0.259486	-0.08			-0.587173	-1.35
-0.144928	-0.31			0.0708513	0.06
-0.233285	-0.51			-0.0398955	0
-0.110883	-0.23			0.260263	0.2
-0.122463	-0.38			-0.259768	-0.58
-0.175088	-0.51			0.65894	0.14
-0.244538	-0.38			-0.124046	0.38
-0.15119	-0.3			0.681202	0.49
-0.24996	-0.48			-0.676826	-0.93
-0.125207	-0.38			-0.652997	-0.91
-0.24996	-0.53			-0.0316019	0.14
-0.250253	-0.3			0.114154	-0.24
-0.225238	-0.59			-0.0481524	-0.35
-0.147514	-0.35			-0.154258	0.08
-0.172107	-0.43			-0.0644546	0.19
-0.14187	-0.19			-0.283644	-0.51
-0.141035	-0.21			0.275079	0.22
-0.116561	-0.3			-0.217666	-0.27
-0.253065	-0.74			0.258392	0.35
-0.141018	-0.26			-0.0803041	0.08
-0.25442	-0.39			-0.0812464	0.32
-0.116541	-0.21			0.135822	0.24
-0.36442	-0.51			0.370564	0.2
-0.188105	-0.27			-0.200862	-0.3
-0.0972505	-0.08			0.0302675	0.16
-0.656935	-2.01			-1.84135	-4.2
-0.456879	-0.81			-0.064909	0.31
-0.204688	-0.34			0.108658	0.28
-0.132258	-0.08			-0.0677121	0.04
-0.729357	-1.09			-0.345348	-0.34
-0.46653	-0.52			0.132643	0.28
-0.158167	-1.29			-0.144521	0.35
-0.159186	-0.81			-0.0796406	0.07
-0.486101	-1.3			0.112587	-0.1
-0.129721	-0.33			-0.0282121	0.11
-0.103479	-0.01			-0.118344	0.08
-0.123777	-0.28			-0.0365939	0.09
-0.15939	-0.25			-0.293579	-0.35
-0.603678	-0.47			-0.264065	-0.33
-0.60156	-4.18			0.25569	0.14
-0.587208	-0.93			0.296738	-0.14
-0.131853	-0.61			-0.0123138	0.26
-1.07821	-1.61			-1.02822	-1.61

## Sheet: Fig. 3e
int_bin	variable	value
(5.6, 6.8]	300ms	2.14887
(3.1, 4.4]	300ms	0.923893
(3.1, 4.4]	300ms	2.45851
(4.4, 5.6]	300ms	3.60921
(6.8, 8.0]	300ms	0.839063
(3.1, 4.4]	300ms	0.531788
(3.1, 4.4]	300ms	1.58704
(3.1, 4.4]	300ms	0.559825
(3.1, 4.4]	300ms	0.552968
(6.8, 8.0]	300ms	0.360643
(3.1, 4.4]	300ms	2.37742
(3.1, 4.4]	300ms	1.35307
(3.1, 4.4]	300ms	3.57844
(4.4, 5.6]	300ms	0.342792
(3.1, 4.4]	300ms	0.604157
(3.1, 4.4]	300ms	0.813899
(6.8, 8.0]	300ms	0.0534702
(5.6, 6.8]	300ms	0.191692
(6.8, 8.0]	300ms	0.353121
(3.1, 4.4]	300ms	1.04002
(3.1, 4.4]	300ms	0.904674
(5.6, 6.8]	300ms	0.789575
(4.4, 5.6]	300ms	0.530319
(5.6, 6.8]	300ms	0.590399
(1.9, 3.1]	300ms	2.62387
(6.8, 8.0]	300ms	0.205978
(3.1, 4.4]	300ms	0.194289
(5.6, 6.8]	300ms	0.14558
(4.4, 5.6]	300ms	0.241872
(3.1, 4.4]	300ms	0.430867
(3.1, 4.4]	300ms	1.01308
(4.4, 5.6]	300ms	0.386685
(1.9, 3.1]	300ms	0.741443
(1.9, 3.1]	300ms	3.08877
(5.6, 6.8]	300ms	0.486935
(6.8, 8.0]	300ms	0.28004
(6.8, 8.0]	300ms	0.28004
(5.6, 6.8]	300ms	0.276715
(4.4, 5.6]	300ms	0.364762
(3.1, 4.4]	300ms	0.289148
(1.9, 3.1]	300ms	2.29407
(3.1, 4.4]	300ms	2.79613
(3.1, 4.4]	300ms	0.541063
(3.1, 4.4]	300ms	0.703234
(5.6, 6.8]	300ms	0.35018
(3.1, 4.4]	300ms	0.440658
(1.9, 3.1]	300ms	0.502574
(3.1, 4.4]	300ms	0.693458
(3.1, 4.4]	300ms	0.994289
(3.1, 4.4]	300ms	0.334912
(1.9, 3.1]	300ms	0.771005
(1.9, 3.1]	300ms	0.639264
(5.6, 6.8]	300ms	0.650814
(5.6, 6.8]	300ms	1.13183
(1.9, 3.1]	300ms	0.763004
(1.9, 3.1]	300ms	0.784342
(3.1, 4.4]	300ms	0.506753
(1.9, 3.1]	300ms	0.48719
(1.9, 3.1]	300ms	0.388573
(3.1, 4.4]	300ms	0.371428
(1.9, 3.1]	300ms	0.395347
(1.9, 3.1]	300ms	1.06839
(3.1, 4.4]	300ms	0.432684
(5.6, 6.8]	300ms	0.478147
(4.4, 5.6]	300ms	0.454409
(1.9, 3.1]	300ms	1.27518
(3.1, 4.4]	300ms	1.04882
(1.9, 3.1]	300ms	0.436062
(1.9, 3.1]	300ms	0.469752
(1.9, 3.1]	300ms	1.25453
(1.9, 3.1]	300ms	0.912689
(1.9, 3.1]	300ms	0.438233
(3.1, 4.4]	300ms	0.72912
(1.9, 3.1]	300ms	1.11051
(1.9, 3.1]	300ms	0.712714
(3.1, 4.4]	300ms	0.7862
(3.1, 4.4]	300ms	0.529607
(1.9, 3.1]	300ms	0.810317
(1.9, 3.1]	300ms	0.612817
(1.9, 3.1]	300ms	0.519251
(3.1, 4.4]	300ms	0.789908
(1.9, 3.1]	300ms	1.09329
(1.9, 3.1]	300ms	0.502256
(3.1, 4.4]	300ms	0.524324
(3.1, 4.4]	300ms	0.734774
(1.9, 3.1]	300ms	0.554521
(4.4, 5.6]	300ms	0.561596
(1.9, 3.1]	300ms	0.577921
(1.9, 3.1]	300ms	0.893008
(1.9, 3.1]	300ms	0.851181
(1.9, 3.1]	300ms	0.600275
(1.9, 3.1]	300ms	4.00541
(1.9, 3.1]	300ms	0.644348
(1.9, 3.1]	300ms	0.766937
(1.9, 3.1]	300ms	0.568761
(3.1, 4.4]	300ms	0.458222
(4.4, 5.6]	300ms	0.961983
(4.4, 5.6]	300ms	0.558703
(1.9, 3.1]	300ms	0.527812
(1.9, 3.1]	300ms	0.472128
(1.9, 3.1]	300ms	0.696435
(3.1, 4.4]	300ms	0.423446
(4.4, 5.6]	300ms	0.397003
(6.8, 8.0]	300ms	0.919619
(6.8, 8.0]	300ms	0.919619
(6.8, 8.0]	300ms	0.919619
(6.8, 8.0]	300ms	0.919619
(3.1, 4.4]	300ms	0.439459
(3.1, 4.4]	300ms	0.381153
(1.9, 3.1]	300ms	0.968812
(3.1, 4.4]	300ms	0.633786
(4.4, 5.6]	300ms	0.270891
(1.9, 3.1]	300ms	0.331003
(3.1, 4.4]	300ms	0.189704
(3.1, 4.4]	300ms	0.199082
(1.9, 3.1]	300ms	0.22939
(5.6, 6.8]	300ms	0.133113
(4.4, 5.6]	300ms	1.45209
(3.1, 4.4]	300ms	0.23304
(3.1, 4.4]	300ms	0.0769555
(3.1, 4.4]	300ms	0.386768
(5.6, 6.8]	500ms	1.13623
(3.1, 4.4]	500ms	0.0630917
(3.1, 4.4]	500ms	2.35865
(4.4, 5.6]	500ms	3.14296
(6.8, 8.0]	500ms	0.562221
(3.1, 4.4]	500ms	0.581781
(3.1, 4.4]	500ms	1.37748
(3.1, 4.4]	500ms	0.208087
(3.1, 4.4]	500ms	0.539356
(6.8, 8.0]	500ms	0.326386
(3.1, 4.4]	500ms	1.2438
(3.1, 4.4]	500ms	0.947567
(3.1, 4.4]	500ms	3.15415
(4.4, 5.6]	500ms	0.253174
(3.1, 4.4]	500ms	0.658719
(3.1, 4.4]	500ms	1.01496
(6.8, 8.0]	500ms	0.110411
(5.6, 6.8]	500ms	0.211922
(6.8, 8.0]	500ms	0.260952
(3.1, 4.4]	500ms	1.2381
(3.1, 4.4]	500ms	0.864741
(5.6, 6.8]	500ms	0.498296
(4.4, 5.6]	500ms	0.0693967
(5.6, 6.8]	500ms	0.429473
(1.9, 3.1]	500ms	3.12352
(6.8, 8.0]	500ms	0.187114
(3.1, 4.4]	500ms	0.255011
(5.6, 6.8]	500ms	0.0654705
(4.4, 5.6]	500ms	0.209731
(3.1, 4.4]	500ms	0.334469
(3.1, 4.4]	500ms	0.762827
(4.4, 5.6]	500ms	0.176181
(1.9, 3.1]	500ms	0.765564
(1.9, 3.1]	500ms	3.28447
(5.6, 6.8]	500ms	0.470683
(6.8, 8.0]	500ms	0.289403
(6.8, 8.0]	500ms	0.239403
(5.6, 6.8]	500ms	0.314849
(4.4, 5.6]	500ms	0.539582
(3.1, 4.4]	500ms	0.226356
(1.9, 3.1]	500ms	2.16166
(3.1, 4.4]	500ms	2.49797
(3.1, 4.4]	500ms	0.258645
(3.1, 4.4]	500ms	0.257003
(5.6, 6.8]	500ms	0.312141
(3.1, 4.4]	500ms	0.417208
(1.9, 3.1]	500ms	0.390951
(3.1, 4.4]	500ms	0.580269
(3.1, 4.4]	500ms	1.37043
(3.1, 4.4]	500ms	0.238706
(1.9, 3.1]	500ms	0.541194
(1.9, 3.1]	500ms	0.349421
(5.6, 6.8]	500ms	0.45079
(5.6, 6.8]	500ms	0.968596
(1.9, 3.1]	500ms	0.64402
(1.9, 3.1]	500ms	0.64962
(3.1, 4.4]	500ms	0.299169
(1.9, 3.1]	500ms	0.102506
(1.9, 3.1]	500ms	0.377991
(3.1, 4.4]	500ms	0.523673
(1.9, 3.1]	500ms	0.346553
(1.9, 3.1]	500ms	1.11222
(3.1, 4.4]	500ms	0.251035
(5.6, 6.8]	500ms	0.31228
(4.4, 5.6]	500ms	0.320232
(1.9, 3.1]	500ms	1.54181
(3.1, 4.4]	500ms	0.897247
(1.9, 3.1]	500ms	0.371496
(1.9, 3.1]	500ms	0.463356
(1.9, 3.1]	500ms	1.11103
(1.9, 3.1]	500ms	0.496258
(1.9, 3.1]	500ms	0.294416
(3.1, 4.4]	500ms	0.418825
(1.9, 3.1]	500ms	1.13881
(1.9, 3.1]	500ms	0.80559
(3.1, 4.4]	500ms	0.95364
(3.1, 4.4]	500ms	0.410883
(1.9, 3.1]	500ms	0.840825
(1.9, 3.1]	500ms	0.493447
(1.9, 3.1]	500ms	0.537194
(3.1, 4.4]	500ms	0.941336
(1.9, 3.1]	500ms	0.824161
(1.9, 3.1]	500ms	0.244322
(3.1, 4.4]	500ms	0.430272
(3.1, 4.4]	500ms	0.260305
(1.9, 3.1]	500ms	0.521679
(4.4, 5.6]	500ms	0.303834
(1.9, 3.1]	500ms	0.57099
(1.9, 3.1]	500ms	0.82459
(1.9, 3.1]	500ms	0.821458
(1.9, 3.1]	500ms	0.720505
(1.9, 3.1]	500ms	2.89461
(1.9, 3.1]	500ms	0.517765
(1.9, 3.1]	500ms	0.578507
(1.9, 3.1]	500ms	0.328547
(3.1, 4.4]	500ms	0.488586
(4.4, 5.6]	500ms	0.355297
(4.4, 5.6]	500ms	0.49301
(1.9, 3.1]	500ms	0.652287
(1.9, 3.1]	500ms	0.707398
(1.9, 3.1]	500ms	0.934672
(3.1, 4.4]	500ms	0.264457
(4.4, 5.6]	500ms	0.448213
(6.8, 8.0]	500ms	0.183339
(6.8, 8.0]	500ms	0.873339
(6.8, 8.0]	500ms	0.033339
(6.8, 8.0]	500ms	0.263339
(3.1, 4.4]	500ms	0.319818
(3.1, 4.4]	500ms	0.514409
(1.9, 3.1]	500ms	0.574054
(3.1, 4.4]	500ms	0.547039
(4.4, 5.6]	500ms	0.340458
(1.9, 3.1]	500ms	0.663732
(3.1, 4.4]	500ms	0.0843465
(3.1, 4.4]	500ms	0.246295
(1.9, 3.1]	500ms	0.700002
(5.6, 6.8]	500ms	0.0970125
(4.4, 5.6]	500ms	1.06413
(3.1, 4.4]	500ms	0.0796866
(3.1, 4.4]	500ms	0.466106
(3.1, 4.4]	500ms	0.719232

## Sheet: Fig. 3f
gene	log2foldchange_300	log2foldchange_500	log2foldchange_lib	Mean Log2 S/N in scMS
S100A8	-1.20079	-1.66704	-4.81	5.34278
LYZ	-2.06113	-3.07377	-4.21	5.62933
S100A9	-1.74149	-1.84135	-4.2	3.88636
RETN	0.0154114	-1.09539	-3.99	2.62949
ELANE	-0.70258	-1.8362	-3.08	3.20033
AZU1	-0.213874	-0.512031	-3.01	4.32098
MPO	-1.19094	-1.46778	-2.03	7.6833
RAB27A	-0.0954716	-0.238969	-1.35	2.32772
VIM	-0.158167	-0.321404	-1.29	6.6253
ANXA6	-0.440425	-0.731704	-1.23	6.17444
P4HB	-0.729357	-0.763614	-1.09	7.37102
LMNA	0.462093	0.0741253	-0.99	4.75711

[truncated: 25 more sheets: Fig. 4a, Fig. 4b, Fig. 4c, Fig. 5a, b, d, Fig. 6a, Fig. 6c, Fig. 7, Supp. Fig. 1a,c, Supp. Fig. 1b, Supp. Fig. 2, Supp. Fig. 3, Supp. Fig. 4b, Supp. Fig. 5a, Supp. Fig. 5c, Supp. Fig. 5d, Supp. Fig. 6, Supp. Fig. 7a, Supp. Fig. 7b, Supp. Fig. 7c, d, Supp. Fig. 8a, b …]
